# Supplementary material for: Detecting Large Chromosomal Modifications Using Short Read Data From Genotyping-by-Sequencing
Source: Front Plant Sci. 2019 Sep 24;10:1133. doi: 10.3389/fpls.2019.01133 (PMC6771380; doi:10.3389/fpls.2019.01133)
Supplement: Supplemental Table 1 — Detected outliers of H. bulbosum introgression lines. [file Table_1.xlsx]

## Sheet: Tabelle1
					with parent		without parent
Run	Name	Crossing scheme	introgression location - NZ	introgression location - GBS	info for longest outlier stretch	large outlier stretches	info for longest outlier stretch	large outlier stretches
ERR699793	1	Vada x S1	2HS	2HS, 3HL small	chr2H:11.5-13M	chr2H:11.5-13M	chr2H:11.5-14M; chr6H:3-5.5M,579.5-582M	chr2H:11.5-14M, chr3H:674.5-676M,697.5-699.5M, chr5H:29-30.5M,346-347.5M, chr6H:3-5.5M,371-373M,515-516.5M,568-569.5M,579.5-582M, chr7H:654-656M
ERR699794	2	Emir x 2032	2HL	2HL	chr2H:749.5-768.5M	chr2H:749.5-768.5M	chr2H:749.5-768.5M	chr1H:15-17.5M, chr2H:749.5-768.5M
ERR699795	3	Emir x 2032	3HS	3HS	chr3H:5.5-12M	chr3H:1-4.5M,5.5-12M	chr3H:1.5-11.5M	chr1H:15-17.5M, chr3H:1.5-11.5M,17-19M
ERR699796	4	Emir x 2032	2HL	2HL, 3HS	chr2H:727-768.5M	chr1H:389-391.5M, chr2H:727-768.5M, chr3H:0-12M	chr2H:727-768.5M	chr1H:13-17.5M,389-391.5M, chr2H:727-768.5M, chr3H:1-12M,17-19.5M, chr5H:548-549.5M, chr6H:514-516M, chr7H:5.5-9M,16-17.5M
ERR699797	5	Emir x 2032	2HL	2HL	chr2H:755.5-768.5M	chr2H:744-745.5M,755.5-768.5M	chr2H:755.5-768.5M	chr1H:15-17.5M, chr2H:755.5-768.5M, chr6H:394-395.5M,514-515.5M
ERR699798	6	Emir x 2032	2HL	2HL	chr2H:747.5-768.5M	chr2H:747.5-768.5M, chr5H:457-458.5M, chr7H:25.5-27M	chr2H:747.5-768.5M	chr1H:15-17.5M, chr2H:17.5-20M,747.5-768.5M, chr3H:17-19.5M, chr5H:457-459M, chr6H:15-17M,513.5-516.5M, chr7H:0.5-2M,6.5-8M,15.5-17.5M
ERR699799	7	Emir x 2032	2HL	2HL	chr2H:747.5-768.5M	chr2H:747.5-768.5M, chr5H:456.5-459M, chr7H:25.5-28M	chr2H:747.5-768.5M	chr1H:15-17.5M, chr2H:747.5-768.5M, chr3H:17-19.5M,664.5-666.5M, chr5H:456.5-459M, chr6H:514-516.5M, chr7H:6.5-8M,15.5-17.5M
ERR699800	8	Emir x 2032	4HL	4HL	chr4H:632.5-646M	chr1H:20.5-22M, chr4H:632.5-646M, chr7H:652.5-654M	chr4H:632.5-646.5M	chr1H:13-17.5M, chr2H:18-20M,717-718.5M,761.5-763M, chr3H:4-5.5M,17-19.5M, chr4H:632.5-646.5M, chr5H:2.5-4.5M,33-34.5M,547-548.5M, chr6H:0-1.5M,394-395.5M,514-516.5M, chr7H:6.5-9M,16-17.5M
ERR699801	9	Emir x 2032	2HS (plant 1), 7HL (plant 2)	4HL (het), 7HL small (het)	chr7H:655-657.5M	chr7H:655-657.5M	chr7H:655-657M	chr7H:26-27.5M,655-657M
ERR699802	10	Emir x 2032	2HS	2HS	chr2H:24.5-36M	chr2H:11-14M,17-21.5M,24.5-36M	chr2H:28-36M	chr2H:11-14M,17-21.5M,28-36M, chr3H:17-19M, chr7H:26-28M
ERR699803	11	Emir x 2032	2HL	2HL	chr2H:725-754M	chr2H:725-754M,756.5-768.5M, chr4H:617-618.5M	chr2H:725-754M	chr2H:725-754M,756.5-768.5M, chr7H:26-28M
ERR699804	13	Emir x 3811/5	7HL	7HL small	chr7H:654.5-657.5M	chr7H:654.5-657.5M	chr7H:654.5-657.5M	chr1H:15.5-17.5M, chr3H:17-18.5M, chr7H:654.5-657.5M
ERR699805	14	Emir x (2920/4 x 2929/1)	6HS, 7HS, 7HL	6HS, 7HS, 7HL	chr7H:647-657.5M	chr6H:3-8.5M,12-17M,18-25.5M, chr7H:0.5-2.5M,4.5-13.5M,647-657.5M	chr7H:647-657M	chr3H:17-19M, chr6H:3-7.5M,12-17M,19.5-25.5M, chr7H:4.5-13.5M,647-657M
ERR699806	15	Emir x (2920/4 x 2929/1)	6HS, 7HS	6HS, 7HS	chr7H:4-19.5M	chr2H:3.5-5M, chr3H:675-676.5M, chr6H:3-8M,10-18.5M,19.5-25.5M, chr7H:4-19.5M	chr7H:4.5-19M	chr1H:15.5-17.5M, chr3H:17-18.5M,675-676.5M, chr6H:3-7.5M,12-17M,20-25.5M, chr7H:4.5-19M
ERR699807	16	Emir x 2920/4	6HL	6HL	chr6H:579.5-583.5M	chr1H:540.5-542.5M,546.5-549M,555.5-557.5M, chr3H:10.5-12.5M, chr5H:9-11.5M, chr6H:579.5-583.5M, chr7H:26-28.5M,652.5-655M	chr6H:580-583.5M	chr1H:15-17.5M,546.5-549M, chr2H:18-20M, chr3H:17-19.5M, chr5H:9.5-11.5M, chr6H:514-516M,580-583.5M, chr7H:6-8M
ERR699808	17	Emir x PI 204579	1HL	1HL	chr1H:541-557.5M	chr1H:541-557.5M, chr5H:9.5-11.5M	chr1H:542-557.5M	chr1H:15-17M,542-557.5M, chr3H:17-19M, chr5H:9.5-11.5M
ERR699809	18	Emir x A17/1	4HL	1HS small, 4HL	chr1H:15.5-17.5M; chr4H:642-644.5M	chr1H:0-1.5M,15.5-17.5M, chr4H:642-644.5M	chr1H:0-1.5M; chr4H:642.5-644.5M	chr1H:0-1.5M, chr4H:642.5-644.5M
ERR699810	19	Emir x A17/1	1HL, 2HL, 7HS	1HL small, 2HL, 7HS small	chr2H:758.5-768.5M	chr1H:553-558.5M, chr2H:758.5-768.5M, chr3H:10.5-13M, chr7H:0-4.5M	chr2H:758.5-768.5M	chr1H:15-17.5M,553-558.5M, chr2H:18-20M,758.5-768.5M, chr3H:17-19M, chr7H:0-4M
ERR699811	20	Emir x A17/1	2HL	2HL, 7HS small	chr2H:757-768.5M	chr2H:757-768.5M, chr7H:0-1.5M	chr2H:757-768.5M	chr1H:15.5-17.5M, chr2H:757-768.5M, chr3H:17-19M
ERR699812	21	Emir x A17/1	2HL	2HL	chr2H:756.5-768.5M	chr2H:747.5-753.5M,756.5-768.5M	chr2H:755.5-768.5M	chr1H:15-17.5M, chr2H:747.5-753.5M,755.5-768.5M, chr3H:17-19.5M,663.5-666.5M,668.5-670M,680-682.5M,687-689.5M, chr6H:3-5.5M,14.5-16.5M,514-516M
ERR699813	22	Emir x (2920/4 x 2929/1)	6HS	6HS	chr6H:3-18.5M	chr6H:3-18.5M,19.5-25.5M	chr6H:3-9.5M,19.5-26M	chr1H:15-17.5M, chr3H:17-18.5M, chr6H:3-9.5M,11.5-17M,19.5-26M
ERR699814	23	Emir x (2920/4 x 2929/1)	6HS, 7HL	6HS, 7HL	chr7H:644.5-657.5M	chr6H:3-8.5M,12-18.5M,20-25.5M, chr7H:644.5-657.5M	chr7H:644.5-657M	chr1H:15.5-17.5M, chr3H:17-18.5M, chr6H:3-8.5M,12-17M,20-25.5M, chr7H:644.5-657M
ERR699815	24	Emir x (2920/4 x 2929/1)	6HS, disomic 7H substitution	6HS, disomic 7H substitution	chr7H:266.5-324M	chr2H:3.5-6M, chr5H:531.5-533M, chr6H:2.5-9.5M,12-18.5M,19.5-25.5M, chr7H:0.5-31.5M,34-38M,39-80.5M,81.5-87M,103-112.5M,114-124.5M,128.5-131M,133-149M,154.5-163M,164.5-169M,172-177M,178.5-189M,192-199M,209-222.5M,226.5-242.5M,247.5-250M,251-254M,256.5-264M,266.5-324M,325-370M,371-377.5M,379.5-399.5M,400.5-413M,415.5-421.5M,422.5-428.5M,430-443.5M,446.5-448.5M,451-454.5M,455.5-460M,461-463.5M,465-…	chr7H:313-370M	chr1H:15.5-17.5M, chr2H:3.5-6M, chr3H:17-19.5M, chr6H:0-1.5M,2.5-9.5M,12-17M,19.5-26M,514-516M, chr7H:4-31.5M,34-38M,40-80.5M,81.5-87M,103-106.5M,107.5-112.5M,114-124.5M,128.5-131M,133-147.5M,154-162.5M,164.5-168M,173.5-177M,178-182.5M,183.5-189M,192-198.5M,210-216M,218-222.5M,226.5-242.5M,247.5-250M,251-254M,256.5-264M,266.5-295M,297-312M,313-370M,371-376M,381-399.5M,400.5-413M,415.5-420.5M,422.…
ERR699816	25	Emir x PI 206443/3	1HL, 6HS	1HL, 6HS	chr6H:2.5-18.5M	chr1H:540.5-542M,546.5-558.5M, chr5H:9.5-11.5M,13-15M, chr6H:2.5-18.5M,263.5-265.5M	chr1H:546.5-557.5M	chr1H:15-17.5M,540-541.5M,546.5-557.5M, chr3H:17-19.5M, chr5H:2.5-4.5M,9.5-11.5M, chr6H:0-1.5M,2.5-5.5M,6.5-18M,418.5-420M,514-515.5M, chr7H:16-17.5M
ERR699817	26	Emir x A17/1	7HL	7HL	chr7H:641.5-654M	chr7H:641.5-654M,655-657.5M	chr7H:642-653.5M	chr1H:15-17.5M, chr3H:17-19M, chr7H:642-653.5M,655-657M
ERR699818	27	Emir x A17/1	7HL	7HL	chr7H:641.5-654M	chr7H:641.5-654M,655-657.5M	chr7H:642-653.5M	chr1H:15-17.5M, chr3H:17-19.5M, chr7H:642-653.5M,655-657M
ERR699819	28	Emir x A17/1	2HS (het)	2HS (het)	chr2H:6.5-7M		chr1H:13-17.5M	chr1H:7.5-10M,13-17.5M, chr3H:17-19.5M, chr5H:2.5-4.5M,547-549M, chr7H:6.5-8M
ERR699820	29	Emir x A17/1	4HL	2HL	chr2H:757.5-764.5M	chr2H:751-753.5M,757.5-764.5M, chr3H:10.5-12.5M	chr2H:757-762M	chr1H:15-17.5M, chr2H:751-753.5M,757-762M,763-764.5M, chr3H:17-19.5M, chr6H:514-516M, chr7H:16-17.5M
ERR699821	30	Emir x A17/1	2HS, 5HL	2HS, 5HL	chr5H:657-669M	chr2H:0.5-3M,9-14M,15.5-17.5M, chr5H:657-669M	chr5H:657-668.5M	chr1H:13.5-17.5M, chr2H:9-13.5M,15.5-17.5M, chr3H:17-19.5M,664.5-666M, chr5H:547-549M,657-668.5M, chr6H:514-515.5M, chr7H:6.5-8M,16-17.5M,26-27.5M
ERR699822	31	Emir x 2920/4	6HS	6HS	chr6H:0-9M	chr1H:540-542.5M,546.5-549M, chr6H:0-9M	chr6H:2.5-9M	chr1H:15-17.5M,540-541.5M,546.5-549M, chr3H:17-19.5M, chr5H:2.5-4.5M, chr6H:0-1.5M,2.5-9M,514-515.5M
ERR699823	32	Emir x 2920/4	5HL	4HS	chr4H:2-5M	chr4H:2-5M	chr4H:2-5M	chr1H:15-17.5M, chr2H:761.5-763M, chr3H:17-19M,664-666.5M,687.5-689M,695.5-698M, chr4H:2-5M, chr5H:8.5-10M, chr6H:3-5.5M,14.5-17M,513.5-516M, chr7H:20-22M
ERR699824	33	Emir x A17/1	3HS?, 7HL	3HS small, 7HL small	chr7H:654.5-657.5M	chr3H:0-2M, chr7H:654.5-657.5M	chr7H:654.5-657.5M	chr1H:15-17M, chr3H:17-19M, chr7H:654.5-657.5M
ERR699825	34	Emir x A17/1	7HS	7HS small	chr7H:0-7M	chr7H:0-7M,10-12M	chr7H:0.5-8.5M	chr1H:15-17.5M, chr3H:17-19M,664.5-666.5M,680-682.5M,688-689.5M, chr6H:514-516M, chr7H:0.5-8.5M,10-12M,26-27.5M
ERR699826	35	Emir x A17/1	2HL?, 4HS	4HS small	chr4H:0-2M	chr4H:0-2M	chr1H:15-17.5M; chr3H:680-682.5M; chr6H:513.5-516M	chr1H:15-17.5M, chr3H:17-18.5M,119.5-121M,664-666M,680-682.5M, chr4H:0-2M, chr5H:2.5-4.5M, chr6H:3.5-5.5M,513.5-516M,573-575M, chr7H:0-2M,16-17.5M,26-28M
ERR699827	36	Emir x A17/1	1HS	1HS	chr1H:0-5.5M	chr1H:0-5.5M,15-17.5M	chr1H:2-5M	chr1H:2-5M, chr7H:26-27.5M
ERR699828	37	Emir x A17/1	1HS	1HS	chr1H:0-4.5M	chr1H:0-4.5M,15-18M	chr1H:0-4.5M	chr1H:0-4.5M,17-18.5M, chr2H:760.5-763M, chr3H:17-18.5M,664-666.5M,668.5-670M,680-682.5M,687.5-689.5M,696-699.5M, chr4H:217.5-219M, chr6H:3-5.5M,14.5-17M,415-417.5M,513.5-516.5M, chr7H:0-2M,6.5-8M,20-22M
ERR699829	38	Emir x A17/1	2HS	2HS small			chr1H:15-17.5M; chr3H:17-19.5M	chr1H:15-17.5M, chr3H:17-19.5M, chr5H:547-549M
ERR699830	39	Emir x A17/1	6HS	6HS	chr6H:2.5-6M	chr1H:21-22.5M, chr6H:2.5-6M,579.5-581M, chr7H:71.5-73M,611.5-613.5M	chr1H:12-17.5M	chr1H:12-17.5M,20.5-23M, chr2H:17.5-20M, chr3H:3.5-5.5M,17-19.5M, chr5H:2.5-5M,547-549M,636.5-638.5M, chr6H:0-1.5M,2.5-6M,514-516M,573-575M, chr7H:6.5-9M,15.5-17.5M,71-72.5M
ERR699831	40	Emir x A17/1	2HS?, 3HL	2HS small, 3HL small	chr3H:696.5-700M	chr3H:687-689M,696.5-700M, chr5H:6-8.5M, chr6H:579.5-581.5M, chr7H:25.5-28.5M	chr1H:12.5-17.5M	chr1H:7.5-10M,12.5-17.5M,528-529.5M, chr2H:17.5-20M, chr3H:17-19.5M,697-700M, chr5H:2.5-5M,6.5-8.5M,611.5-613M, chr6H:0-1.5M,514-516M, chr7H:5.5-9M,15.5-17.5M
ERR699832	41	Emir x A17/1	2HL	2HL	chr2H:748.5-753.5M	chr2H:741.5-744M,748.5-753.5M,757.5-762M,764.5-768.5M	chr2H:748.5-754M	chr1H:12.5-17.5M, chr2H:740.5-746M,748.5-754M,757-762M,764.5-768.5M, chr3H:17-19.5M, chr5H:2.5-4.5M,547-548.5M, chr7H:6.5-8M
ERR699833	42	Emir x A17/1	4HL	4HL	chr4H:638-647.5M	chr4H:362-363.5M,638-647.5M	chr4H:638-645.5M	chr1H:15-17.5M, chr3H:17-19M,664.5-666M, chr4H:638-645.5M, chr5H:546.5-548.5M, chr6H:514-515.5M, chr7H:16-17.5M
ERR699834	43	Emir x A17/1	5HL	5HL	chr5H:651.5-661M	chr5H:651.5-661M	chr5H:652.5-660.5M	chr1H:15.5-17.5M, chr3H:17-19M, chr5H:652.5-660.5M
ERR699835	44	Emir x A17/1	2HL, 5HL?	2HL, 5HL	chr2H:735-747M	chr2H:725-733M,735-747M,748.5-753.5M,755.5-762M,764.5-768.5M, chr5H:627.5-633.5M,634.5-637.5M,643-651M, chr7H:652-654M	chr2H:736.5-746M	chr1H:15-17.5M, chr2H:725-732.5M,736.5-746M,748.5-753.5M,755.5-762M,764.5-768.5M, chr5H:628-633.5M,634.5-638M,642.5-651M, chr7H:6-8M
ERR699836	45	Emir x A17/1	5HL	5HL	chr5H:627.5-637.5M	chr4H:547-549.5M, chr5H:627.5-637.5M,643-651M,666-669M	chr5H:628-637.5M	chr1H:15.5-17.5M, chr5H:628-637.5M,643-651M,666-669M
ERR699837	46	Emir x A17/1	2HL	2HS small, 2HL, 5HL	chr2H:757-768.5M	chr1H:491-492.5M, chr2H:757-768.5M	chr2H:757-763M	chr2H:757-763M,764.5-767M
ERR699838	48	Emir x A17/1	2HL	2HL	chr2H:763.5-768.5M	chr2H:759.5-762M,763.5-768.5M, chr3H:10.5-13M	chr2H:763.5-768.5M	chr1H:15-17.5M, chr2H:760.5-762M,763.5-768.5M, chr3H:17-19M, chr7H:6-7.5M
ERR699839	49	Emir x A17/1	1HL, 6HL	1HL small, 6HL small	chr6H:580.5-583.5M	chr1H:555.5-558M, chr6H:580.5-583.5M, chr7H:77.5-79M	chr6H:581-583.5M	chr1H:15.5-17.5M, chr3H:664-666M, chr6H:507-509M,581-583.5M, chr7H:26-27.5M
ERR699840	50	Emir x A17/1	6HL	6HL small	chr6H:578.5-583.5M	chr5H:444.5-446M, chr6H:181.5-184M,578.5-583.5M	chr6H:579.5-583.5M	chr1H:15-17.5M, chr3H:17-19.5M,664.5-666.5M,668.5-670M,687.5-689.5M, chr6H:3.5-5.5M,14.5-16.5M,514-516M,579.5-583.5M
ERR699841	51	Emir x A17/1	2HL	2HL small	chr2H:764-767M	chr2H:764-767M	chr2H:764-767M	chr1H:15-17.5M, chr2H:764-767M, chr3H:17-19.5M,664-666.5M,668-670.5M,680-682.5M,687.5-689M, chr6H:15-17M,514-516M
ERR699842	52	Emir x A17/1	7HL?	7HL	chr7H:647.5-654M	chr7H:647.5-654M,655-657.5M	chr7H:647.5-653.5M	chr1H:15-17.5M, chr7H:26-28.5M,647.5-653.5M,655-657.5M
ERR699843	53	Emir x A17/1	2HL	2HL	chr2H:763-768.5M	chr1H:88-90.5M, chr2H:124.5-127M,757.5-762M,763-768.5M	chr2H:763-768.5M	chr1H:15-17.5M, chr2H:124.5-126.5M,757.5-762M,763-768.5M, chr3H:17-19.5M,664-666M, chr6H:395-396.5M,514-516M
ERR699844	54	Emir x A17/1	4HS	4HS	chr4H:1-4.5M	chr4H:1-4.5M	chr4H:1.5-4.5M	chr1H:15-17.5M, chr3H:17-19.5M,664-666M,680-682.5M, chr4H:1.5-4.5M, chr6H:394-396M,514-516M
ERR699845	55	Emir x A17/1	5HL	5HL	chr1H:88-90.5M; chr5H:664.5-667M	chr1H:88-90.5M, chr2H:31.5-33.5M, chr5H:664.5-667M	chr1H:15-17.5M,88-90.5M	chr1H:15-17.5M,88-90.5M, chr2H:32.5-34M, chr3H:680-681.5M, chr6H:514.5-516M, chr7H:16-17.5M
ERR699846	56	Emir x A17/1	2HL	2HL	chr2H:757.5-768.5M	chr2H:757.5-768.5M	chr2H:757.5-763.5M	chr2H:757.5-763.5M,764.5-767M, chr3H:680-681.5M, chr7H:26-28M
ERR699847	57	Emir x A17/1	2HL	2HL	chr2H:763.5-767M	chr2H:763.5-767M	chr2H:764-767M	chr1H:15-17.5M, chr2H:124.5-126M,764-767M, chr3H:664-666.5M,680-682.5M,695.5-697M, chr5H:2.5-4.5M,546.5-549M, chr6H:514.5-516M, chr7H:16-17.5M,26-28.5M
ERR699848	58	Emir x A17/1	4HS	4HS	chr4H:2-5M	chr3H:584.5-586.5M, chr4H:2-5M	chr4H:0-5M	chr1H:7.5-10M,13-17.5M, chr2H:760.5-762.5M, chr3H:17-19.5M,585.5-587M,664-666M,680.5-682.5M, chr4H:0-5M, chr5H:2.5-5M,8.5-10.5M, chr6H:0-1.5M,14.5-17M,513.5-516.5M, chr7H:6.5-8M,11.5-13.5M,15.5-17.5M
ERR699849	59	Emir x A17/1	2HL	2HL	chr2H:735.5-744M	chr2H:735.5-744M,748.5-754M,757.5-759.5M	chr2H:735-746M	chr1H:15-17.5M, chr2H:129-130.5M,735-746M,747.5-754M,757-759.5M,761-763M, chr3H:17-18.5M,664-666.5M,668-670.5M,680-682.5M, chr4H:50.5-52M, chr5H:2.5-4M,547-549M, chr6H:14.5-16M,514.5-516M, chr7H:0-2.5M,26-28M
ERR699850	60	Emir x A17/1	1HL	1HL small, 7HS small	chr2H:3.5-6M	chr1H:556-558.5M, chr2H:3.5-6M, chr6H:319.5-321.5M	chr6H:513.5-517M	chr1H:14.5-17.5M, chr3H:10.5-12M,17-19.5M,664-666.5M,668-670M,680-682M,687.5-690M, chr5H:2.5-4.5M,19.5-21M, chr6H:3-5.5M,419.5-421M,513.5-517M, chr7H:0-2.5M,11-13.5M,20-22M,26-28.5M
ERR699851	61	Emir x A17/1	6HL	6HL small	chr6H:579.5-583.5M	chr6H:579.5-583.5M	chr6H:580-583.5M	chr1H:15-17.5M, chr3H:17.5-19.5M,664-666.5M,668.5-670.5M,680-682.5M,687.5-689M,696-697.5M, chr4H:50.5-52M, chr5H:2.5-4.5M, chr6H:3.5-5.5M,14.5-17M,514-516M,580-583.5M, chr7H:0-2M,11-13M,19.5-22M,26-28M
ERR699852	62	Emir x A17/1	2HL	2HL	chr2H:757.5-762M	chr1H:215.5-218M, chr2H:757.5-762M,764.5-766.5M	chr2H:763-768.5M	chr1H:15-17M,215.5-218M, chr2H:757.5-762M,763-768.5M, chr3H:664.5-666.5M, chr6H:15-17M,513.5-516M, chr7H:11-13M,20-22M
ERR699853	63	Emir x A17/1	1HL	1HL	chr1H:533-549M	chr1H:533-549M, chr6H:181.5-183M,560-562.5M	chr1H:534-549M	chr1H:15-17.5M,534-549M, chr3H:17-19M,681-682.5M, chr6H:514-516M,561-562.5M
ERR699854	64	Emir x A17/1	1HS, 4HL	1HS, 3HS small, 4HL	chr1H:0-5.5M	chr1H:0-5.5M,15-17.5M, chr4H:640.5-645.5M	chr1H:0-4.5M	chr1H:0-4.5M, chr3H:17-19.5M, chr4H:641-645.5M, chr5H:3-5M,547-549M
ERR699855	65	Emir x A17/1	6HS	6HS	chr6H:2.5-6.5M	chr6H:2.5-6.5M	chr6H:2.5-6.5M	chr1H:15-17.5M, chr2H:760.5-762.5M, chr3H:17-19.5M,664-666.5M,680-682.5M, chr4H:0-1.5M, chr6H:2.5-6.5M,514-516M, chr7H:0-2M,26-27.5M
ERR699856	66	Emir x A17/1	6HL	2HL small, 6HL small	chr3H:585.5-586.5M; chr7H:612-613M		chr6H:513.5-516.5M	chr1H:15-17.5M, chr2H:760.5-763M, chr3H:17.5-19.5M,664-666M,687.5-690M, chr5H:19.5-21.5M,32.5-34.5M, chr6H:14.5-16.5M,513.5-516.5M
ERR699857	67	Emir x A17/1	2HL	2HL, 3HL	chr3H:695.5-699.5M	chr2H:764.5-766M, chr3H:695.5-699.5M	chr3H:696-699.5M	chr1H:15.5-17M, chr2H:764.5-766M, chr3H:696-699.5M
ERR699858	68	Emir x A17/1	6HL (het)	6HL (het)	chr6H:578.5-583.5M	chr6H:244.5-246.5M,263.5-265.5M,319-321.5M,578.5-583.5M, chr7H:26-28.5M	chr6H:513.5-516.5M	chr1H:15-17.5M, chr2H:17.5-20M,761.5-763M, chr3H:4-5.5M,17-19.5M,664-666M,680.5-682M,687.5-689.5M, chr5H:2.5-4.5M, chr6H:3.5-5.5M,14.5-17M,513.5-516.5M,580.5-583.5M, chr7H:6.5-8M
ERR699859	70	Emir x A17/1	6HS	6HS	chr6H:3-5.5M	chr6H:3-5.5M	chr6H:3-5M	chr3H:93.5-95M, chr6H:3-5M
ERR699860	71	Emir x A17/1	6HL	6HL small	chr6H:578.5-583.5M	chr6H:578.5-583.5M	chr6H:578.5-583.5M	chr1H:15-17.5M, chr2H:715-716.5M, chr3H:664-666.5M,668-670M,680.5-682.5M,687.5-689.5M, chr6H:14.5-16.5M,513.5-516.5M,578.5-583.5M, chr7H:6.5-8M
ERR699861	72	Emir x A17/1	5HL	5HL	chr5H:654.5-670.5M	chr5H:52.5-54.5M,654.5-670.5M, chr6H:263.5-266M,319-321.5M	chr5H:661-670.5M	chr1H:15-17.5M, chr3H:17-19M,664-666M,680-681.5M,687.5-689M, chr5H:546.5-548M,654.5-660M,661-670.5M, chr6H:65.5-67M,514-516M, chr7H:0-2M,26-28.5M
ERR699862	73	Emir x A17/1	1HS	1HS	chr1H:0-6M	chr1H:0-6M,8-11M,15.5-18M, chr7H:26-28.5M	chr1H:0-6.5M	chr1H:0-6.5M,7.5-11M,12.5-14.5M, chr2H:129-130.5M, chr3H:17-19.5M,586-588M,664-666.5M,668-670.5M,680-682.5M,687.5-689M, chr4H:50-52M,634.5-636.5M, chr5H:2.5-5M,8.5-10M, chr6H:3-5M,513.5-516.5M, chr7H:0-1.5M,12-14.5M,15.5-17.5M,20-22M
ERR699863	74	Emir x A17/1	6HL	6HL, small	chr6H:579.5-583.5M	chr4H:306-308.5M, chr6H:579.5-583.5M	chr6H:580-583.5M; chr7H:11-14.5M	chr1H:3-5M,15-17.5M, chr2H:761-763M, chr3H:17.5-19.5M,586-587.5M,664-666.5M,668-670M,680-682.5M,687.5-690.5M, chr4H:0-2M,306.5-308.5M, chr6H:15-17M,513.5-516.5M,580-583.5M, chr7H:0-2M,11-14.5M,19.5-21.5M,648-650.5M
ERR699864	75	Emir x A17/1	2HL, 6HL	2HL, 6HL small	chr2H:748.5-753.5M,763-768.5M	chr2H:748.5-753.5M,757.5-762M,763-768.5M, chr6H:579.5-583.5M	chr2H:748.5-754M	chr1H:15-17.5M, chr2H:748.5-754M,757-762M,763-768.5M, chr3H:17-19.5M,664.5-666M,668-670M,680.5-682.5M,687.5-689M, chr5H:2.5-5M, chr6H:513.5-516M,580-583.5M, chr7H:6.5-8M,15.5-17M,26-27.5M
ERR699865	76	Emir x A17/1	4HS	4HS	chr4H:1-5.5M	chr3H:10.5-13M, chr4H:1-5.5M	chr4H:1.5-5.5M	chr1H:15-17.5M, chr3H:10.5-12.5M,663.5-666.5M,668-670.5M,680-682.5M,687.5-690.5M,695.5-698M, chr4H:1.5-5.5M, chr6H:3.5-7M,14.5-17M,514-516M, chr7H:0-3M,11-14.5M,26-28.5M
ERR699866	77	Emir x A17/1	2HS	2HS	chr2H:0.5-4M	chr2H:0.5-4M	chr6H:513.5-516.5M	chr1H:15-17.5M, chr2H:0.5-4M, chr3H:17.5-19.5M,664-666M,668-670M,680.5-682.5M, chr5H:2.5-4.5M, chr6H:513.5-516.5M, chr7H:11-13.5M
ERR699867	78	Emir x A17/1	1HL, 7HL	1HL, 7HL	chr1H:550.5-558M	chr1H:550.5-558M, chr7H:647.5-653.5M,655-657.5M	chr1H:550.5-557.5M	chr1H:15-17.5M,550.5-557.5M, chr2H:760.5-763M, chr3H:664-666M,680.5-682.5M,687.5-689M, chr6H:14.5-17M,513.5-516M, chr7H:12-14.5M,647.5-653.5M,655-657.5M
ERR699868	79	Emir x A17/1	2HL, 7HL	2HL, 7HL	chr2H:755.5-768.5M	chr2H:751-754M,755.5-768.5M, chr7H:647.5-653.5M,655-657.5M	chr2H:755.5-768.5M	chr1H:15-17.5M, chr2H:751-754M,755.5-768.5M, chr3H:664.5-666M,681-682.5M, chr6H:514-516M, chr7H:26-27.5M,647.5-653.5M,655-657.5M
ERR699869	80	Emir x A17/1	7HL	1HL, 7HL	chr1H:550-558.5M	chr1H:550-558.5M, chr4H:195-197.5M, chr7H:647.5-654M,655-657.5M	chr1H:550-558.5M	chr1H:15-17.5M,550-558.5M, chr3H:17-19.5M,680-682.5M, chr4H:195-197.5M, chr5H:2.5-4.5M,546.5-548M, chr6H:513.5-516M, chr7H:0-2M,15.5-17.5M,26-28M,647.5-653.5M,655-657.5M
ERR699870	81	Emir x A17/1	2HS	2HS	chr2H:15.5-20M	chr2H:11.5-14.5M,15.5-20M	chr2H:15.5-20.5M	chr1H:15-17M, chr2H:11-14.5M,15.5-20.5M, chr6H:514-516M
ERR699871	82	Emir x A17/1	2HL?	2HL	chr2H:757-762M,763-768.5M	chr2H:757-762M,763-768.5M	chr2H:757-768.5M	chr1H:15-17.5M, chr2H:757-768.5M, chr3H:17-19.5M,664-666M,680-682.5M,687.5-689M, chr5H:2.5-4.5M, chr6H:3.5-5.5M,513.5-516.5M, chr7H:0-2M
ERR699872	83	GP x A17/1	3HL	3HL	chr3H:658.5-669.5M	chr3H:658.5-669.5M	chr3H:659.5-670M	chr1H:2.5-4.5M,7.5-10M,17.5-20M, chr2H:32.5-34.5M,758-760.5M, chr3H:659.5-670M,679.5-682M,683.5-685.5M, chr4H:0-2M, chr5H:2.5-4M,32.5-34.5M,547.5-549.5M,653-654.5M, chr6H:15-17M,223.5-226M,324.5-327M,514-516M, chr7H:0-1.5M,11-13.5M,647.5-650M
ERR699873	84	GP x A17/1	2HL	2HL	chr2H:725-745M	chr2H:719.5-724M,725-745M,746.5-753.5M,755.5-768.5M	chr2H:725-745M	chr1H:2.5-4.5M,18-20M, chr2H:718.5-724M,725-745M,746.5-753.5M,755.5-762M,763-768.5M, chr3H:19.5-21M,683.5-685M, chr4H:0-2M, chr5H:2.5-4M, chr6H:223.5-225.5M,324.5-327M,332.5-334M,514-516M, chr7H:11-13.5M,647.5-649.5M
ERR699874	85	GP x A17/1	3HS	3HS	chr3H:1.5-5M	chr3H:1.5-5M	chr3H:1.5-6.5M	chr1H:2.5-4.5M,17.5-19.5M, chr2H:32.5-34M,756.5-759M, chr3H:1.5-6.5M,19.5-21M,683.5-685.5M, chr4H:0-2M, chr5H:2.5-4M,652.5-655M, chr6H:324.5-327M, chr7H:0-1.5M,11-13.5M,26-27.5M,647.5-649M
ERR699875	86	Emir x A17	1HL	1HL	chr1H:548.5-557.5M	chr1H:548.5-557.5M	chr1H:548.5-557.5M	chr1H:15-17.5M,548.5-557.5M, chr2H:761.5-763M, chr3H:681-682.5M,688-690M, chr4H:11-13M, chr5H:3-4.5M, chr6H:513.5-516.5M, chr7H:6.5-8M,11-13.5M
ERR699876	87	Emir x A17	2HS?, 4HL	2HS, 4HL	chr4H:634.5-643M	chr2H:0-3.5M,8.5-11M, chr4H:634.5-643M,645-647.5M	chr4H:634.5-643.5M	chr1H:15-17.5M, chr2H:0-3.5M,8.5-11M,760.5-762M, chr3H:17-19.5M,574.5-576M,664-666.5M,681-682.5M, chr4H:634.5-643.5M, chr6H:513.5-516.5M,579.5-581M, chr7H:0-2M
ERR699877	88	Emir x A17	2HS	2HS	chr2H:8.5-14.5M	chr2H:0-2M,8.5-14.5M,23-25.5M	chr2H:11.5-14.5M; chr6H:513.5-516.5M	chr1H:15-17.5M, chr2H:0-2M,8.5-10.5M,11.5-14.5M,24-25.5M,761-762.5M, chr3H:17-18.5M,664-666.5M,680-682.5M,687.5-690M,695.5-697.5M, chr4H:0-1.5M, chr6H:513.5-516.5M, chr7H:0-2M
ERR699878	90	Emir x A17	1HS	1HS	chr1H:2-7.5M	chr1H:2-7.5M,15-18M, chr2H:474.5-476.5M, chr3H:584.5-586.5M	chr1H:2-8.5M	chr1H:2-8.5M, chr2H:474.5-476.5M,760.5-762M, chr3H:17.5-19.5M,585.5-587M,664-666.5M,680-682.5M, chr5H:2.5-4.5M, chr6H:415-417M,513.5-516M, chr7H:0-1.5M
ERR699879	91	Emir x A17	5HL interstitial	5HL interstitial	chr5H:592.5-596.5M	chr5H:586-589.5M,592.5-596.5M,600.5-602M,604.5-606.5M, chr6H:181.5-184M	chr5H:592-596.5M	chr1H:15-17.5M, chr3H:664-666.5M,668-670M,681-682.5M,687.5-689M,695.5-697.5M, chr5H:585.5-588M,592-596.5M,600.5-602M,604-606.5M, chr6H:3.5-5.5M,181.5-184M,514-516.5M, chr7H:11-14M,20-22.5M
ERR699880	92	Emir x A17	2HL	2HL	chr2H:746.5-766.5M	chr2H:738.5-744M,746.5-766.5M	chr2H:746.5-766.5M	chr1H:15-17.5M, chr2H:734.5-737M,738.5-745M,746.5-766.5M, chr6H:513.5-516M, chr7H:26-28M
ERR699881	93	Emir x A17	1HL	1HL	chr1H:553.5-557.5M	chr1H:553.5-557.5M	chr1H:553.5-557.5M	chr1H:15-17.5M,553.5-557.5M, chr3H:17.5-19.5M,680.5-682.5M, chr6H:513.5-516.5M, chr7H:6.5-8M
ERR699882	94	Emir x A17	6HS	5HL (het), 6HS	chr6H:2-6.5M	chr6H:2-6.5M	chr6H:2-7M	chr1H:13-17.5M, chr2H:760.5-763M, chr3H:17-19.5M,664-666.5M,680-682.5M,687.5-690M, chr5H:2.5-4.5M,32.5-34.5M,611.5-614.5M,621-623M, chr6H:2-7M,14-16.5M,513.5-516.5M, chr7H:0-2M,6.5-8M,11-14.5M
ERR699883	96	Emir x (2920/4 x Tinos16/1)	2HL	2HL	chr2H:725.5-733.5M	chr2H:719.5-723M,725.5-733.5M,736.5-745M,747.5-750M,751-754M,757-763M,764.5-768.5M	chr2H:725.5-735M	chr1H:15-17.5M, chr2H:719.5-723.5M,725.5-735M,736-745M,747.5-754.5M,757-763M,764.5-768.5M, chr3H:17.5-19.5M,681-682.5M, chr5H:3.5-5M,456.5-459M, chr6H:513.5-516M, chr7H:11.5-13.5M
ERR699884	97	Emir x (2920/4 x Tinos 16/1)	6HS, 7HL	6HS small, 7HS small, 7HL	chr7H:647.5-655.5M	chr6H:2-5.5M, chr7H:0.5-3M,644-645.5M,647.5-655.5M	chr7H:647.5-657M	chr1H:15-17.5M, chr2H:761.5-763M, chr3H:17.5-19.5M, chr6H:2-5.5M,513.5-516.5M, chr7H:6.5-8M,11.5-13.5M,647.5-657M
ERR699885	98	Emir x (2920/4 x Tinos16/1)	2HS	2HS small	chr2H:0.5-3.5M	chr2H:0.5-3.5M, chr7H:26-28M	chr1H:13-17.5M	chr1H:13-17.5M,389-391.5M, chr2H:0.5-3.5M,718-720M, chr3H:17.5-19.5M,585.5-587M,664-666M,681-682.5M, chr4H:50.5-52M, chr5H:2.5-5M, chr6H:3.5-5.5M,513.5-516.5M, chr7H:6.5-8M,19.5-22M
ERR699886	99	Emir x (2920/4 x Tinos16/1)	2HS	2HS, 6HL small	chr2H:15-26M	chr2H:0.5-4M,5-8M,10-14M,15-26M,36-38M, chr6H:418.5-420M,581-583.5M	chr2H:15.5-26M	chr1H:15-17.5M, chr2H:0.5-8M,10.5-14M,15.5-26M, chr3H:17-19.5M,664-666.5M, chr5H:2.5-4M,547-549M, chr6H:513.5-516M,581.5-583.5M, chr7H:15.5-17.5M
ERR699887	101	Morex x 2920/4	5HS	5HS	chr5H:2.5-11.5M	chr5H:2.5-11.5M	chr5H:2.5-11.5M	chr1H:2.5-5.5M,11-14.5M,20-22M,539-541.5M, chr2H:6.5-10M,32.5-34.5M,614-616.5M,723.5-725.5M,756.5-758.5M,762-765M, chr3H:12.5-14M, chr5H:2.5-11.5M,19.5-21.5M,34-37M,659-660.5M, chr6H:0-3M,6-7.5M,9-10.5M,13.5-15.5M,18-22M,89.5-91.5M,177-179M, chr7H:5.5-9.5M,31-38.5M,54-56M,231.5-233.5M
ERR699888	102	Morex x 2920/4	6HL (het)	6HL small (het)	chr6H:581.5-583.5M	chr6H:581.5-583.5M	chr7H:28-38.5M	chr1H:2.5-5.5M,11-14.5M,20-22M,33-34.5M,68-72M,539-541.5M, chr2H:7-10.5M,21.5-24.5M,32-34.5M,614-616.5M,691.5-693.5M,738-739.5M,756.5-758.5M,760-766M, chr4H:17.5-19M, chr5H:3.5-5M,19.5-22M,26.5-28.5M,34-37M,610.5-614M,659-661.5M, chr6H:0-3M,5.5-11M,13.5-16M,18-22M,25.5-30.5M,89-91.5M,176.5-179.5M,547.5-550M,579-583M, chr7H:5.5-9.5M,28-38.5M,54-56.5M,231-233.5M,654-657.5M
ERR699889	103	Morex x 2920/4	1HL (het)	1HL	chr1H:538.5-556.5M	chr1H:538.5-556.5M	chr1H:538.5-556M	chr1H:2.5-5.5M,12-14.5M,20-21.5M,538.5-556M, chr2H:7-10M,614-615.5M,737-739M,756.5-758.5M,762-765M, chr3H:12-14M, chr5H:3.5-5M,34-36.5M,659-661.5M, chr6H:0-3M,5.5-8M,13.5-15.5M,18-22M,25.5-27M,89.5-91.5M,177-179M, chr7H:6.5-9M,31-38.5M,54-56M
ERR699890	104	Morex x 2920/4	4HS (het)	4HS (het)	chr4H:9.5-10M		chr7H:28-38.5M	chr1H:2.5-5.5M,10.5-14.5M,20-21.5M,26.5-29M,33-34.5M,68-70.5M,539-541.5M, chr2H:7-9.5M,22.5-24M,613.5-616M,691.5-693.5M,723-725.5M,757-759.5M,762-766M, chr3H:12.5-14M, chr4H:2-4M, chr5H:3.5-5M,34-37M, chr6H:0-3M,5.5-7M,13.5-16M,18-22M,25.5-27M,38-39.5M,89.5-91.5M,176.5-179.5M,576.5-578.5M, chr7H:6.5-9.5M,28-38.5M,54-56M,231-233.5M
ERR699891	105	Morex x 2032	1HL	1HL	chr1H:543.5-557.5M	chr1H:543.5-557.5M	chr1H:543.5-557.5M	chr1H:2.5-5.5M,11-14.5M,20-22M,538.5-541.5M,543.5-557.5M, chr2H:6.5-10M,32-35M,614-616M,710-712M,738-739.5M,756.5-758.5M,760-766.5M, chr3H:12.5-14M, chr5H:3.5-5.5M,34-37M,585.5-587M,610.5-612.5M,659-661.5M, chr6H:0-3M,5.5-10M,13.5-16M,18-22M,27.5-30.5M,89-91.5M,177-179M,576.5-578.5M, chr7H:6.5-9M,30-38.5M,54.5-56M,231-233.5M
ERR699892	106	Morex x 2032	4HL	4HL	chr4H:598.5-611M	chr1H:491-493.5M, chr3H:11-13M, chr4H:523.5-525.5M,532.5-538M,541-551M,559-563M,565-573.5M,578.5-583M,584.5-587.5M,590.5-597M,598.5-611M,612.5-622.5M,625-630.5M, chr7H:26-28.5M	chr4H:598.5-622.5M	chr1H:2.5-5.5M,11-14.5M,20-21.5M,68-71M,459.5-461.5M,539-541.5M, chr2H:7.5-9.5M,21.5-23.5M,614-615.5M,738-739.5M,762-766M, chr3H:11.5-14M, chr4H:523.5-525.5M,533-538M,541-551M,553.5-555M,558.5-563M,565.5-574M,576.5-583M,584.5-587.5M,590.5-597.5M,598.5-622.5M,625-631M, chr5H:3-6M,34-36.5M,585.5-587.5M,659-661.5M, chr6H:0-3M,14.5-16M,18.5-22M,89.5-91.5M,177-179M, chr7H:6.5-9.5M,26.5-28.5M,31-38.5M,…
ERR699893	107	Morex x 2032	3HS (het)	3HS (het)			chr6H:13.5-22M	chr1H:2.5-5.5M,11.5-16M,20-22M,33-34.5M,68-70.5M,539-541.5M, chr2H:6.5-11M,21.5-24M,32-34.5M,614-616M,738-739.5M,757-760.5M,762-766.5M, chr3H:28.5-31M, chr5H:3-6M,34-37M,659-661.5M, chr6H:0-3M,5.5-7.5M,9-10.5M,13.5-22M,25.5-27M,38-39.5M,89.5-91.5M,177-179.5M, chr7H:5.5-9.5M,31-38.5M,54-56.5M,231-233.5M
ERR699894	108	Morex x 2032	3HS	3HS small	chr3H:12-13M; chr5H:5-6M		chr7H:31-38.5M	chr1H:3-5M,11-14.5M,20-21.5M,68-70.5M,539-541.5M, chr2H:7-9.5M,22-24M,32.5-34.5M,614-615.5M,762-766.5M, chr3H:12-14M, chr5H:3-6M,34-36.5M,610-612.5M,659-661.5M, chr6H:0-3M,18.5-21M,177-179M,576.5-578.5M, chr7H:6.5-9M,31-38.5M,54-56M
ERR699895	109	Morex x 2032	1HL	1HL	chr1H:553.5-556.5M	chr1H:553.5-556.5M	chr7H:30-38.5M	chr1H:3-5.5M,12-14M,538.5-541.5M,553-556.5M, chr2H:7-10M,17-19M,32-34.5M,614-616M,737-739M,756.5-759.5M,762-766M, chr3H:12-14M, chr5H:3.5-5M,34-36.5M, chr6H:0-2.5M,6-8M,9-10.5M,13.5-15.5M,18-22M,90-91.5M,177-179M,576.5-578.5M, chr7H:6.5-9M,30-38.5M,54.5-56.5M
ERR699896	110	Morex x 2032	2HL	4HL small	chr4H:640.5-645M	chr4H:640.5-645M	chr7H:31-38.5M	chr1H:2.5-5.5M,11-14M,20-21.5M,33-34.5M,68-70.5M,459.5-461.5M,539-541.5M, chr2H:7-10M,21.5-23M,233.5-235M,613.5-616.5M,738-739.5M,762-766M, chr4H:640.5-645M, chr5H:3.5-5.5M,34-37.5M,226.5-228M,610.5-612.5M,659-661.5M, chr6H:0-3M,5.5-7M,13.5-16M,18-22M,26-27.5M,89-91.5M,176.5-179.5M, chr7H:6.5-9M,31-38.5M,53.5-57M,231-233.5M
ERR699897	111	Emir x 2032	2HL, 3HS	2HL, 3HS	chr2H:727-768.5M	chr2H:3.5-6M,727-768.5M, chr3H:5.5-11.5M, chr4H:244.5-246.5M, chr5H:456.5-458.5M,617.5-619.5M, chr6H:319-321.5M	chr2H:746.5-768.5M	chr1H:15-17M, chr2H:3.5-5.5M,727-745.5M,746.5-768.5M, chr3H:3.5-11.5M,663.5-666.5M,668-670.5M,680-683M,687.5-690M, chr5H:456.5-458.5M,663.5-665M, chr6H:4.5-7M,15-17M,513.5-516M, chr7H:11.5-14.5M,20-22.5M,26-28M,648.5-650.5M
ERR699898	113	Morex x 2032	3HS	3HS	chr3H:3.5-12M	chr3H:3.5-12M,13-15M	chr7H:28-38.5M	chr1H:2.5-5.5M,10.5-16M,20-22.5M,33-34.5M,68-70.5M,383.5-385M,459.5-461M,539-541.5M, chr2H:7-10M,16.5-18M,21.5-23M,32.5-35M,233.5-235M,614-616.5M,629.5-631.5M,709.5-711M,738-739.5M,756.5-759.5M,762-766M, chr3H:3.5-12M,13.5-15M, chr4H:16.5-19M, chr5H:3-5.5M,34-37M,226.5-228.5M,652.5-654M,659-661.5M, chr6H:0-3M,5.5-10.5M,13.5-16M,17.5-22M,25.5-30.5M,89-91.5M,177-179.5M,547.5-550M, chr7H:5.5-9.5M,23…
ERR699899	114	Morex x 2032	4HL	4HL	chr4H:633-638.5M,640-644.5M	chr3H:10.5-13M, chr4H:629-631M,633-638.5M,640-644.5M, chr7H:27-28.5M	chr4H:633-644.5M	chr1H:2.5-5.5M,11-14.5M,20.5-22M,539-541.5M, chr2H:7-10M,32.5-34.5M,614-616.5M,738-739.5M,756.5-758.5M,762-765M, chr3H:11.5-14M, chr4H:628.5-631.5M,633-644.5M, chr5H:3.5-5M,34-36.5M,659-661.5M, chr6H:0-3M,5.5-10M,14-15.5M,18-22M,25.5-27.5M,177-179M, chr7H:5.5-9.5M,27.5-29.5M,31-38.5M,54.5-56M
ERR699900	115	Morex x 2032	6HS	6HS	chr6H:11-25.5M	chr3H:10.5-13M, chr6H:0-9.5M,11-25.5M, chr7H:26-28.5M	chr7H:26.5-38.5M	chr1H:3-5.5M,11-16M,20-21.5M,538.5-541.5M, chr2H:6.5-10M,22.5-24M,614-616.5M,750-751.5M,756.5-759.5M,762-766.5M, chr3H:11.5-14M, chr5H:3.5-5M,34-37M,652.5-655M,659-661.5M, chr6H:2.5-5.5M,6.5-9.5M,11-19M,20-25.5M,177-179M,576-578.5M, chr7H:5.5-9.5M,22.5-24.5M,26.5-38.5M,54-56M,231.5-233.5M
ERR699901	116	Morex x 2032	2HS	2HS	chr2H:16.5-22M	chr2H:0-2M,5-8M,11-14.5M,16.5-22M, chr3H:10.5-13M	chr7H:31-38.5M	chr1H:2.5-5M,12-14M,20-22M,539-541.5M, chr2H:0-2M,3.5-7M,11-14.5M,17-21.5M,32.5-34.5M,613.5-616.5M,737-739M,756.5-758.5M,762-766M, chr3H:11.5-14M, chr5H:3.5-5M,34-36.5M, chr6H:0-3M,18-22M,29-30.5M,177-179M,576.5-578.5M, chr7H:6.5-9M,31-38.5M,54.5-56.5M
ERR699902	118	Morex x 2032	1HL, 4HL	1HL small	chr3H:10.5-13M	chr1H:556-557.5M, chr3H:10.5-13M,15-17M	chr7H:30-38.5M	chr1H:2.5-5.5M,11-14.5M,20-22.5M,537.5-541.5M, chr2H:7-10M,17-19.5M,32-35M,614-616.5M,737-739.5M,749-751M,756.5-759.5M,762-766.5M, chr3H:11.5-15.5M, chr5H:3.5-5M,34-37M,585.5-587M,659-661.5M, chr6H:0-3M,5.5-10M,13.5-15.5M,18-22M,28.5-30.5M,89-91M,177-179M,576.5-578.5M, chr7H:5.5-9M,30-38.5M,654-657.5M
ERR699903	119	Morex x 2032	5HL?	5HL	chr5H:659.5-670.5M	chr1H:545.5-547M, chr5H:659.5-670.5M	chr5H:660-670.5M	chr1H:2.5-5.5M,11-17M,20-22.5M,33-34.5M,68-70.5M,81-82.5M,538.5-541.5M, chr2H:7-11M,17-19.5M,32-34.5M,54.5-56.5M,614-616.5M,737-739.5M,749.5-751M,756.5-758.5M,762-766M, chr3H:12-14M, chr5H:26-28.5M,34-37.5M,660-670.5M, chr6H:0-3M,6-10.5M,13.5-16M,18-22M,25.5-30.5M,89.5-91.5M,177-179M,548.5-550M,576.5-578.5M, chr7H:5.5-9.5M,28-38.5M,54-57M,231-233.5M,654-657.5M
ERR699904	120	Morex x 2032	4HL	4HL	chr4H:633-645M	chr3H:10.5-13M, chr4H:633-645M, chr5H:4.5-6M, chr7H:26-28.5M	chr4H:632.5-645M	chr1H:2.5-5.5M,10.5-14.5M,20-22M,33-34.5M,68.5-71M,459.5-461.5M,539-541.5M, chr2H:6.5-10M,16.5-20M,21.5-23.5M,32-35M,614-616M,738-739.5M,756.5-766.5M, chr3H:11-14M, chr4H:17-19M,632.5-645M, chr5H:3-6M,34-37M,585.5-587.5M,653-655M,659-661.5M, chr6H:0-3M,5.5-10.5M,13.5-16M,18-22M,25.5-27M,29-30.5M,89.5-91.5M,177-179.5M,576.5-578.5M, chr7H:0-2.5M,5.5-9.5M,26-29M,30-38.5M,54-56M,231-233.5M,654-657.5M
ERR699905	121	Morex x 2032	4HL	4HL	chr4H:598.5-646M	chr1H:3-4.5M,20.5-22M, chr2H:3.5-6M,692.5-694M, chr4H:591-597.5M,598.5-646M, chr5H:8.5-10.5M, chr6H:181.5-184M, chr7H:19.5-21M	chr4H:591-646.5M	chr1H:2.5-5.5M,11-14.5M,20-22.5M,33-34.5M,68-70.5M,81.5-83.5M,334.5-339M,539-541.5M, chr2H:4-6M,7-10M,17-18.5M,32-35M,233.5-235M,565.5-567M,614-616M,756.5-758.5M,762-766M, chr3H:12-14M,664.5-666M,669-670.5M, chr4H:591-646.5M, chr5H:34-37.5M,659-661.5M, chr6H:0-3M,14-16M,18-22M,25.5-30.5M,89-91.5M,177-179M,182-183.5M, chr7H:5.5-9.5M,28.5-30M,32-38.5M,54.5-56.5M,87-89M,231-233.5M
ERR699906	122	GP x 2032	2HL	2HL	chr2H:759.5-768.5M	chr2H:759.5-768.5M, chr5H:456.5-459M, chr6H:181.5-184M	chr2H:758.5-768.5M	chr1H:2.5-4.5M,17-19.5M, chr2H:758.5-768.5M, chr3H:8.5-11M,586-587.5M,668.5-670.5M,679.5-682M,683.5-685M, chr4H:0-2M, chr5H:2.5-4M,456.5-459M, chr6H:14.5-17M,38-40M,223.5-226M,236.5-239M,324.5-327M,332-335M,495.5-497.5M,514-516M, chr7H:0-1.5M,11-13.5M,647.5-650M
ERR699907	123	(Morex x Emir) x 2032	1HL	1HL			chr7H:31-38.5M	chr1H:3-5.5M,11-14.5M,539-541.5M,544-549M,551-557.5M, chr2H:7-9.5M,32.5-34.5M,614-615.5M,757-758.5M,762-766M, chr3H:12.5-14M,313-315M, chr5H:3-5.5M,34-36.5M, chr6H:0-2.5M,5.5-9.5M,18-21M,89.5-91M,177-179M,576.5-578.5M, chr7H:6.5-9M,31-38.5M,54.5-56M
ERR699908	124	Morex x 2032	1HL	1HL	chr1H:543.5-558M	chr1H:543.5-558M	chr1H:543.5-558M	chr1H:3-5.5M,11-14.5M,20-21.5M,26.5-29M,33-34.5M,68-72M,337.5-339M,383.5-385M,459.5-461M,539-541.5M,543.5-558M, chr2H:7-9.5M,32.5-34.5M,614-616.5M,757-759M,762-766M, chr5H:3.5-5M,34-37M,226.5-228M,659-661.5M, chr6H:0-3M,14.5-16M,18-22M,29-30.5M,89-91.5M,177-179.5M, chr7H:5.5-9M,30-38.5M,54.5-56M,231-233.5M
ERR699909	125	Morex x 2032	2HL	2HL	chr2H:747.5-768.5M	chr1H:12-14M,15.5-17M, chr2H:726-732M,733.5-736M,737-745M,747.5-768.5M, chr6H:579.5-581.5M	chr2H:747-768.5M	chr1H:15.5-17M, chr2H:58-59.5M,613.5-616M,632.5-634.5M,726-745.5M,747-768.5M, chr3H:656.5-659M, chr5H:3-6.5M,34-37.5M,547-549M,585.5-587.5M,610-613M,659-661.5M, chr6H:0-3M,5.5-11M,13.5-22M,25.5-27M,29-30.5M,38-40M,89.5-91.5M,177-179M, chr7H:5.5-9.5M,14.5-16.5M,26-27.5M,654-657.5M
ERR699910	126	Morex x 2032	2HL	2HL	chr2H:725-755.5M	chr2H:725-755.5M, chr4H:195-197.5M,619.5-621M	chr2H:725.5-755M	chr2H:725.5-755M, chr4H:195-197.5M, chr5H:34-36.5M, chr6H:0.5-3M,177-179M, chr7H:7.5-9M,32.5-35M,231.5-233M
ERR699911	127	102C2/27/1/4/1 x 102C2/33/1/1/1	2HL, 4HL	2HL, 4HL		chr4H:630-645M, chr6H:182-184M	chr4H:633-645M	chr1H:15-17.5M, chr2H:755-759M, chr4H:633-645M, chr6H:514-516.5M, chr7H:6.5-8M
ERR699912	128	GP x 2920/4	4HL	4HL	chr4H:630-645M	chr1H:183-184.5M, chr2H:307-309M, chr4H:244-246.5M, chr5H:1-3.5M	chr4H:630-645.5M	chr1H:2.5-4.5M, chr3H:683.5-685.5M, chr4H:0-2M,630-645.5M, chr5H:653.5-655M, chr6H:42-43.5M,324.5-327M, chr7H:0-1.5M,11-13.5M,26-27.5M,647.5-649M
ERR699913	129	Emir x 2032	5HS	5HS small	chr4H:244-246.5M; chr5H:1-3.5M	chr6H:2-5.5M	chr1H:15-17.5M; chr3H:17-19.5M; chr5H:1-3.5M; chr7H:26-28.5M	chr1H:15-17.5M, chr3H:17-19.5M,664-666M,681.5-683M, chr4H:0-1.5M, chr5H:1-3.5M, chr6H:514-516M, chr7H:26-28.5M
ERR699914	130	Emir x 2920/4	6HS	6HS small	chr6H:2-5.5M	chr4H:641.5-644M	chr6H:2-5.5M	chr1H:15-17.5M, chr3H:17.5-19.5M, chr6H:2-5.5M,514-516M, chr7H:6.5-8M
ERR699915	132	Emir x 2920/4	4HL	4HL	chr4H:641.5-644M	chr2H:756.5-768.5M	chr4H:641-644.5M; chr7H:11-14.5M	chr1H:15-17.5M, chr3H:17.5-19.5M,664.5-666M, chr4H:641-644.5M, chr6H:513.5-516.5M, chr7H:0-2M,11-14.5M
ERR699916	133	Emir x 2920/4	2HS	2HL	chr2H:756.5-768.5M	chr6H:0-5.5M	chr2H:756.5-768.5M	chr1H:15-17.5M, chr2H:756.5-768.5M, chr3H:17-19.5M,664-666.5M,668.5-670M,680-682.5M,687.5-689.5M, chr6H:418.5-420.5M,513.5-516M, chr7H:0-2M,6.5-8M,12-14.5M,26-28M
ERR699917	134	Emir x 2920/4	6HS	6HS	chr6H:0-5.5M	chr4H:640.5-644.5M, chr6H:25-26.5M	chr6H:0-6.5M	chr1H:13-17.5M, chr2H:717.5-719.5M,761-763M, chr3H:10.5-12M,17-19.5M,664-666.5M,680.5-682.5M,687.5-690M, chr4H:0-1.5M, chr5H:2.5-4.5M, chr6H:0-6.5M,513.5-516M, chr7H:11-13M
ERR699918	135	Emir x 2920/4	4HL	4HL	chr4H:640.5-644.5M	chr5H:645.5-670.5M	chr4H:640.5-644.5M	chr1H:15-17.5M, chr2H:760.5-763M, chr3H:17.5-19.5M,664-666.5M,668.5-670M,687.5-690.5M, chr4H:640.5-644.5M, chr6H:3.5-5.5M,513.5-516.5M, chr7H:0-2M,6.5-8M,11-13.5M,26-27.5M
ERR699919	136	Emir x 2920/4	5HL	5HL	chr5H:645.5-670.5M	chr6H:2.5-5.5M	chr5H:645.5-670.5M	chr1H:15-18.5M, chr2H:760.5-763M, chr3H:10.5-12.5M,17-19.5M,646.5-649M,664-666.5M,668.5-670.5M,680.5-682.5M,687.5-690M, chr4H:50.5-52M,271.5-273M, chr5H:2.5-4.5M,645.5-670.5M, chr6H:4-5.5M,14.5-17M,43-44.5M,513.5-516.5M, chr7H:0-2M,11-14.5M,26-28M,648.5-650.5M
ERR699920	137	Emir x 2920/4	6HS	negative	chr6H:2.5-5.5M	chr4H:633-644M	chr7H:10-14.5M	chr1H:15-17.5M, chr2H:761-763M, chr3H:10.5-12M,664.5-666M,680.5-682.5M,687.5-689.5M, chr4H:0-1.5M,50.5-52M, chr6H:2-5.5M,513.5-516.5M, chr7H:0-2M,10-14.5M
ERR699921	138	Emir x 2920/4	4HL	4HL	chr4H:633-644M	chr6H:0-11.5M	chr4H:631-644M	chr1H:15-17M, chr4H:631-644M, chr6H:513.5-516M
ERR699922	139	Emir x 2920/4	6HS	6HS	chr6H:0-11.5M	chr2H:3.5-6M, chr4H:620.5-623M, chr6H:0-9M,12-24.5M,319-321.5M	chr6H:0-11.5M	chr1H:15-17.5M, chr2H:761-763M, chr3H:17-18.5M,664-666.5M,668.5-670M,680-682.5M,687.5-689M, chr6H:0-11.5M,513.5-516M,579-580.5M
ERR699923	140	Emir x 2920/4	6HS	6HS	chr6H:12-24.5M	chr2H:757-768.5M	chr6H:12-24.5M	chr1H:15-17.5M, chr2H:3.5-5M,760.5-763M, chr3H:17-19.5M,664-666.5M,668-670M,680-682.5M,687.5-690M, chr4H:0-1.5M,620.5-623M, chr6H:0-10M,12-24.5M,514-516.5M, chr7H:0-4M,11-14.5M,24.5-28.5M
ERR699924	141	Emir x 2032	2HL	2HL	chr2H:757-768.5M	chr5H:444.5-446M,560.5-562M,604-623.5M,628-656M, chr6H:181.5-184M	chr2H:757-768.5M	chr1H:15-17.5M, chr2H:757-768.5M, chr3H:10.5-12M,17-19.5M,663.5-666.5M,668-670.5M,680-682.5M,687-690.5M, chr4H:0-1.5M, chr5H:456.5-458.5M,547-548.5M,661-664.5M, chr6H:3.5-7M,14.5-17M,513.5-516.5M,578.5-580.5M, chr7H:0-2M,9.5-13.5M,19.5-22M,25.5-28M
ERR699925	142	GP x 2920/4	5HL	5HL	chr5H:628-656M	chr2H:757-763.5M,764.5-768.5M	chr5H:628-656M	chr1H:17-19.5M, chr2H:706.5-708.5M,762.5-765M, chr3H:20-22M,669-670.5M,679.5-682M,683.5-686M,687-689M, chr4H:0-2M, chr5H:2.5-4M,32.5-34.5M,444.5-446M,560.5-562M,599.5-601.5M,604-606.5M,607.5-623.5M,628-656M, chr6H:15-17M,223.5-226M,236.5-239M,324.5-327M,331.5-333.5M,415-417.5M,495.5-497.5M, chr7H:0-2M,11-13.5M,26-27.5M,648-651.5M,654-655.5M
ERR699926	143	GP x 2920/4	2HL	2HL	chr2H:757-763.5M	chr3H:506-508M, chr4H:620.5-623M, chr6H:0-8.5M,12-16M,17-20.5M,130.5-132.5M,181.5-184M	chr2H:756.5-768.5M	chr1H:2.5-4.5M, chr2H:756.5-768.5M, chr3H:668.5-670.5M,674.5-676M,679.5-682M,683.5-686M, chr4H:0-2M, chr6H:223.5-226M,324.5-327M,514.5-516M, chr7H:0-2M,11-13.5M,648-650M
ERR699927	144	GP x 2920/4	6HS	6HS	chr6H:0-8.5M	chr4H:620.5-623M, chr6H:0-10M,11-16M,181.5-184M,350-352M, chr7H:650-654.5M	chr6H:12-20.5M	chr1H:2.5-4.5M,16.5-19M, chr2H:706-708.5M,764-766M, chr3H:19.5-21M,506.5-508M,674.5-676M,680-682M,683.5-685.5M, chr4H:0-2M,620.5-623M, chr5H:628-630.5M, chr6H:0-8.5M,12-20.5M,223.5-226M,236.5-239M,283.5-286M,324.5-327M,514.5-516M, chr7H:0-1.5M,12-13.5M,648-650M
ERR699928	145	GP x 2920/4	6HS, 7HL	6HS, 7HL	chr6H:0-10M	chr2H:3.5-6M, chr4H:60-62.5M,620.5-622.5M, chr5H:636-670.5M, chr6H:0-10M,12-17M,181.5-184M, chr7H:19.5-21M,642.5-644.5M	chr6H:0-10M	chr1H:2.5-4.5M,17.5-19.5M, chr2H:706.5-708.5M,762-766.5M, chr3H:18.5-21M,586-588M,668.5-670.5M,674.5-676M,679.5-682M,683.5-686M, chr4H:0-2M,65-66.5M,620.5-623M, chr5H:547.5-549.5M,628-630.5M, chr6H:0-10M,12-16.5M,223.5-226M,236.5-239M,283.5-285.5M,324.5-327M,330.5-336M,350-351.5M,514-516.5M, chr7H:0-2M,11-13.5M,648-654M
ERR699929	146	GP x 2920/4	5HL, 6HS	5HL, 6HS	chr5H:636-670.5M	chr3H:505.5-508M, chr4H:620.5-623M, chr6H:0-10M,12-16M,181.5-184M	chr5H:636-670.5M	chr1H:2.5-4.5M,16.5-19.5M, chr2H:3.5-6M,702-704M,762.5-766.5M, chr3H:674-676M,679.5-682M,683.5-685M, chr4H:0-2M,60-62.5M,65-67.5M,621.5-623M, chr5H:7.5-9M,32-34M,636-670.5M, chr6H:0-8.5M,12-16.5M,236.5-238.5M,283.5-285M,324.5-327M,514-516M, chr7H:0-2M,11-13.5M,18-20.5M,643-644.5M
ERR699930	147	GP x 2920/4	6HS	6HS	chr6H:0-10M	chr4H:638.5-645M	chr6H:0-10M	chr1H:2.5-4.5M,17-19.5M, chr2H:702-704.5M,706-708.5M,764-766M, chr3H:505.5-508M,585.5-587.5M,679.5-682M,683.5-685.5M, chr4H:0-2M,65-66.5M,621.5-623M, chr5H:456.5-458.5M,547.5-549M,628.5-630.5M, chr6H:0-10M,12-16.5M,192-193.5M,223.5-226M,236.5-239M,283.5-286M,324.5-327M,332.5-334.5M,514.5-516M, chr7H:0-1.5M,11-13.5M,648-650M
ERR699931	148	Emir x 2032	4HL	4HL	chr4H:638.5-645M	chr2H:3.5-5M,638-640M, chr7H:1-3M,20-24.5M,43-45M	chr4H:638.5-645M	chr1H:15-17.5M, chr2H:760.5-762.5M, chr3H:17.5-19.5M,664-666.5M,668-670.5M,681-682.5M,688-689.5M, chr4H:638.5-645M, chr6H:513.5-516M, chr7H:0-2M,6.5-8M,11-12.5M
ERR699932	150	Emir x 2032	4HL, 7HS	7HS (partly het)	chr7H:20-24.5M	chr2H:726-745M,747.5-755M,756.5-768.5M, chr5H:456.5-458M	chr7H:15-18M,21-24M	chr1H:15-17M, chr2H:761-763M, chr3H:664-666M,680.5-682.5M,687.5-689M, chr4H:0-2M, chr5H:2.5-4.5M, chr6H:257-258.5M,514-516M,578.5-580M, chr7H:15-18M,21-24M,43-45.5M
ERR699933	151	Emir x 2032	2HL	2HL	chr2H:726-745M	chr1H:88-90.5M, chr4H:619-622.5M,625.5-645M	chr2H:747.5-768.5M	chr1H:15-17.5M, chr2H:726-745M,747.5-768.5M, chr3H:664.5-666M,668-670.5M,680.5-682.5M, chr5H:2.5-4.5M,456.5-458.5M, chr6H:513.5-516M
ERR699934	152	Emir x 2032	4HL	4HL	chr4H:625.5-645M	chr2H:764-768.5M	chr4H:625-645M	chr1H:15-17.5M,88-90.5M, chr2H:760.5-762.5M, chr3H:17-19.5M,664-666M, chr4H:618.5-622.5M,625-645M, chr6H:513.5-516.5M, chr7H:20-22M
ERR699935	153	Emir x 2920/4	2HL	2HL small	chr2H:764-768.5M	chr1H:184-185.5M, chr2H:283.5-285M, chr7H:0-11M	chr2H:764-768.5M	chr1H:14.5-17.5M, chr2H:760.5-763M,764-768.5M, chr3H:10.5-12M,17.5-19.5M,680.5-682.5M,687.5-689M, chr4H:11.5-13M,49.5-52M, chr5H:2.5-4.5M, chr6H:513.5-516.5M,573-575M, chr7H:0-1.5M,6.5-8M,20-22M
ERR699936	155	907-12 x (Emir x Crete6/2)	2HL	2HL		chr5H:9-11.5M, chr7H:644-646M,647.5-657M	chr2H:753.5-763.5M	chr1H:1-5M,13-17.5M, chr2H:753.5-763.5M,764.5-766.5M, chr3H:664.5-666M, chr4H:0-2M,65-67.5M, chr5H:20-22M,125-126.5M,497-498.5M,504.5-506.5M,583-584.5M,593.5-595.5M,641-643.5M, chr6H:2.5-5.5M,14.5-16.5M,46.5-49M,224-226M,324.5-327M,331-333M,357-359.5M,371-374M,513.5-516.5M,548.5-550.5M,568.5-570M, chr7H:5.5-8M,10.5-12.5M,15.5-17.5M,637.5-639M
ERR699937	159	Emir x 2920/4	7HS	7HS	chr7H:0-11M		chr7H:4-10.5M	chr1H:15-17.5M, chr3H:17-19.5M,664-666M,669-670.5M,681-682.5M, chr6H:418.5-420M,513.5-516M, chr7H:0-1.5M,4-10.5M,11.5-13.5M,26-28M
ERR699938	160	Emir x 2920/4	7HL	7HL	chr7H:647.5-657M		chr7H:647.5-657M	chr1H:15-17.5M, chr3H:17.5-19.5M, chr4H:615.5-617M, chr5H:9.5-11.5M, chr6H:513.5-516M, chr7H:644-646M,647.5-657M
