# Supplementary material for: Detecting Large Chromosomal Modifications Using Short Read Data From Genotyping-by-Sequencing
Source: Front Plant Sci. 2019 Sep 24;10:1133. doi: 10.3389/fpls.2019.01133 (PMC6771380; doi:10.3389/fpls.2019.01133)
Supplement: Supplemental Table 2 — Significantly enriched GO terms of loci detected in at least 3% of barley genotypes. [file Table_2.xlsx]

## Sheet: Supplemental_Table_2
group	set	method	cutoff	ontology	ID	Pop.total	Pop.term	Study.total	Study.term	Pop.family	Study.family	nparents	is.trivial	p	p.adjusted	p.min	depth	ic	partition	level3	name	loci
barley	genebank-3%-outlier-regions	Benjamini-Hochberg	0.01	GO	GO:0002020	28231	144	5111	48	1107	206	1	false	3.81398e-06	0.000524505	4.10359e-185	4	9.66717	molecular_function	protein binding	protease binding	HORVU1Hr1G012170,HORVU2Hr1G007680,HORVU6Hr1G013810,HORVU4Hr1G081660,HORVU4Hr1G081640,HORVU2Hr1G007650,HORVU2Hr1G124690,HORVU2Hr1G124660,HORVU6Hr1G085250,HORVU6Hr1G085270,HORVU1Hr1G011990,HORVU6Hr1G085260,HORVU1Hr1G075150,HORVU5Hr1G101340,HORVU3Hr1G003980,HORVU2Hr1G004850,HORVU7Hr1G019780,HORVU1Hr1G003580,HORVU3Hr1G111080,HORVU6Hr1G085360,HORVU6Hr1G085330,HORVU3Hr1G004210,HORVU3Hr1G004250,HORVU1Hr…
barley	genebank-3%-outlier-regions	Benjamini-Hochberg	0.01	GO	GO:0002229	28231	209	5111	62	2765	542	2	false	0.000185277	0.00937648	7.78647457845805e-321	11	9.37949	biological_process	response to external stimulus	defense response to oomycetes	HORVU1Hr1G016540,HORVU7Hr1G007900,HORVU2Hr1G004600,HORVU2Hr1G123980,HORVU2Hr1G004640,HORVU2Hr1G004650,HORVU3Hr1G073340,HORVU1Hr1G007790,HORVU5Hr1G116980,HORVU2Hr1G004550,HORVU2Hr1G004500,HORVU2Hr1G004530,HORVU1Hr1G007830,HORVU6Hr1G092370,HORVU1Hr1G005260,HORVU1Hr1G087110,HORVU6Hr1G092310,HORVU2Hr1G004000,HORVU1Hr1G087130,HORVU1Hr1G087140,HORVU6Hr1G093780,HORVU6Hr1G092470,HORVU7Hr1G119050,HORVU2Hr…
barley	genebank-3%-outlier-regions	Benjamini-Hochberg	0.01	GO	GO:0003824	28231	14533	5111	2808	26898	4817	1	false	2.8379e-11	5.98418e-08	0	1	1.72268	molecular_function	NA	catalytic activity	HORVU6Hr1G084960,HORVU5Hr1G120210,HORVU2Hr1G008130,HORVU2Hr1G010440,HORVU7Hr1G019990,HORVU1Hr1G012170,HORVU3Hr1G007720,HORVU6Hr1G001770,HORVU7Hr1G040590,HORVU4Hr1G079460,HORVU3Hr1G098530,HORVU7Hr1G029330,HORVU5Hr1G122860,HORVU3Hr1G117390,HORVU2Hr1G008120,HORVU6Hr1G001760,HORVU1Hr1G066800,HORVU3Hr1G002040,HORVU2Hr1G125770,HORVU5Hr1G002180,HORVU1Hr1G082030,HORVU3Hr1G097210,HORVU7Hr1G120340,HORVU1Hr…
ORVU3Hr1G107350,HORVU3Hr1G097450,HORVU3Hr1G110990,HORVU2Hr1G101580,HORVU1Hr1G075530,HORVU5Hr1G101710,HORVU3Hr1G107310,HORVU1Hr1G002590,HORVU2Hr1G002600,HORVU6Hr1G002400,HORVU3Hr1G007980,HORVU7Hr1G111620,HORVU1Hr1G014570,HORVU4Hr1G000520,HORVU3Hr1G104290,HORVU7Hr1G010950,HORVU1Hr1G092080,HORVU7Hr1G029550,HORVU5Hr1G012190,HORVU5Hr1G121310,HORVU6Hr1G013990,HORVU4Hr1G012560,HORVU2Hr1G000890,HORVU1Hr1…
barley	genebank-3%-outlier-regions	Benjamini-Hochberg	0.01	GO	GO:0004497	28231	446	5111	117	3203	622	1	false	9.03749e-05	0.00628255	0	6	4.61305	molecular_function	biological_process	monooxygenase activity	HORVU2Hr1G124430,HORVU5Hr1G118780,HORVU7Hr1G007900,HORVU2Hr1G004600,HORVU2Hr1G123980,HORVU5Hr1G009500,HORVU2Hr1G004640,HORVU2Hr1G004650,HORVU1Hr1G005980,HORVU7Hr1G023900,HORVU7Hr1G007860,HORVU1Hr1G007790,HORVU7Hr1G121500,HORVU5Hr1G011100,HORVU5Hr1G116980,HORVU2Hr1G004550,HORVU5Hr1G118710,HORVU6Hr1G094480,HORVU2Hr1G004500,HORVU6Hr1G000620,HORVU5Hr1G063980,HORVU2Hr1G003210,HORVU2Hr1G004530,HORVU1Hr…
barley	genebank-3%-outlier-regions	Benjamini-Hochberg	0.01	GO	GO:0004857	28231	305	5111	80	656	119	2	false	4.10902e-07	0.000118153	5.38193e-196	10	6.85376	molecular_function	biological regulation	enzyme inhibitor activity	HORVU1Hr1G012170,HORVU7Hr1G006630,HORVU2Hr1G007680,HORVU6Hr1G013810,HORVU4Hr1G081660,HORVU4Hr1G081640,HORVU6Hr1G016900,HORVU3Hr1G098610,HORVU5Hr1G006620,HORVU6Hr1G016930,HORVU2Hr1G007650,HORVU7Hr1G006590,HORVU2Hr1G124690,HORVU2Hr1G124660,HORVU6Hr1G000270,HORVU6Hr1G085250,HORVU6Hr1G085270,HORVU1Hr1G011990,HORVU6Hr1G085260,HORVU5Hr1G101340,HORVU3Hr1G003980,HORVU2Hr1G004850,HORVU7Hr1G019780,HORVU1Hr…
barley	genebank-3%-outlier-regions	Benjamini-Hochberg	0.01	GO	GO:0004866	28231	122	5111	44	706	148	4	false	1.45836e-05	0.00167738	1.84614e-140	56	8.81988	molecular_function	biological regulation	endopeptidase inhibitor activity	HORVU1Hr1G012170,HORVU6Hr1G013810,HORVU4Hr1G081660,HORVU4Hr1G081640,HORVU2Hr1G124690,HORVU2Hr1G124660,HORVU6Hr1G085250,HORVU6Hr1G085270,HORVU1Hr1G011990,HORVU6Hr1G085260,HORVU5Hr1G101340,HORVU3Hr1G003980,HORVU2Hr1G004850,HORVU7Hr1G019780,HORVU1Hr1G003580,HORVU6Hr1G085360,HORVU6Hr1G085330,HORVU3Hr1G004210,HORVU3Hr1G004250,HORVU1Hr1G004120,HORVU3Hr1G004290,HORVU1Hr1G004130,HORVU1Hr1G018770,HORVU1Hr…
barley	genebank-3%-outlier-regions	Benjamini-Hochberg	0.01	GO	GO:0004867	28231	98	5111	40	347	82	2	false	4.26236e-06	0.000573696	4.19289e-89	60	10.7658	molecular_function	biological regulation	serine-type endopeptidase inhibitor activity	HORVU6Hr1G013810,HORVU4Hr1G081660,HORVU4Hr1G081640,HORVU6Hr1G085250,HORVU6Hr1G085270,HORVU1Hr1G011990,HORVU6Hr1G085260,HORVU5Hr1G101340,HORVU3Hr1G003980,HORVU7Hr1G019780,HORVU1Hr1G003580,HORVU6Hr1G085360,HORVU6Hr1G085330,HORVU3Hr1G004210,HORVU3Hr1G004250,HORVU1Hr1G004120,HORVU1Hr1G004150,HORVU6Hr1G008860,HORVU6Hr1G008840,HORVU6Hr1G085160,HORVU3Hr1G004300,HORVU5Hr1G101710,HORVU6Hr1G012640,HORVU3Hr…
barley	genebank-3%-outlier-regions	Benjamini-Hochberg	0.01	GO	GO:0005694	28231	935	5111	175	3266	484	1	false	5.93675e-05	0.00457999	0	9	5.26453	cellular_component	non-membrane-bounded organelle	chromosome	HORVU1Hr1G087740,HORVU5Hr1G079500,HORVU3Hr1G032750,HORVU7Hr1G003590,HORVU5Hr1G079520,HORVU1Hr1G066830,HORVU7Hr1G003520,HORVU3Hr1G098590,HORVU1Hr1G087780,HORVU5Hr1G123390,HORVU7Hr1G115770,HORVU7Hr1G069420,HORVU5Hr1G123350,HORVU3Hr1G013530,HORVU2Hr1G114140,HORVU6Hr1G022760,HORVU3Hr1G110660,HORVU6Hr1G018670,HORVU1Hr1G000290,HORVU2Hr1G010350,HORVU6Hr1G008470,HORVU2Hr1G010380,HORVU2Hr1G015180,HORVU5Hr…
barley	genebank-3%-outlier-regions	Benjamini-Hochberg	0.01	GO	GO:0005783	28231	1897	5111	365	17675	2883	3	false	0.000186992	0.00938817	0	12	5.94551	cellular_component	membrane-bounded organelle	endoplasmic reticulum	HORVU6Hr1G013760,HORVU6Hr1G000440,HORVU7Hr1G040590,HORVU3Hr1G117390,HORVU3Hr1G002040,HORVU1Hr1G016540,HORVU3Hr1G117370,HORVU1Hr1G000190,HORVU2Hr1G014840,HORVU1Hr1G007630,HORVU3Hr1G002090,HORVU2Hr1G001550,HORVU7Hr1G056060,HORVU6Hr1G003500,HORVU7Hr1G023150,HORVU5Hr1G079570,HORVU7Hr1G007900,HORVU2Hr1G002020,HORVU5Hr1G002970,HORVU5Hr1G118800,HORVU7Hr1G011230,HORVU5Hr1G091250,HORVU6Hr1G009710,HORVU2Hr…
barley	genebank-3%-outlier-regions	Benjamini-Hochberg	0.01	GO	GO:0006359	28231	32	5111	19	3716	605	2	false	3.45616e-08	2.7022e-05	1.7214e-79	49	9.15635	biological_process	regulation of biological process	regulation of transcription by RNA polymerase III	HORVU6Hr1G013000,HORVU3Hr1G107580,HORVU3Hr1G107590,HORVU3Hr1G107550,HORVU3Hr1G107560,HORVU3Hr1G107540,HORVU3Hr1G107510,HORVU3Hr1G107500,HORVU3Hr1G107680,HORVU3Hr1G107650,HORVU3Hr1G107660,HORVU3Hr1G107630,HORVU3Hr1G107610,HORVU3Hr1G107600,HORVU3Hr1G107450,HORVU3Hr1G107440
barley	genebank-3%-outlier-regions	Benjamini-Hochberg	0.01	GO	GO:0006575	28231	156	5111	47	17215	3024	2	false	7.94482e-05	0.00561438	0	7	5.66592	biological_process	cellular process	cellular modified amino acid metabolic process	HORVU3Hr1G117390,HORVU3Hr1G117370,HORVU1Hr1G002810,HORVU5Hr1G118800,HORVU3Hr1G111150,HORVU1Hr1G008120,HORVU3Hr1G002830,HORVU2Hr1G124330,HORVU2Hr1G124320,HORVU5Hr1G006630,HORVU2Hr1G124310,HORVU6Hr1G012540,HORVU2Hr1G124300,HORVU6Hr1G012500,HORVU4Hr1G089590,HORVU1Hr1G002910,HORVU5Hr1G079490,HORVU3Hr1G107180,HORVU3Hr1G107160,HORVU3Hr1G107170,HORVU2Hr1G115700,HORVU1Hr1G002160,HORVU7Hr1G087050,HORVU5Hr…
barley	genebank-3%-outlier-regions	Benjamini-Hochberg	0.01	GO	GO:0006633	28231	571	5111	141	2192	403	3	false	6.40139e-06	0.000794024	0	22	6.6069	biological_process	cellular process	fatty acid biosynthetic process	HORVU6Hr1G013760,HORVU2Hr1G010440,HORVU3Hr1G107990,HORVU3Hr1G107970,HORVU7Hr1G003590,HORVU7Hr1G003520,HORVU6Hr1G004830,HORVU7Hr1G007900,HORVU2Hr1G004690,HORVU6Hr1G018610,HORVU1Hr1G089540,HORVU2Hr1G004600,HORVU7Hr1G022780,HORVU2Hr1G123980,HORVU2Hr1G004640,HORVU2Hr1G004650,HORVU6Hr1G000510,HORVU7Hr1G007840,HORVU1Hr1G064330,HORVU1Hr1G007790,HORVU7Hr1G113080,HORVU5Hr1G116980,HORVU2Hr1G004550,HORVU2Hr…
barley	genebank-3%-outlier-regions	Benjamini-Hochberg	0.01	GO	GO:0006749	28231	102	5111	37	3595	623	4	false	2.61879e-06	0.00039444	8.50836e-201	13	8.56856	biological_process	nitrogen compound metabolic process	glutathione metabolic process	HORVU3Hr1G117390,HORVU3Hr1G117370,HORVU1Hr1G002810,HORVU5Hr1G118800,HORVU3Hr1G111150,HORVU1Hr1G008120,HORVU3Hr1G002830,HORVU2Hr1G124330,HORVU2Hr1G124320,HORVU5Hr1G006630,HORVU2Hr1G124310,HORVU6Hr1G012540,HORVU6Hr1G012500,HORVU1Hr1G002910,HORVU5Hr1G079490,HORVU3Hr1G107180,HORVU3Hr1G107160,HORVU3Hr1G107170,HORVU1Hr1G002160,HORVU7Hr1G087050,HORVU5Hr1G010740,HORVU7Hr1G008830,HORVU5Hr1G064060,HORVU7Hr…
barley	genebank-3%-outlier-regions	Benjamini-Hochberg	0.01	GO	GO:0006790	28231	1262	5111	273	16653	2906	1	false	4.14802e-05	0.00349872	0	4	4.69274	biological_process	cellular process	sulfur compound metabolic process	HORVU2Hr1G010440,HORVU3Hr1G117390,HORVU2Hr1G008120,HORVU3Hr1G002040,HORVU3Hr1G097210,HORVU5Hr1G120230,HORVU3Hr1G117370,HORVU1Hr1G000190,HORVU3Hr1G002090,HORVU1Hr1G082020,HORVU2Hr1G007660,HORVU7Hr1G016870,HORVU6Hr1G011140,HORVU6Hr1G084920,HORVU7Hr1G023130,HORVU2Hr1G124490,HORVU7Hr1G007900,HORVU7Hr1G023140,HORVU1Hr1G002810,HORVU5Hr1G118800,HORVU3Hr1G111150,HORVU1Hr1G008120,HORVU3Hr1G002830,HORVU1Hr…
barley	genebank-3%-outlier-regions	Benjamini-Hochberg	0.01	GO	GO:0006898	28231	236	5111	54	304	57	1	false	0.000159209	0.00860816	1.21674e-69	7	6.51729	biological_process	establishment of localization	receptor-mediated endocytosis	HORVU2Hr1G014840,HORVU2Hr1G001550,HORVU2Hr1G002020,HORVU6Hr1G009710,HORVU2Hr1G003370,HORVU2Hr1G015380,HORVU2Hr1G120830,HORVU2Hr1G001560,HORVU5Hr1G006430,HORVU7Hr1G029350,HORVU6Hr1G023210,HORVU6Hr1G077000,HORVU2Hr1G120750,HORVU6Hr1G005460,HORVU7Hr1G009680,HORVU1Hr1G004790,HORVU2Hr1G114410,HORVU6Hr1G001520,HORVU1Hr1G009600,HORVU2Hr1G010620,HORVU6Hr1G014880,HORVU4Hr1G000040,HORVU4Hr1G000030,HORVU7Hr…
barley	genebank-3%-outlier-regions	Benjamini-Hochberg	0.01	GO	GO:0006915	28231	318	5111	101	1135	262	1	false	1.54456e-05	0.00168239	1.64431e-291	4	4.74234	biological_process	cell death	apoptotic process	HORVU3Hr1G006430,HORVU4Hr1G090660,HORVU6Hr1G092500,HORVU6Hr1G092510,HORVU4Hr1G000350,HORVU6Hr1G092540,HORVU5Hr1G079570,HORVU6Hr1G084930,HORVU7Hr1G095630,HORVU3Hr1G001510,HORVU3Hr1G100460,HORVU7Hr1G007890,HORVU2Hr1G001410,HORVU6Hr1G013830,HORVU6Hr1G092680,HORVU2Hr1G007610,HORVU6Hr1G010470,HORVU1Hr1G002110,HORVU5Hr1G001060,HORVU6Hr1G011790,HORVU6Hr1G092370,HORVU7Hr1G121470,HORVU5Hr1G006710,HORVU5Hr…
barley	genebank-3%-outlier-regions	Benjamini-Hochberg	0.01	GO	GO:0006955	28231	2092	5111	428	11520	2029	2	false	0.000110706	0.00693835	0	3	3.995	biological_process	response to stimulus	immune response	HORVU6Hr1G084960,HORVU3Hr1G117390,HORVU1Hr1G016540,HORVU7Hr1G081930,HORVU3Hr1G117370,HORVU3Hr1G003390,HORVU2Hr1G014840,HORVU3Hr1G006430,HORVU7Hr1G006630,HORVU5Hr1G081810,HORVU5Hr1G122820,HORVU5Hr1G011070,HORVU2Hr1G001550,HORVU6Hr1G013700,HORVU6Hr1G010680,HORVU4Hr1G090660,HORVU6Hr1G092500,HORVU2Hr1G007680,HORVU2Hr1G044610,HORVU7Hr1G016870,HORVU7Hr1G003590,HORVU3Hr1G105300,HORVU6Hr1G092510,HORVU4Hr…
barley	genebank-3%-outlier-regions	Benjamini-Hochberg	0.01	GO	GO:0008037	28231	138	5111	42	19662	3439	1	false	0.000132385	0.0076832	0	2	7.26928	biological_process	NA	cell recognition	HORVU2Hr1G008130,HORVU2Hr1G002830,HORVU6Hr1G013750,HORVU2Hr1G008140,HORVU1Hr1G002000,HORVU1Hr1G002060,HORVU6Hr1G092620,HORVU6Hr1G090940,HORVU2Hr1G008370,HORVU7Hr1G119100,HORVU2Hr1G008390,HORVU5Hr1G120420,HORVU6Hr1G001580,HORVU1Hr1G001770,HORVU5Hr1G001800,HORVU3Hr1G013390,HORVU2Hr1G008240,HORVU5Hr1G120300,HORVU2Hr1G008220,HORVU3Hr1G112320,HORVU5Hr1G004160,HORVU7Hr1G105170,HORVU7Hr1G105190,HORVU7Hr…
barley	genebank-3%-outlier-regions	Benjamini-Hochberg	0.01	GO	GO:0008144	28231	3952	5111	812	18834	3394	1	false	2.44055e-06	0.000379627	0	2	6.67144	molecular_function	NA	drug binding	HORVU5Hr1G120210,HORVU2Hr1G010440,HORVU3Hr1G007720,HORVU4Hr1G079460,HORVU3Hr1G117390,HORVU2Hr1G125770,HORVU3Hr1G097210,HORVU2Hr1G002840,HORVU3Hr1G007740,HORVU3Hr1G105380,HORVU2Hr1G124430,HORVU2Hr1G002830,HORVU6Hr1G013750,HORVU7Hr1G081930,HORVU3Hr1G117370,HORVU1Hr1G092290,HORVU2Hr1G001530,HORVU6Hr1G057380,HORVU7Hr1G040550,HORVU3Hr1G002080,HORVU3Hr1G002070,HORVU2Hr1G014840,HORVU3Hr1G006430,HORVU3Hr…
barley	genebank-3%-outlier-regions	Benjamini-Hochberg	0.01	GO	GO:0008219	28231	1249	5111	278	19662	3439	1	false	4.9916e-06	0.000644425	0	2	4.51581	biological_process	NA	cell death	HORVU1Hr1G016540,HORVU7Hr1G081930,HORVU2Hr1G014840,HORVU3Hr1G006430,HORVU7Hr1G006630,HORVU2Hr1G001550,HORVU6Hr1G010680,HORVU4Hr1G090660,HORVU6Hr1G092500,HORVU2Hr1G044610,HORVU3Hr1G009510,HORVU7Hr1G003590,HORVU3Hr1G009520,HORVU6Hr1G092510,HORVU4Hr1G000350,HORVU6Hr1G092540,HORVU5Hr1G099160,HORVU3Hr1G009560,HORVU7Hr1G003520,HORVU5Hr1G079570,HORVU6Hr1G084930,HORVU2Hr1G002020,HORVU7Hr1G095630,HORVU3Hr…
barley	genebank-3%-outlier-regions	Benjamini-Hochberg	0.01	GO	GO:0008284	28231	214	5111	59	2055	292	3	false	4.21465e-08	2.7022e-05	2.42582e-297	9	6.17067	biological_process	regulation of biological process	positive regulation of cell population proliferation	HORVU7Hr1G121660,HORVU7Hr1G007900,HORVU2Hr1G004600,HORVU2Hr1G123980,HORVU2Hr1G004640,HORVU2Hr1G004650,HORVU2Hr1G010380,HORVU7Hr1G040420,HORVU1Hr1G007790,HORVU5Hr1G116980,HORVU2Hr1G004550,HORVU2Hr1G004500,HORVU2Hr1G004530,HORVU1Hr1G007830,HORVU1Hr1G087110,HORVU6Hr1G092310,HORVU2Hr1G004000,HORVU1Hr1G087130,HORVU1Hr1G087140,HORVU3Hr1G013330,HORVU6Hr1G092470,HORVU7Hr1G119050,HORVU2Hr1G001640,HORVU5Hr…
barley	genebank-3%-outlier-regions	Benjamini-Hochberg	0.01	GO	GO:0008610	28231	1595	5111	323	11008	1822	2	false	1.50264e-05	0.00168086	0	7	4.68357	biological_process	primary metabolic process	lipid biosynthetic process	HORVU6Hr1G013760,HORVU2Hr1G010440,HORVU7Hr1G040590,HORVU2Hr1G008120,HORVU5Hr1G002180,HORVU7Hr1G022700,HORVU3Hr1G002050,HORVU2Hr1G010450,HORVU3Hr1G002060,HORVU3Hr1G002080,HORVU3Hr1G107990,HORVU7Hr1G020950,HORVU3Hr1G107970,HORVU5Hr1G081840,HORVU7Hr1G028880,HORVU2Hr1G007660,HORVU7Hr1G003590,HORVU7Hr1G003520,HORVU6Hr1G004830,HORVU7Hr1G023150,HORVU7Hr1G007900,HORVU5Hr1G004700,HORVU7Hr1G023140,HORVU2Hr…
barley	genebank-3%-outlier-regions	Benjamini-Hochberg	0.01	GO	GO:0009063	28231	346	5111	97	2696	527	3	false	2.64984e-05	0.00246513	0	20	5.60673	biological_process	cellular process	cellular amino acid catabolic process	HORVU7Hr1G007900,HORVU1Hr1G088270,HORVU6Hr1G018610,HORVU2Hr1G004600,HORVU2Hr1G123980,HORVU7Hr1G000510,HORVU2Hr1G004640,HORVU7Hr1G010750,HORVU2Hr1G004650,HORVU1Hr1G007790,HORVU2Hr1G006250,HORVU1Hr1G002090,HORVU7Hr1G000370,HORVU5Hr1G116980,HORVU2Hr1G004550,HORVU2Hr1G004500,HORVU3Hr1G004770,HORVU2Hr1G004530,HORVU1Hr1G007830,HORVU5Hr1G088620,HORVU1Hr1G007860,HORVU1Hr1G007850,HORVU1Hr1G087110,HORVU2Hr…
barley	genebank-3%-outlier-regions	Benjamini-Hochberg	0.01	GO	GO:0009072	28231	533	5111	130	9649	1603	3	false	1.44915e-06	0.000261924	0	15	6.56109	biological_process	cellular process	aromatic amino acid family metabolic process	HORVU3Hr1G003390,HORVU1Hr1G082020,HORVU6Hr1G016810,HORVU7Hr1G007900,HORVU2Hr1G114190,HORVU6Hr1G018610,HORVU2Hr1G004600,HORVU2Hr1G123980,HORVU7Hr1G000510,HORVU2Hr1G004640,HORVU7Hr1G010750,HORVU2Hr1G004650,HORVU1Hr1G007790,HORVU7Hr1G023030,HORVU2Hr1G124350,HORVU5Hr1G116980,HORVU2Hr1G004550,HORVU3Hr1G112590,HORVU7Hr1G095550,HORVU3Hr1G003410,HORVU2Hr1G004500,HORVU3Hr1G100500,HORVU3Hr1G004770,HORVU2Hr…
barley	genebank-3%-outlier-regions	Benjamini-Hochberg	0.01	GO	GO:0009074	28231	233	5111	74	1001	190	4	false	4.27158e-08	2.7022e-05	4.38766e-235	26	7.63029	biological_process	cellular process	aromatic amino acid family catabolic process	HORVU7Hr1G007900,HORVU2Hr1G004600,HORVU2Hr1G123980,HORVU7Hr1G000510,HORVU2Hr1G004640,HORVU7Hr1G010750,HORVU2Hr1G004650,HORVU1Hr1G007790,HORVU5Hr1G116980,HORVU2Hr1G004550,HORVU2Hr1G004500,HORVU2Hr1G004530,HORVU1Hr1G007830,HORVU5Hr1G088620,HORVU1Hr1G007860,HORVU1Hr1G007850,HORVU1Hr1G087110,HORVU2Hr1G114450,HORVU2Hr1G114440,HORVU6Hr1G092310,HORVU2Hr1G004000,HORVU1Hr1G087130,HORVU2Hr1G114390,HORVU1Hr…
barley	genebank-3%-outlier-regions	Benjamini-Hochberg	0.01	GO	GO:0009309	28231	235	5111	64	8480	1393	3	false	1.51453e-05	0.00168086	0	14	7.36459	biological_process	nitrogen compound metabolic process	amine biosynthetic process	HORVU3Hr1G003390,HORVU6Hr1G016810,HORVU7Hr1G007900,HORVU2Hr1G004600,HORVU2Hr1G123980,HORVU2Hr1G004640,HORVU2Hr1G004650,HORVU1Hr1G007790,HORVU1Hr1G002090,HORVU5Hr1G116980,HORVU2Hr1G004550,HORVU3Hr1G003410,HORVU2Hr1G004500,HORVU3Hr1G100500,HORVU2Hr1G004530,HORVU1Hr1G007830,HORVU5Hr1G006730,HORVU4Hr1G000950,HORVU1Hr1G087110,HORVU6Hr1G092310,HORVU2Hr1G004000,HORVU1Hr1G087130,HORVU1Hr1G087140,HORVU4Hr…
barley	genebank-3%-outlier-regions	Benjamini-Hochberg	0.01	GO	GO:0009403	28231	197	5111	56	10260	1727	3	false	2.87881e-05	0.00263933	0	9	6.74043	biological_process	secondary metabolic process	toxin biosynthetic process	HORVU7Hr1G007900,HORVU2Hr1G004600,HORVU2Hr1G004620,HORVU2Hr1G123980,HORVU2Hr1G004640,HORVU2Hr1G004650,HORVU6Hr1G013890,HORVU1Hr1G007790,HORVU5Hr1G116980,HORVU2Hr1G004550,HORVU2Hr1G004500,HORVU2Hr1G004530,HORVU1Hr1G007830,HORVU2Hr1G001780,HORVU1Hr1G087110,HORVU6Hr1G092310,HORVU5Hr1G099390,HORVU2Hr1G004000,HORVU1Hr1G087130,HORVU1Hr1G087140,HORVU6Hr1G092470,HORVU7Hr1G119050,HORVU2Hr1G001640,HORVU5Hr…
barley	genebank-3%-outlier-regions	Benjamini-Hochberg	0.01	GO	GO:0009404	28231	395	5111	107	16658	2907	2	false	9.22601e-07	0.000208442	0	5	5.98666	biological_process	secondary metabolic process	toxin metabolic process	HORVU3Hr1G117390,HORVU3Hr1G117370,HORVU7Hr1G006630,HORVU7Hr1G007900,HORVU1Hr1G002810,HORVU5Hr1G118800,HORVU3Hr1G111150,HORVU1Hr1G008120,HORVU3Hr1G002830,HORVU2Hr1G014000,HORVU2Hr1G004600,HORVU2Hr1G004620,HORVU2Hr1G123980,HORVU1Hr1G003300,HORVU2Hr1G004640,HORVU7Hr1G115760,HORVU2Hr1G004650,HORVU2Hr1G124330,HORVU6Hr1G013890,HORVU2Hr1G124320,HORVU5Hr1G006630,HORVU2Hr1G124310,HORVU6Hr1G012540,HORVU2Hr…
barley	genebank-3%-outlier-regions	Benjamini-Hochberg	0.01	GO	GO:0009411	28231	805	5111	190	2414	445	1	false	3.18832e-06	0.000458393	0	5	7.63029	biological_process	response to abiotic stimulus	response to UV	HORVU3Hr1G108430,HORVU1Hr1G087740,HORVU2Hr1G001530,HORVU2Hr1G014840,HORVU2Hr1G001550,HORVU2Hr1G002880,HORVU1Hr1G082020,HORVU6Hr1G026200,HORVU7Hr1G007900,HORVU2Hr1G002020,HORVU6Hr1G009710,HORVU2Hr1G003370,HORVU2Hr1G004690,HORVU2Hr1G114190,HORVU2Hr1G015380,HORVU1Hr1G089540,HORVU2Hr1G120830,HORVU2Hr1G004600,HORVU7Hr1G111360,HORVU2Hr1G001560,HORVU2Hr1G123980,HORVU5Hr1G009500,HORVU2Hr1G004640,HORVU5Hr…
barley	genebank-3%-outlier-regions	Benjamini-Hochberg	0.01	GO	GO:0009611	28231	1305	5111	306	8266	1507	1	false	1.3242e-07	4.92758e-05	0	3	5.6538	biological_process	response to stress	response to wounding	HORVU1Hr1G012170,HORVU2Hr1G116830,HORVU3Hr1G002040,HORVU7Hr1G081930,HORVU7Hr1G020990,HORVU1Hr1G000190,HORVU2Hr1G014840,HORVU3Hr1G002090,HORVU2Hr1G001550,HORVU7Hr1G020960,HORVU1Hr1G082020,HORVU6Hr1G004860,HORVU7Hr1G007900,HORVU5Hr1G004700,HORVU7Hr1G000580,HORVU2Hr1G007710,HORVU2Hr1G002020,HORVU6Hr1G009710,HORVU2Hr1G003370,HORVU5Hr1G118820,HORVU5Hr1G091230,HORVU2Hr1G004690,HORVU2Hr1G015380,HORVU6Hr…
barley	genebank-3%-outlier-regions	Benjamini-Hochberg	0.01	GO	GO:0009620	28231	1647	5111	358	3354	640	1	false	7.1867e-05	0.00516626	0	7	7.1282	biological_process	response to external stimulus	response to fungus	HORVU3Hr1G117390,HORVU1Hr1G016540,HORVU7Hr1G081930,HORVU3Hr1G117370,HORVU2Hr1G010450,HORVU7Hr1G020990,HORVU2Hr1G014840,HORVU1Hr1G007630,HORVU7Hr1G006630,HORVU5Hr1G081810,HORVU2Hr1G001550,HORVU7Hr1G020960,HORVU1Hr1G082020,HORVU4Hr1G090660,HORVU2Hr1G007680,HORVU7Hr1G016870,HORVU3Hr1G105300,HORVU7Hr1G006610,HORVU4Hr1G000350,HORVU7Hr1G023150,HORVU7Hr1G007900,HORVU7Hr1G000580,HORVU2Hr1G002020,HORVU5Hr…
barley	genebank-3%-outlier-regions	Benjamini-Hochberg	0.01	GO	GO:0009626	28231	803	5111	184	3678	678	4	false	0.000168325	0.00887353	0	20	9.15635	biological_process	response to stress	plant-type hypersensitive response	HORVU7Hr1G081930,HORVU2Hr1G014840,HORVU3Hr1G006430,HORVU7Hr1G006630,HORVU2Hr1G001550,HORVU6Hr1G010680,HORVU6Hr1G092500,HORVU7Hr1G003590,HORVU6Hr1G092510,HORVU4Hr1G000350,HORVU5Hr1G099160,HORVU7Hr1G003520,HORVU5Hr1G079570,HORVU6Hr1G084930,HORVU2Hr1G002020,HORVU7Hr1G095630,HORVU3Hr1G001510,HORVU6Hr1G009710,HORVU2Hr1G003370,HORVU3Hr1G100460,HORVU2Hr1G015380,HORVU3Hr1G113780,HORVU2Hr1G120830,HORVU3Hr…
barley	genebank-3%-outlier-regions	Benjamini-Hochberg	0.01	GO	GO:0009683	28231	272	5111	74	2178	386	4	false	2.03762e-05	0.00201406	0	23	8.28088	biological_process	biological regulation	indoleacetic acid metabolic process	HORVU2Hr1G007660,HORVU7Hr1G007900,HORVU2Hr1G004600,HORVU2Hr1G000260,HORVU2Hr1G123980,HORVU2Hr1G000280,HORVU2Hr1G004640,HORVU2Hr1G004650,HORVU7Hr1G023910,HORVU7Hr1G023900,HORVU7Hr1G007860,HORVU1Hr1G007790,HORVU5Hr1G116980,HORVU2Hr1G004550,HORVU2Hr1G004500,HORVU2Hr1G004530,HORVU1Hr1G007830,HORVU1Hr1G007860,HORVU1Hr1G007850,HORVU1Hr1G087110,HORVU6Hr1G092310,HORVU2Hr1G004000,HORVU1Hr1G087130,HORVU7Hr…
barley	genebank-3%-outlier-regions	Benjamini-Hochberg	0.01	GO	GO:0009684	28231	260	5111	74	1103	221	4	false	0.000110704	0.00693835	8.98003e-261	39	9.15635	biological_process	biological regulation	indoleacetic acid biosynthetic process	HORVU2Hr1G007660,HORVU7Hr1G007900,HORVU2Hr1G004600,HORVU2Hr1G000260,HORVU2Hr1G123980,HORVU2Hr1G000280,HORVU2Hr1G004650,HORVU7Hr1G023910,HORVU7Hr1G023900,HORVU7Hr1G007860,HORVU1Hr1G007790,HORVU5Hr1G116980,HORVU2Hr1G004550,HORVU2Hr1G004500,HORVU2Hr1G004530,HORVU1Hr1G007830,HORVU1Hr1G007860,HORVU1Hr1G007850,HORVU1Hr1G087110,HORVU6Hr1G092310,HORVU2Hr1G004000,HORVU1Hr1G087130,HORVU7Hr1G023880,HORVU1Hr…
barley	genebank-3%-outlier-regions	Benjamini-Hochberg	0.01	GO	GO:0009698	28231	925	5111	208	9601	1622	3	false	2.35991e-06	0.000379627	0	8	6.20144	biological_process	cellular process	phenylpropanoid metabolic process	HORVU2Hr1G008120,HORVU3Hr1G002040,HORVU7Hr1G120340,HORVU1Hr1G000190,HORVU2Hr1G014840,HORVU3Hr1G002090,HORVU2Hr1G001550,HORVU1Hr1G082020,HORVU7Hr1G016870,HORVU1Hr1G089520,HORVU7Hr1G007900,HORVU2Hr1G002020,HORVU6Hr1G009710,HORVU2Hr1G003370,HORVU5Hr1G118820,HORVU2Hr1G004690,HORVU2Hr1G114190,HORVU2Hr1G015380,HORVU6Hr1G079600,HORVU1Hr1G089540,HORVU2Hr1G120830,HORVU2Hr1G004600,HORVU6Hr1G022750,HORVU2Hr…
barley	genebank-3%-outlier-regions	Benjamini-Hochberg	0.01	GO	GO:0009699	28231	536	5111	126	7189	1224	4	false	4.05778e-05	0.00347827	0	15	7.02812	biological_process	cellular process	phenylpropanoid biosynthetic process	HORVU2Hr1G008120,HORVU3Hr1G002040,HORVU1Hr1G000190,HORVU3Hr1G002090,HORVU7Hr1G016870,HORVU1Hr1G089520,HORVU7Hr1G007900,HORVU5Hr1G118820,HORVU2Hr1G004690,HORVU6Hr1G079600,HORVU1Hr1G089540,HORVU2Hr1G004600,HORVU6Hr1G022750,HORVU2Hr1G123980,HORVU2Hr1G004640,HORVU2Hr1G004650,HORVU3Hr1G107200,HORVU1Hr1G064330,HORVU1Hr1G007790,HORVU6Hr1G079640,HORVU7Hr1G118770,HORVU4Hr1G089590,HORVU5Hr1G116980,HORVU2Hr…
barley	genebank-3%-outlier-regions	Benjamini-Hochberg	0.01	GO	GO:0009798	28231	335	5111	71	820	125	1	false	6.96423e-05	0.00506387	4.95575e-240	6	6.23319	biological_process	developmental process	axis specification	HORVU7Hr1G020970,HORVU2Hr1G014840,HORVU7Hr1G115800,HORVU2Hr1G001550,HORVU6Hr1G000410,HORVU2Hr1G002020,HORVU6Hr1G009710,HORVU2Hr1G003370,HORVU2Hr1G015380,HORVU2Hr1G120830,HORVU2Hr1G001560,HORVU5Hr1G006430,HORVU7Hr1G029350,HORVU6Hr1G023210,HORVU7Hr1G007840,HORVU2Hr1G120750,HORVU6Hr1G005460,HORVU5Hr1G099070,HORVU5Hr1G010650,HORVU7Hr1G009680,HORVU1Hr1G004790,HORVU2Hr1G114410,HORVU6Hr1G001520,HORVU2Hr…
barley	genebank-3%-outlier-regions	Benjamini-Hochberg	0.01	GO	GO:0009804	28231	178	5111	56	8989	1481	2	false	4.55521e-07	0.000125288	0	10	8.20084	biological_process	cellular process	coumarin metabolic process	HORVU7Hr1G007900,HORVU6Hr1G079600,HORVU2Hr1G004600,HORVU2Hr1G123980,HORVU2Hr1G004640,HORVU2Hr1G004650,HORVU1Hr1G007790,HORVU6Hr1G079640,HORVU5Hr1G116980,HORVU2Hr1G004550,HORVU2Hr1G004500,HORVU2Hr1G004530,HORVU1Hr1G007830,HORVU1Hr1G087110,HORVU5Hr1G089130,HORVU6Hr1G092310,HORVU2Hr1G014240,HORVU5Hr1G089150,HORVU2Hr1G004000,HORVU1Hr1G087130,HORVU1Hr1G087140,HORVU6Hr1G092470,HORVU7Hr1G119050,HORVU2Hr…
barley	genebank-3%-outlier-regions	Benjamini-Hochberg	0.01	GO	GO:0009805	28231	178	5111	56	6564	1103	3	false	7.91208e-07	0.000204278	0	19	8.97403	biological_process	cellular process	coumarin biosynthetic process	HORVU7Hr1G007900,HORVU6Hr1G079600,HORVU2Hr1G004600,HORVU2Hr1G123980,HORVU2Hr1G004640,HORVU2Hr1G004650,HORVU1Hr1G007790,HORVU6Hr1G079640,HORVU5Hr1G116980,HORVU2Hr1G004550,HORVU2Hr1G004500,HORVU2Hr1G004530,HORVU1Hr1G007830,HORVU1Hr1G087110,HORVU5Hr1G089130,HORVU6Hr1G092310,HORVU2Hr1G014240,HORVU5Hr1G089150,HORVU2Hr1G004000,HORVU1Hr1G087130,HORVU1Hr1G087140,HORVU6Hr1G092470,HORVU7Hr1G119050,HORVU2Hr…
barley	genebank-3%-outlier-regions	Benjamini-Hochberg	0.01	GO	GO:0009812	28231	731	5111	171	16871	2972	1	false	3.10463e-05	0.0028057	0	3	6.85376	biological_process	organic substance metabolic process	flavonoid metabolic process	HORVU3Hr1G117390,HORVU3Hr1G117370,HORVU1Hr1G087740,HORVU1Hr1G082020,HORVU7Hr1G028880,HORVU7Hr1G003590,HORVU1Hr1G089520,HORVU7Hr1G003520,HORVU7Hr1G007900,HORVU5Hr1G118800,HORVU2Hr1G002040,HORVU5Hr1G118820,HORVU2Hr1G004690,HORVU2Hr1G114190,HORVU1Hr1G089540,HORVU2Hr1G004600,HORVU2Hr1G123980,HORVU2Hr1G004640,HORVU2Hr1G004650,HORVU3Hr1G117480,HORVU5Hr1G006630,HORVU1Hr1G064330,HORVU1Hr1G007790,HORVU7Hr…
barley	genebank-3%-outlier-regions	Benjamini-Hochberg	0.01	GO	GO:0009813	28231	677	5111	160	10467	1742	2	false	8.39586e-07	0.000204278	0	6	7.50769	biological_process	organic substance metabolic process	flavonoid biosynthetic process	HORVU3Hr1G117390,HORVU3Hr1G117370,HORVU1Hr1G087740,HORVU1Hr1G082020,HORVU7Hr1G003590,HORVU1Hr1G089520,HORVU7Hr1G003520,HORVU7Hr1G007900,HORVU5Hr1G118800,HORVU2Hr1G002040,HORVU5Hr1G118820,HORVU2Hr1G004690,HORVU2Hr1G114190,HORVU1Hr1G089540,HORVU2Hr1G004600,HORVU2Hr1G123980,HORVU2Hr1G004640,HORVU2Hr1G004650,HORVU3Hr1G117480,HORVU5Hr1G006630,HORVU1Hr1G064330,HORVU1Hr1G007790,HORVU7Hr1G023060,HORVU7Hr…
barley	genebank-3%-outlier-regions	Benjamini-Hochberg	0.01	GO	GO:0009851	28231	289	5111	80	10210	1699	3	false	1.19854e-06	0.000229757	0	12	8.36789	biological_process	biological regulation	auxin biosynthetic process	HORVU3Hr1G003390,HORVU2Hr1G007660,HORVU7Hr1G007900,HORVU2Hr1G004600,HORVU2Hr1G000260,HORVU2Hr1G123980,HORVU2Hr1G000280,HORVU2Hr1G004640,HORVU2Hr1G004650,HORVU7Hr1G023910,HORVU7Hr1G023900,HORVU7Hr1G007860,HORVU1Hr1G007790,HORVU5Hr1G116980,HORVU2Hr1G004550,HORVU2Hr1G004500,HORVU2Hr1G004530,HORVU1Hr1G007830,HORVU1Hr1G007860,HORVU1Hr1G007850,HORVU1Hr1G087110,HORVU6Hr1G092310,HORVU2Hr1G004000,HORVU1Hr…
barley	genebank-3%-outlier-regions	Benjamini-Hochberg	0.01	GO	GO:0009875	28231	140	5111	43	7243	1250	3	false	5.7208e-05	0.00446788	2.12677e-299	9	8.4632	biological_process	cell communication	pollen-pistil interaction	HORVU2Hr1G008130,HORVU2Hr1G002830,HORVU6Hr1G013750,HORVU2Hr1G008140,HORVU1Hr1G002000,HORVU1Hr1G002060,HORVU6Hr1G092620,HORVU6Hr1G090940,HORVU2Hr1G008370,HORVU7Hr1G119100,HORVU2Hr1G008390,HORVU5Hr1G120420,HORVU6Hr1G001580,HORVU1Hr1G001770,HORVU5Hr1G001800,HORVU3Hr1G013390,HORVU2Hr1G008240,HORVU5Hr1G120300,HORVU2Hr1G008220,HORVU3Hr1G112320,HORVU5Hr1G004160,HORVU7Hr1G105170,HORVU7Hr1G105190,HORVU7Hr…
barley	genebank-3%-outlier-regions	Benjamini-Hochberg	0.01	GO	GO:0009955	28231	341	5111	71	718	112	1	false	0.000176175	0.0091351	6.00217e-215	7	9.37949	biological_process	developmental process	adaxial/abaxial pattern specification	HORVU7Hr1G020970,HORVU2Hr1G014840,HORVU2Hr1G001550,HORVU6Hr1G000410,HORVU2Hr1G002020,HORVU6Hr1G009710,HORVU2Hr1G003370,HORVU2Hr1G015380,HORVU2Hr1G120830,HORVU2Hr1G001560,HORVU5Hr1G006430,HORVU7Hr1G029350,HORVU6Hr1G023210,HORVU6Hr1G057480,HORVU7Hr1G007840,HORVU6Hr1G057450,HORVU2Hr1G120750,HORVU6Hr1G005460,HORVU5Hr1G099070,HORVU5Hr1G010650,HORVU7Hr1G009680,HORVU1Hr1G004790,HORVU2Hr1G114410,HORVU6Hr…
barley	genebank-3%-outlier-regions	Benjamini-Hochberg	0.01	GO	GO:0010075	28231	519	5111	128	1100	203	4	false	3.72245e-07	0.000112134	0	16	8.97403	biological_process	regulation of biological process	regulation of meristem growth	HORVU2Hr1G014840,HORVU2Hr1G001550,HORVU2Hr1G002880,HORVU4Hr1G000350,HORVU7Hr1G007900,HORVU2Hr1G002020,HORVU6Hr1G009710,HORVU2Hr1G003370,HORVU3Hr1G100460,HORVU2Hr1G015380,HORVU2Hr1G120830,HORVU2Hr1G004600,HORVU2Hr1G001560,HORVU2Hr1G123980,HORVU2Hr1G004640,HORVU5Hr1G006430,HORVU7Hr1G029350,HORVU2Hr1G004650,HORVU6Hr1G023210,HORVU1Hr1G007790,HORVU5Hr1G116980,HORVU2Hr1G004550,HORVU2Hr1G120750,HORVU1Hr…
barley	genebank-3%-outlier-regions	Benjamini-Hochberg	0.01	GO	GO:0010112	28231	174	5111	54	1244	225	2	false	4.80417e-06	0.00063315	6.70683e-218	26	8.12673	biological_process	regulation of biological process	regulation of systemic acquired resistance	HORVU7Hr1G007900,HORVU2Hr1G004600,HORVU2Hr1G123980,HORVU2Hr1G004640,HORVU2Hr1G004650,HORVU1Hr1G007790,HORVU5Hr1G116980,HORVU2Hr1G004550,HORVU2Hr1G004500,HORVU2Hr1G004530,HORVU1Hr1G007830,HORVU1Hr1G087110,HORVU6Hr1G092310,HORVU2Hr1G004000,HORVU1Hr1G087130,HORVU1Hr1G087140,HORVU6Hr1G092470,HORVU7Hr1G119050,HORVU2Hr1G001640,HORVU5Hr1G088540,HORVU1Hr1G087200,HORVU2Hr1G003480,HORVU6Hr1G005250,HORVU3Hr…
barley	genebank-3%-outlier-regions	Benjamini-Hochberg	0.01	GO	GO:0010168	28231	7	5111	6	16761	2725	1	false	0.000110777	0.00693835	1.35792e-26	9	10.7658	cellular_component	membrane-bounded organelle	ER body	HORVU3Hr1G089580,HORVU7Hr1G000370,HORVU3Hr1G089550,HORVU7Hr1G003880,HORVU7Hr1G003840,HORVU7Hr1G003870
barley	genebank-3%-outlier-regions	Benjamini-Hochberg	0.01	GO	GO:0010208	28231	509	5111	128	2182	415	3	false	5.42469e-05	0.00434387	0	18	9.37949	biological_process	cellular component organization or biogenesis	pollen wall assembly	HORVU2Hr1G014840,HORVU2Hr1G125740,HORVU2Hr1G001550,HORVU7Hr1G007900,HORVU2Hr1G002020,HORVU6Hr1G009710,HORVU2Hr1G003370,HORVU2Hr1G004690,HORVU2Hr1G015380,HORVU1Hr1G089540,HORVU2Hr1G120830,HORVU2Hr1G004600,HORVU2Hr1G001560,HORVU2Hr1G123980,HORVU5Hr1G009500,HORVU2Hr1G004640,HORVU5Hr1G006430,HORVU7Hr1G029350,HORVU2Hr1G004650,HORVU6Hr1G023210,HORVU1Hr1G064330,HORVU1Hr1G007790,HORVU7Hr1G003460,HORVU2Hr…
barley	genebank-3%-outlier-regions	Benjamini-Hochberg	0.01	GO	GO:0010338	28231	163	5111	48	3119	556	3	false	0.000126646	0.00741818	4.45319e-277	16	10.0726	biological_process	anatomical structure development	leaf formation	HORVU7Hr1G007900,HORVU2Hr1G004600,HORVU2Hr1G123980,HORVU2Hr1G004640,HORVU2Hr1G004650,HORVU1Hr1G007790,HORVU5Hr1G116980,HORVU2Hr1G004550,HORVU2Hr1G004500,HORVU2Hr1G004530,HORVU1Hr1G007830,HORVU1Hr1G087110,HORVU6Hr1G092310,HORVU2Hr1G004000,HORVU1Hr1G087130,HORVU6Hr1G092470,HORVU7Hr1G119050,HORVU2Hr1G001640,HORVU5Hr1G088540,HORVU1Hr1G087200,HORVU2Hr1G003480,HORVU6Hr1G005250,HORVU3Hr1G013490,HORVU6Hr…
barley	genebank-3%-outlier-regions	Benjamini-Hochberg	0.01	GO	GO:0010466	28231	134	5111	47	1298	246	4	false	2.14046e-06	0.000356331	1.62187e-186	45	7.39849	biological_process	regulation of biological process	negative regulation of peptidase activity	HORVU1Hr1G012170,HORVU2Hr1G007680,HORVU6Hr1G013810,HORVU4Hr1G081660,HORVU4Hr1G081640,HORVU2Hr1G007650,HORVU2Hr1G124660,HORVU6Hr1G085250,HORVU6Hr1G085270,HORVU1Hr1G011990,HORVU6Hr1G085260,HORVU5Hr1G101340,HORVU3Hr1G003980,HORVU2Hr1G004850,HORVU7Hr1G019780,HORVU1Hr1G003580,HORVU3Hr1G111080,HORVU6Hr1G085360,HORVU6Hr1G085330,HORVU3Hr1G004210,HORVU3Hr1G004250,HORVU1Hr1G004120,HORVU3Hr1G004290,HORVU1Hr…
barley	genebank-3%-outlier-regions	Benjamini-Hochberg	0.01	GO	GO:0010585	28231	8	5111	6	201	28	3	false	0.000101303	0.00675332	1.74268e-14	19	10.7658	biological_process	establishment of localization	glutamine secretion	HORVU7Hr1G111350,HORVU7Hr1G111320,HORVU7Hr1G111310,HORVU1Hr1G003070,HORVU1Hr1G003080,HORVU1Hr1G003060
barley	genebank-3%-outlier-regions	Benjamini-Hochberg	0.01	GO	GO:0010927	28231	509	5111	128	3671	615	3	false	1.18628e-07	4.92758e-05	0	12	6.70534	biological_process	cellular component organization or biogenesis	cellular component assembly involved in morphogenesis	HORVU2Hr1G014840,HORVU2Hr1G125740,HORVU2Hr1G001550,HORVU7Hr1G007900,HORVU2Hr1G002020,HORVU6Hr1G009710,HORVU2Hr1G003370,HORVU2Hr1G004690,HORVU2Hr1G015380,HORVU1Hr1G089540,HORVU2Hr1G120830,HORVU2Hr1G004600,HORVU2Hr1G001560,HORVU2Hr1G123980,HORVU5Hr1G009500,HORVU2Hr1G004640,HORVU5Hr1G006430,HORVU7Hr1G029350,HORVU2Hr1G004650,HORVU6Hr1G023210,HORVU1Hr1G064330,HORVU1Hr1G007790,HORVU7Hr1G003460,HORVU2Hr…
barley	genebank-3%-outlier-regions	Benjamini-Hochberg	0.01	GO	GO:0010951	28231	127	5111	44	706	148	3	false	4.98072e-05	0.00409195	8.43465e-144	49	7.87541	biological_process	regulation of biological process	negative regulation of endopeptidase activity	HORVU1Hr1G012170,HORVU6Hr1G013810,HORVU4Hr1G081660,HORVU4Hr1G081640,HORVU2Hr1G124690,HORVU2Hr1G124660,HORVU6Hr1G085250,HORVU6Hr1G085270,HORVU1Hr1G011990,HORVU6Hr1G085260,HORVU5Hr1G101340,HORVU3Hr1G003980,HORVU2Hr1G004850,HORVU7Hr1G019780,HORVU1Hr1G003580,HORVU3Hr1G111080,HORVU6Hr1G085360,HORVU6Hr1G085330,HORVU3Hr1G004210,HORVU3Hr1G004250,HORVU1Hr1G004120,HORVU3Hr1G004290,HORVU1Hr1G004130,HORVU1Hr…
barley	genebank-3%-outlier-regions	Benjamini-Hochberg	0.01	GO	GO:0015698	28231	780	5111	184	1366	274	1	false	9.68787e-05	0.00666147	0	6	5.6538	biological_process	establishment of localization	inorganic anion transport	HORVU2Hr1G014840,HORVU3Hr1G006430,HORVU2Hr1G001550,HORVU1Hr1G082020,HORVU6Hr1G092500,HORVU7Hr1G028880,HORVU6Hr1G092510,HORVU4Hr1G000350,HORVU6Hr1G092540,HORVU7Hr1G056060,HORVU6Hr1G084930,HORVU2Hr1G002020,HORVU7Hr1G095630,HORVU3Hr1G001510,HORVU6Hr1G009710,HORVU2Hr1G003370,HORVU5Hr1G091230,HORVU2Hr1G015380,HORVU1Hr1G009490,HORVU6Hr1G079600,HORVU3Hr1G113780,HORVU2Hr1G120830,HORVU3Hr1G001570,HORVU5Hr…
barley	genebank-3%-outlier-regions	Benjamini-Hochberg	0.01	GO	GO:0015706	28231	472	5111	108	2651	441	2	false	6.37718e-05	0.00480262	0	8	8.56856	biological_process	establishment of localization	nitrate transport	HORVU2Hr1G014840,HORVU2Hr1G001550,HORVU1Hr1G082020,HORVU7Hr1G028880,HORVU2Hr1G002020,HORVU6Hr1G009710,HORVU2Hr1G003370,HORVU5Hr1G091230,HORVU2Hr1G015380,HORVU1Hr1G009490,HORVU6Hr1G079600,HORVU2Hr1G120830,HORVU5Hr1G011840,HORVU2Hr1G001560,HORVU5Hr1G006430,HORVU7Hr1G029350,HORVU6Hr1G023210,HORVU6Hr1G079640,HORVU5Hr1G091990,HORVU2Hr1G120750,HORVU6Hr1G005460,HORVU6Hr1G062070,HORVU4Hr1G001480,HORVU1Hr…
barley	genebank-3%-outlier-regions	Benjamini-Hochberg	0.01	GO	GO:0015893	28231	343	5111	87	6558	1068	2	false	6.54139e-06	0.000795785	0	7	4.82825	biological_process	establishment of localization	drug transport	HORVU2Hr1G001530,HORVU3Hr1G006430,HORVU6Hr1G092500,HORVU7Hr1G016870,HORVU6Hr1G092510,HORVU4Hr1G000350,HORVU6Hr1G092540,HORVU6Hr1G084930,HORVU7Hr1G095630,HORVU3Hr1G001510,HORVU5Hr1G118820,HORVU3Hr1G113780,HORVU3Hr1G001570,HORVU5Hr1G121420,HORVU7Hr1G006520,HORVU3Hr1G005230,HORVU5Hr1G011190,HORVU6Hr1G013830,HORVU4Hr1G089590,HORVU6Hr1G092680,HORVU2Hr1G001450,HORVU6Hr1G000600,HORVU3Hr1G105140,HORVU4Hr…
barley	genebank-3%-outlier-regions	Benjamini-Hochberg	0.01	GO	GO:0016144	28231	443	5111	113	948	193	3	false	0.000155207	0.00860816	1.23124e-283	15	8.56856	biological_process	cellular process	S-glycoside biosynthetic process	HORVU1Hr1G082020,HORVU2Hr1G007660,HORVU6Hr1G011140,HORVU6Hr1G084920,HORVU2Hr1G124490,HORVU7Hr1G007900,HORVU7Hr1G023140,HORVU1Hr1G064290,HORVU2Hr1G114190,HORVU2Hr1G004600,HORVU6Hr1G016070,HORVU2Hr1G000260,HORVU2Hr1G123980,HORVU2Hr1G000280,HORVU2Hr1G004640,HORVU2Hr1G004650,HORVU1Hr1G007790,HORVU7Hr1G118760,HORVU7Hr1G121510,HORVU4Hr1G089580,HORVU7Hr1G023030,HORVU5Hr1G116980,HORVU2Hr1G004550,HORVU1Hr…
barley	genebank-3%-outlier-regions	Benjamini-Hochberg	0.01	GO	GO:0016301	28231	2466	5111	498	3503	631	2	false	7.1029e-08	3.74441e-05	0	11	4.53138	molecular_function	transferase activity	kinase activity	HORVU2Hr1G008130,HORVU3Hr1G007720,HORVU6Hr1G001770,HORVU4Hr1G079460,HORVU3Hr1G097210,HORVU2Hr1G002840,HORVU2Hr1G044680,HORVU5Hr1G120230,HORVU3Hr1G006410,HORVU3Hr1G007740,HORVU3Hr1G105380,HORVU2Hr1G002830,HORVU6Hr1G013750,HORVU7Hr1G081930,HORVU1Hr1G092290,HORVU6Hr1G057380,HORVU7Hr1G040550,HORVU3Hr1G002080,HORVU3Hr1G002070,HORVU2Hr1G014840,HORVU5Hr1G004790,HORVU7Hr1G006630,HORVU3Hr1G007770,HORVU5Hr…
barley	genebank-3%-outlier-regions	Benjamini-Hochberg	0.01	GO	GO:0016705	28231	713	5111	189	3203	622	1	false	8.35085e-08	4.06365e-05	0	6	4.21328	molecular_function	biological_process	oxidoreductase activity, acting on paired donors, with incorporation or reduction of molecular oxygen	HORVU2Hr1G124430,HORVU7Hr1G028870,HORVU7Hr1G028880,HORVU5Hr1G118780,HORVU7Hr1G007910,HORVU7Hr1G007900,HORVU6Hr1G079600,HORVU4Hr1G000290,HORVU2Hr1G004600,HORVU2Hr1G123980,HORVU5Hr1G009500,HORVU2Hr1G004610,HORVU2Hr1G004640,HORVU6Hr1G010740,HORVU2Hr1G004650,HORVU4Hr1G001500,HORVU1Hr1G005980,HORVU3Hr1G117480,HORVU7Hr1G023910,HORVU3Hr1G108530,HORVU2Hr1G114980,HORVU7Hr1G023900,HORVU3Hr1G117470,HORVU7Hr…
barley	genebank-3%-outlier-regions	Benjamini-Hochberg	0.01	GO	GO:0016773	28231	2039	5111	420	3086	573	1	false	2.47382e-05	0.00233573	0	4	4.61946	molecular_function	transferase activity	phosphotransferase activity, alcohol group as acceptor	HORVU2Hr1G008130,HORVU3Hr1G007720,HORVU6Hr1G001770,HORVU4Hr1G079460,HORVU2Hr1G002840,HORVU2Hr1G044680,HORVU3Hr1G006410,HORVU1Hr1G012150,HORVU3Hr1G007740,HORVU3Hr1G105380,HORVU2Hr1G002830,HORVU6Hr1G013750,HORVU7Hr1G081930,HORVU1Hr1G092290,HORVU6Hr1G057380,HORVU7Hr1G040550,HORVU3Hr1G002080,HORVU3Hr1G002070,HORVU2Hr1G014840,HORVU5Hr1G004790,HORVU7Hr1G006630,HORVU3Hr1G007770,HORVU3Hr1G107990,HORVU2Hr…
barley	genebank-3%-outlier-regions	Benjamini-Hochberg	0.01	GO	GO:0016838	28231	48	5111	23	402	83	1	false	5.12368e-06	0.000648248	2.2947e-63	4	6.21191	molecular_function	lyase activity	carbon-oxygen lyase activity, acting on phosphates	HORVU5Hr1G004700,HORVU2Hr1G007710,HORVU2Hr1G003360,HORVU2Hr1G003390,HORVU2Hr1G004620,HORVU2Hr1G007600,HORVU2Hr1G004540,HORVU3Hr1G006230,HORVU3Hr1G006240,HORVU7Hr1G122730,HORVU7Hr1G121320,HORVU7Hr1G121350,HORVU7Hr1G111960,HORVU4Hr1G079920,HORVU7Hr1G121280,HORVU7Hr1G121270,HORVU2Hr1G003420,HORVU2Hr1G001120,HORVU7Hr1G000930,HORVU5Hr1G004370,HORVU5Hr1G005860,HORVU5Hr1G004510,HORVU6Hr1G009160
barley	genebank-3%-outlier-regions	Benjamini-Hochberg	0.01	GO	GO:0016884	28231	45	5111	18	161	31	1	false	7.98758e-05	0.00561438	5.34721e-41	4	8.20084	molecular_function	ligase activity	carbon-nitrogen ligase activity, with glutamine as amido-N-donor	HORVU3Hr1G013640,HORVU5Hr1G007190,HORVU2Hr1G004020,HORVU1Hr1G046620,HORVU2Hr1G126650,HORVU2Hr1G126640,HORVU2Hr1G115000,HORVU5Hr1G105840,HORVU6Hr1G009430,HORVU2Hr1G006180,HORVU2Hr1G003980,HORVU1Hr1G092110,HORVU7Hr1G017470,HORVU2Hr1G003850,HORVU7Hr1G021590
barley	genebank-3%-outlier-regions	Benjamini-Hochberg	0.01	GO	GO:0017076	28231	3993	5111	845	5133	1030	1	false	0.000112081	0.00695119	0	7	6.91564	molecular_function	small molecule binding	purine nucleotide binding	HORVU5Hr1G120210,HORVU1Hr1G012180,HORVU2Hr1G010440,HORVU3Hr1G007720,HORVU4Hr1G079460,HORVU1Hr1G012190,HORVU3Hr1G097210,HORVU2Hr1G002840,HORVU3Hr1G007740,HORVU3Hr1G105380,HORVU2Hr1G002830,HORVU6Hr1G013750,HORVU7Hr1G081930,HORVU1Hr1G092290,HORVU2Hr1G001530,HORVU6Hr1G057380,HORVU7Hr1G040550,HORVU3Hr1G002080,HORVU3Hr1G002070,HORVU2Hr1G014840,HORVU3Hr1G006430,HORVU3Hr1G007770,HORVU3Hr1G107990,HORVU2Hr…
barley	genebank-3%-outlier-regions	Benjamini-Hochberg	0.01	GO	GO:0019184	28231	67	5111	21	1596	220	1	false	0.000121949	0.00734712	3.70617e-120	17	7.26928	biological_process	nitrogen compound metabolic process	nonribosomal peptide biosynthetic process	HORVU5Hr1G121430,HORVU2Hr1G015180,HORVU2Hr1G015170,HORVU2Hr1G015190,HORVU5Hr1G079490,HORVU1Hr1G064390,HORVU5Hr1G011960,HORVU2Hr1G014790,HORVU3Hr1G097170,HORVU3Hr1G097180,HORVU5Hr1G117000,HORVU3Hr1G006900,HORVU3Hr1G006910,HORVU2Hr1G015160,HORVU2Hr1G015150,HORVU2Hr1G015140,HORVU1Hr1G005730,HORVU5Hr1G110540,HORVU5Hr1G001570,HORVU5Hr1G001540,HORVU2Hr1G116450
barley	genebank-3%-outlier-regions	Benjamini-Hochberg	0.01	GO	GO:0019748	28231	1516	5111	349	19185	3452	1	false	1.47007e-07	5.16646e-05	0	2	4.40621	biological_process	NA	secondary metabolic process	HORVU3Hr1G117390,HORVU2Hr1G008120,HORVU3Hr1G002040,HORVU7Hr1G120340,HORVU3Hr1G117370,HORVU1Hr1G000190,HORVU2Hr1G014840,HORVU3Hr1G002090,HORVU7Hr1G006630,HORVU2Hr1G001550,HORVU1Hr1G082020,HORVU2Hr1G007660,HORVU7Hr1G016870,HORVU1Hr1G089520,HORVU6Hr1G011140,HORVU6Hr1G084920,HORVU2Hr1G124490,HORVU7Hr1G007900,HORVU7Hr1G023140,HORVU1Hr1G002810,HORVU2Hr1G002020,HORVU5Hr1G118800,HORVU3Hr1G111150,HORVU1Hr…
barley	genebank-3%-outlier-regions	Benjamini-Hochberg	0.01	GO	GO:0019757	28231	514	5111	128	10935	1994	4	false	6.90018e-05	0.00506387	0	15	8.20084	biological_process	cellular process	glycosinolate metabolic process	HORVU1Hr1G082020,HORVU2Hr1G007660,HORVU7Hr1G016870,HORVU6Hr1G011140,HORVU6Hr1G084920,HORVU2Hr1G124490,HORVU7Hr1G007900,HORVU7Hr1G023140,HORVU1Hr1G064290,HORVU2Hr1G114190,HORVU2Hr1G004600,HORVU6Hr1G016070,HORVU2Hr1G000260,HORVU2Hr1G123980,HORVU2Hr1G000280,HORVU2Hr1G004640,HORVU2Hr1G004650,HORVU1Hr1G007790,HORVU7Hr1G118760,HORVU7Hr1G121510,HORVU4Hr1G089580,HORVU7Hr1G023030,HORVU5Hr1G116980,HORVU2Hr…
barley	genebank-3%-outlier-regions	Benjamini-Hochberg	0.01	GO	GO:0019758	28231	443	5111	113	4586	794	4	false	2.99843e-06	0.000441118	0	25	8.81988	biological_process	cellular process	glycosinolate biosynthetic process	HORVU1Hr1G082020,HORVU2Hr1G007660,HORVU6Hr1G011140,HORVU6Hr1G084920,HORVU2Hr1G124490,HORVU7Hr1G007900,HORVU7Hr1G023140,HORVU1Hr1G064290,HORVU2Hr1G114190,HORVU2Hr1G004600,HORVU6Hr1G016070,HORVU2Hr1G000260,HORVU2Hr1G123980,HORVU2Hr1G000280,HORVU2Hr1G004640,HORVU2Hr1G004650,HORVU1Hr1G007790,HORVU7Hr1G118760,HORVU7Hr1G121510,HORVU4Hr1G089580,HORVU7Hr1G023030,HORVU5Hr1G116980,HORVU2Hr1G004550,HORVU1Hr…
barley	genebank-3%-outlier-regions	Benjamini-Hochberg	0.01	GO	GO:0030162	28231	199	5111	60	2927	530	2	false	1.22293e-05	0.00143264	5.87887340954332e-315	16	5.72883	biological_process	regulation of biological process	regulation of proteolysis	HORVU1Hr1G012170,HORVU7Hr1G111430,HORVU2Hr1G007680,HORVU7Hr1G056040,HORVU2Hr1G014000,HORVU6Hr1G013810,HORVU4Hr1G081660,HORVU4Hr1G081640,HORVU2Hr1G085060,HORVU7Hr1G056020,HORVU3Hr1G067470,HORVU2Hr1G007650,HORVU5Hr1G075960,HORVU2Hr1G124690,HORVU5Hr1G089940,HORVU2Hr1G124660,HORVU6Hr1G085250,HORVU6Hr1G085270,HORVU1Hr1G011990,HORVU6Hr1G085260,HORVU5Hr1G101340,HORVU3Hr1G003980,HORVU2Hr1G004850,HORVU7Hr…
barley	genebank-3%-outlier-regions	Benjamini-Hochberg	0.01	GO	GO:0030246	28231	543	5111	135	18834	3394	1	false	3.2352e-05	0.00288252	0	2	6.89459	molecular_function	NA	carbohydrate binding	HORVU1Hr1G003200,HORVU3Hr1G105380,HORVU1Hr1G003210,HORVU3Hr1G002080,HORVU3Hr1G002070,HORVU5Hr1G089770,HORVU3Hr1G007770,HORVU3Hr1G007780,HORVU6Hr1G093820,HORVU2Hr1G044610,HORVU6Hr1G000480,HORVU6Hr1G079590,HORVU5Hr1G009560,HORVU7Hr1G000530,HORVU6Hr1G079600,HORVU4Hr1G000290,HORVU2Hr1G014890,HORVU7Hr1G010740,HORVU1Hr1G092310,HORVU2Hr1G000990,HORVU1Hr1G087870,HORVU5Hr1G089620,HORVU6Hr1G079640,HORVU5Hr…
barley	genebank-3%-outlier-regions	Benjamini-Hochberg	0.01	GO	GO:0030414	28231	129	5111	47	1439	276	4	false	1.00293e-06	0.000211484	7.52074e-188	50	8.56856	molecular_function	biological regulation	peptidase inhibitor activity	HORVU1Hr1G012170,HORVU2Hr1G007680,HORVU6Hr1G013810,HORVU4Hr1G081660,HORVU4Hr1G081640,HORVU2Hr1G007650,HORVU2Hr1G124690,HORVU6Hr1G085250,HORVU6Hr1G085270,HORVU1Hr1G011990,HORVU6Hr1G085260,HORVU5Hr1G101340,HORVU3Hr1G003980,HORVU2Hr1G004850,HORVU7Hr1G019780,HORVU1Hr1G003580,HORVU3Hr1G111080,HORVU6Hr1G085360,HORVU6Hr1G085330,HORVU1Hr1G004120,HORVU3Hr1G004290,HORVU1Hr1G004130,HORVU1Hr1G018770,HORVU1Hr…
barley	genebank-3%-outlier-regions	Benjamini-Hochberg	0.01	GO	GO:0031224	28231	7079	5111	1257	7945	1368	1	false	0.000109058	0.00693835	0	3	5.01958	cellular_component	membrane part	intrinsic component of membrane	HORVU6Hr1G013760,HORVU7Hr1G119360,HORVU6Hr1G004800,HORVU6Hr1G000440,HORVU3Hr1G007720,HORVU6Hr1G001770,HORVU7Hr1G040590,HORVU1Hr1G003230,HORVU1Hr1G016540,HORVU7Hr1G087210,HORVU7Hr1G031650,HORVU1Hr1G082030,HORVU7Hr1G120340,HORVU7Hr1G119340,HORVU7Hr1G022700,HORVU3Hr1G007740,HORVU3Hr1G105380,HORVU7Hr1G121660,HORVU7Hr1G020990,HORVU1Hr1G087740,HORVU1Hr1G000190,HORVU3Hr1G105390,HORVU2Hr1G001530,HORVU7Hr…
barley	genebank-3%-outlier-regions	Benjamini-Hochberg	0.01	GO	GO:0032553	28231	3983	5111	847	5236	1054	2	false	0.000121523	0.00734712	0	8	7.10222	molecular_function	small molecule binding	ribonucleotide binding	HORVU5Hr1G120210,HORVU1Hr1G012180,HORVU2Hr1G010440,HORVU3Hr1G007720,HORVU4Hr1G079460,HORVU1Hr1G012190,HORVU3Hr1G097210,HORVU2Hr1G002840,HORVU3Hr1G007740,HORVU3Hr1G105380,HORVU2Hr1G002830,HORVU6Hr1G013750,HORVU7Hr1G081930,HORVU1Hr1G092290,HORVU2Hr1G001530,HORVU6Hr1G057380,HORVU7Hr1G040550,HORVU3Hr1G002080,HORVU3Hr1G002070,HORVU2Hr1G014840,HORVU3Hr1G006430,HORVU3Hr1G007770,HORVU3Hr1G107990,HORVU2Hr…
barley	genebank-3%-outlier-regions	Benjamini-Hochberg	0.01	GO	GO:0032559	28231	3639	5111	797	3983	842	2	false	4.0688e-05	0.00347827	0	12	8.36789	molecular_function	small molecule binding	adenyl ribonucleotide binding	HORVU5Hr1G120210,HORVU1Hr1G012180,HORVU2Hr1G010440,HORVU3Hr1G007720,HORVU4Hr1G079460,HORVU1Hr1G012190,HORVU3Hr1G097210,HORVU2Hr1G002840,HORVU3Hr1G007740,HORVU3Hr1G105380,HORVU2Hr1G002830,HORVU6Hr1G013750,HORVU7Hr1G081930,HORVU1Hr1G092290,HORVU2Hr1G001530,HORVU6Hr1G057380,HORVU7Hr1G040550,HORVU3Hr1G002080,HORVU3Hr1G002070,HORVU2Hr1G014840,HORVU3Hr1G006430,HORVU3Hr1G007770,HORVU3Hr1G107990,HORVU2Hr…
barley	genebank-3%-outlier-regions	Benjamini-Hochberg	0.01	GO	GO:0033037	28231	654	5111	161	2452	418	1	false	3.65468e-09	4.6239e-06	0	3	7.67474	biological_process	macromolecule localization	polysaccharide localization	HORVU2Hr1G014840,HORVU2Hr1G125740,HORVU5Hr1G089770,HORVU2Hr1G001550,HORVU1Hr1G082020,HORVU7Hr1G016870,HORVU7Hr1G007900,HORVU2Hr1G002020,HORVU6Hr1G009710,HORVU2Hr1G003370,HORVU2Hr1G114190,HORVU2Hr1G015380,HORVU2Hr1G120830,HORVU2Hr1G004600,HORVU2Hr1G001560,HORVU2Hr1G123980,HORVU2Hr1G004640,HORVU1Hr1G092310,HORVU5Hr1G006430,HORVU7Hr1G029350,HORVU2Hr1G004650,HORVU6Hr1G023210,HORVU3Hr1G110830,HORVU1Hr…
barley	genebank-3%-outlier-regions	Benjamini-Hochberg	0.01	GO	GO:0035266	28231	558	5111	134	1985	334	2	false	1.29934e-07	4.92758e-05	0	7	8.36789	biological_process	growth	meristem growth	HORVU2Hr1G014840,HORVU2Hr1G001550,HORVU2Hr1G002880,HORVU4Hr1G000350,HORVU7Hr1G007900,HORVU2Hr1G002020,HORVU6Hr1G009710,HORVU2Hr1G003370,HORVU3Hr1G100460,HORVU2Hr1G015380,HORVU2Hr1G120830,HORVU2Hr1G004600,HORVU2Hr1G001560,HORVU2Hr1G123980,HORVU6Hr1G060140,HORVU2Hr1G004640,HORVU5Hr1G006430,HORVU7Hr1G029350,HORVU2Hr1G004650,HORVU6Hr1G023210,HORVU1Hr1G007790,HORVU4Hr1G089590,HORVU5Hr1G116980,HORVU2Hr…
barley	genebank-3%-outlier-regions	Benjamini-Hochberg	0.01	GO	GO:0036094	28231	5791	5111	1172	18834	3394	1	false	9.22133e-08	4.16672e-05	0	2	5.47248	molecular_function	NA	small molecule binding	HORVU5Hr1G120210,HORVU1Hr1G012180,HORVU2Hr1G010440,HORVU3Hr1G007720,HORVU4Hr1G079460,HORVU1Hr1G012190,HORVU2Hr1G125770,HORVU5Hr1G002180,HORVU3Hr1G097210,HORVU2Hr1G002840,HORVU3Hr1G007740,HORVU3Hr1G105380,HORVU2Hr1G124430,HORVU5Hr1G002150,HORVU2Hr1G002830,HORVU6Hr1G013750,HORVU7Hr1G081930,HORVU1Hr1G000190,HORVU1Hr1G092290,HORVU2Hr1G001530,HORVU6Hr1G057380,HORVU7Hr1G040550,HORVU3Hr1G002080,HORVU3Hr…
barley	genebank-3%-outlier-regions	Benjamini-Hochberg	0.01	GO	GO:0040009	28231	152	5111	48	1097	215	1	false	9.83576e-05	0.00669043	5.94952e-191	5	9.66717	biological_process	regulation of biological process	regulation of growth rate	HORVU7Hr1G007900,HORVU2Hr1G004600,HORVU2Hr1G123980,HORVU2Hr1G004640,HORVU2Hr1G004650,HORVU1Hr1G007790,HORVU5Hr1G116980,HORVU2Hr1G004550,HORVU2Hr1G004500,HORVU2Hr1G004530,HORVU1Hr1G007830,HORVU1Hr1G087110,HORVU6Hr1G092310,HORVU2Hr1G004000,HORVU1Hr1G087130,HORVU1Hr1G087140,HORVU6Hr1G092470,HORVU7Hr1G119050,HORVU2Hr1G001640,HORVU5Hr1G088540,HORVU1Hr1G087200,HORVU2Hr1G003480,HORVU6Hr1G005250,HORVU3Hr…
barley	genebank-3%-outlier-regions	Benjamini-Hochberg	0.01	GO	GO:0042181	28231	245	5111	77	10642	1773	4	false	6.14943e-09	6.48355e-06	0	11	5.89825	biological_process	cellular process	ketone biosynthetic process	HORVU3Hr1G108410,HORVU5Hr1G118780,HORVU7Hr1G007900,HORVU3Hr1G116820,HORVU6Hr1G018640,HORVU2Hr1G004690,HORVU1Hr1G091880,HORVU1Hr1G089540,HORVU2Hr1G004600,HORVU2Hr1G123980,HORVU1Hr1G003300,HORVU2Hr1G004640,HORVU2Hr1G004650,HORVU1Hr1G064330,HORVU1Hr1G007790,HORVU3Hr1G113060,HORVU7Hr1G023070,HORVU5Hr1G116980,HORVU2Hr1G004550,HORVU5Hr1G118710,HORVU2Hr1G003280,HORVU3Hr1G116920,HORVU2Hr1G004500,HORVU3Hr…
barley	genebank-3%-outlier-regions	Benjamini-Hochberg	0.01	GO	GO:0042435	28231	320	5111	85	8922	1474	6	false	2.46043e-06	0.000379627	0	20	7.36459	biological_process	biosynthetic process	indole-containing compound biosynthetic process	HORVU3Hr1G003390,HORVU2Hr1G007660,HORVU6Hr1G016810,HORVU7Hr1G007900,HORVU2Hr1G004600,HORVU2Hr1G000260,HORVU2Hr1G123980,HORVU2Hr1G000280,HORVU2Hr1G004640,HORVU2Hr1G004650,HORVU6Hr1G013890,HORVU7Hr1G023910,HORVU7Hr1G023900,HORVU7Hr1G007860,HORVU1Hr1G007790,HORVU5Hr1G116980,HORVU2Hr1G004550,HORVU3Hr1G003410,HORVU2Hr1G004500,HORVU3Hr1G100500,HORVU2Hr1G004530,HORVU1Hr1G007830,HORVU1Hr1G007860,HORVU1Hr…
barley	genebank-3%-outlier-regions	Benjamini-Hochberg	0.01	GO	GO:0043167	28231	9701	5111	1883	18834	3394	1	false	1.69442e-07	5.64152e-05	0	2	5.31047	molecular_function	NA	ion binding	HORVU6Hr1G084960,HORVU5Hr1G120210,HORVU1Hr1G012180,HORVU2Hr1G010440,HORVU3Hr1G007720,HORVU4Hr1G079460,HORVU7Hr1G029330,HORVU3Hr1G117390,HORVU1Hr1G012190,HORVU7Hr1G081910,HORVU1Hr1G066800,HORVU2Hr1G125770,HORVU5Hr1G002180,HORVU1Hr1G082030,HORVU3Hr1G097210,HORVU2Hr1G002840,HORVU1Hr1G066810,HORVU6Hr1G001790,HORVU3Hr1G007740,HORVU3Hr1G105380,HORVU7Hr1G087220,HORVU7Hr1G108680,HORVU2Hr1G124430,HORVU2Hr…
barley	genebank-3%-outlier-regions	Benjamini-Hochberg	0.01	GO	GO:0043434	28231	47	5111	19	4142	716	2	false	0.000142823	0.00821359	3.29279e-111	10	6.57613	biological_process	response to endogenous stimulus	response to peptide hormone	HORVU3Hr1G111150,HORVU3Hr1G002830,HORVU2Hr1G124330,HORVU2Hr1G124320,HORVU2Hr1G124310,HORVU2Hr1G124300,HORVU3Hr1G107180,HORVU3Hr1G107160,HORVU3Hr1G107170,HORVU5Hr1G010740,HORVU7Hr1G008830,HORVU7Hr1G002720,HORVU1Hr1G049190,HORVU1Hr1G049160,HORVU3Hr1G111640,HORVU1Hr1G049230,HORVU3Hr1G107350,HORVU3Hr1G107280,HORVU3Hr1G112610
barley	genebank-3%-outlier-regions	Benjamini-Hochberg	0.01	GO	GO:0043531	28231	447	5111	219	4931	1021	2	false	4.14335e-45	2.62108e-41	0	15	10.7658	molecular_function	small molecule binding	ADP binding	HORVU1Hr1G012190,HORVU3Hr1G006430,HORVU6Hr1G092500,HORVU5Hr1G117450,HORVU6Hr1G092510,HORVU4Hr1G000350,HORVU6Hr1G092540,HORVU6Hr1G084930,HORVU7Hr1G095630,HORVU3Hr1G001510,HORVU3Hr1G100460,HORVU3Hr1G113780,HORVU3Hr1G001570,HORVU1Hr1G000210,HORVU1Hr1G000250,HORVU7Hr1G007890,HORVU2Hr1G001410,HORVU3Hr1G108500,HORVU6Hr1G013830,HORVU4Hr1G089590,HORVU6Hr1G092680,HORVU1Hr1G002990,HORVU6Hr1G090910,HORVU3Hr…
barley	genebank-3%-outlier-regions	Benjamini-Hochberg	0.01	GO	GO:0044106	28231	355	5111	85	9817	1606	2	false	0.000113463	0.00696862	0	9	5.34084	biological_process	nitrogen compound metabolic process	cellular amine metabolic process	HORVU3Hr1G003390,HORVU6Hr1G016810,HORVU7Hr1G007900,HORVU2Hr1G004600,HORVU2Hr1G123980,HORVU2Hr1G004640,HORVU2Hr1G004650,HORVU1Hr1G007790,HORVU1Hr1G002090,HORVU5Hr1G116980,HORVU2Hr1G004550,HORVU7Hr1G024400,HORVU3Hr1G112520,HORVU3Hr1G003410,HORVU2Hr1G004500,HORVU3Hr1G100500,HORVU2Hr1G004530,HORVU1Hr1G007830,HORVU2Hr1G084930,HORVU1Hr1G007860,HORVU5Hr1G006730,HORVU1Hr1G007850,HORVU4Hr1G000950,HORVU1Hr…
barley	genebank-3%-outlier-regions	Benjamini-Hochberg	0.01	GO	GO:0044461	28231	19	5111	10	7609	1171	3	false	0.000174776	0.0091351	2.23686e-57	9	7.93257	cellular_component	organelle part	bacterial-type flagellum part	HORVU1Hr1G082030,HORVU2Hr1G015180,HORVU2Hr1G015170,HORVU2Hr1G015190,HORVU7Hr1G000480,HORVU1Hr1G069400,HORVU3Hr1G013820,HORVU2Hr1G015160,HORVU2Hr1G015150,HORVU2Hr1G015140
barley	genebank-3%-outlier-regions	Benjamini-Hochberg	0.01	GO	GO:0044550	28231	946	5111	220	10725	1805	2	false	6.39208e-08	3.67603e-05	0	4	5.08903	biological_process	biosynthetic process	secondary metabolite biosynthetic process	HORVU2Hr1G008120,HORVU3Hr1G002040,HORVU1Hr1G000190,HORVU3Hr1G002090,HORVU1Hr1G082020,HORVU2Hr1G007660,HORVU7Hr1G016870,HORVU1Hr1G089520,HORVU6Hr1G011140,HORVU6Hr1G084920,HORVU2Hr1G124490,HORVU7Hr1G007900,HORVU7Hr1G023140,HORVU1Hr1G064290,HORVU5Hr1G118820,HORVU2Hr1G004690,HORVU2Hr1G114190,HORVU6Hr1G079600,HORVU1Hr1G089540,HORVU2Hr1G004600,HORVU6Hr1G016070,HORVU6Hr1G022750,HORVU2Hr1G004620,HORVU2Hr…
barley	genebank-3%-outlier-regions	Benjamini-Hochberg	0.01	GO	GO:0044764	28231	870	5111	193	20048	3487	2	false	0.000126241	0.00741818	0	3	5.39981	biological_process	multi-organism process	multi-organism cellular process	HORVU7Hr1G081930,HORVU2Hr1G014840,HORVU3Hr1G006430,HORVU7Hr1G006630,HORVU2Hr1G001550,HORVU6Hr1G010680,HORVU6Hr1G092500,HORVU7Hr1G003590,HORVU6Hr1G092510,HORVU4Hr1G000350,HORVU6Hr1G092540,HORVU5Hr1G099160,HORVU7Hr1G003520,HORVU3Hr1G098590,HORVU5Hr1G079570,HORVU6Hr1G084930,HORVU2Hr1G002020,HORVU7Hr1G095630,HORVU3Hr1G001510,HORVU6Hr1G009710,HORVU2Hr1G003370,HORVU3Hr1G100460,HORVU2Hr1G015380,HORVU3Hr…
barley	genebank-3%-outlier-regions	Benjamini-Hochberg	0.01	GO	GO:0045229	28231	1502	5111	293	6277	1026	1	false	0.000106056	0.0069166	0	4	6.244	biological_process	cellular component organization or biogenesis	external encapsulating structure organization	HORVU7Hr1G119360,HORVU6Hr1G004800,HORVU7Hr1G040590,HORVU3Hr1G110740,HORVU3Hr1G108430,HORVU7Hr1G119340,HORVU7Hr1G121660,HORVU7Hr1G020990,HORVU2Hr1G014840,HORVU2Hr1G125740,HORVU5Hr1G117470,HORVU5Hr1G089770,HORVU1Hr1G007630,HORVU5Hr1G081810,HORVU2Hr1G001550,HORVU7Hr1G020960,HORVU2Hr1G002880,HORVU1Hr1G082020,HORVU3Hr1G009510,HORVU7Hr1G016870,HORVU3Hr1G009520,HORVU3Hr1G105300,HORVU3Hr1G009560,HORVU7Hr…
barley	genebank-3%-outlier-regions	Benjamini-Hochberg	0.01	GO	GO:0045861	28231	136	5111	48	2307	442	3	false	3.53335e-06	0.00049671	8.95159e-224	32	6.74043	biological_process	regulation of biological process	negative regulation of proteolysis	HORVU1Hr1G012170,HORVU2Hr1G007680,HORVU6Hr1G013810,HORVU4Hr1G081660,HORVU4Hr1G081640,HORVU2Hr1G007650,HORVU2Hr1G124690,HORVU2Hr1G124660,HORVU6Hr1G085250,HORVU6Hr1G085270,HORVU1Hr1G011990,HORVU6Hr1G085260,HORVU5Hr1G101340,HORVU3Hr1G003980,HORVU2Hr1G004850,HORVU7Hr1G019780,HORVU1Hr1G003580,HORVU3Hr1G111080,HORVU6Hr1G085360,HORVU6Hr1G085330,HORVU3Hr1G004210,HORVU3Hr1G004250,HORVU1Hr1G004120,HORVU3Hr…
barley	genebank-3%-outlier-regions	Benjamini-Hochberg	0.01	GO	GO:0045927	28231	167	5111	51	3730	604	3	false	1.62985e-06	0.000285632	2.18878e-295	6	6.57613	biological_process	regulation of biological process	positive regulation of growth	HORVU7Hr1G007900,HORVU2Hr1G004600,HORVU2Hr1G123980,HORVU2Hr1G004640,HORVU2Hr1G004650,HORVU1Hr1G007790,HORVU7Hr1G000370,HORVU5Hr1G116980,HORVU2Hr1G004550,HORVU2Hr1G004500,HORVU2Hr1G004530,HORVU1Hr1G007830,HORVU1Hr1G087110,HORVU6Hr1G092310,HORVU2Hr1G004000,HORVU1Hr1G087130,HORVU1Hr1G087140,HORVU6Hr1G092470,HORVU7Hr1G119050,HORVU2Hr1G001640,HORVU5Hr1G088540,HORVU1Hr1G087200,HORVU6Hr1G020840,HORVU2Hr…
barley	genebank-3%-outlier-regions	Benjamini-Hochberg	0.01	GO	GO:0046713	28231	99	5111	50	1013	219	2	false	1.67336e-11	5.29285e-08	3.67523e-140	11	9.15635	biological_process	establishment of localization	borate transport	HORVU3Hr1G006430,HORVU6Hr1G092500,HORVU6Hr1G092510,HORVU4Hr1G000350,HORVU6Hr1G092540,HORVU6Hr1G084930,HORVU7Hr1G095630,HORVU3Hr1G001510,HORVU3Hr1G113780,HORVU3Hr1G001570,HORVU6Hr1G013830,HORVU4Hr1G089590,HORVU6Hr1G092680,HORVU7Hr1G119900,HORVU1Hr1G075170,HORVU6Hr1G094170,HORVU6Hr1G084840,HORVU6Hr1G084870,HORVU5Hr1G079610,HORVU7Hr1G023770,HORVU7Hr1G008100,HORVU7Hr1G023730,HORVU7Hr1G008120,HORVU7Hr…
barley	genebank-3%-outlier-regions	Benjamini-Hochberg	0.01	GO	GO:0048509	28231	652	5111	149	2298	385	2	false	9.84424e-07	0.000211484	0	8	8.20084	biological_process	regulation of biological process	regulation of meristem development	HORVU2Hr1G014840,HORVU2Hr1G009490,HORVU2Hr1G001550,HORVU2Hr1G002880,HORVU6Hr1G002230,HORVU4Hr1G000350,HORVU7Hr1G007900,HORVU2Hr1G002020,HORVU6Hr1G009710,HORVU2Hr1G003370,HORVU1Hr1G005070,HORVU3Hr1G100460,HORVU2Hr1G015380,HORVU2Hr1G120830,HORVU2Hr1G004600,HORVU2Hr1G001560,HORVU2Hr1G123980,HORVU2Hr1G004640,HORVU5Hr1G006430,HORVU7Hr1G029350,HORVU2Hr1G004650,HORVU6Hr1G023210,HORVU1Hr1G007790,HORVU6Hr…
barley	genebank-3%-outlier-regions	Benjamini-Hochberg	0.01	GO	GO:0048544	28231	133	5111	41	4543	769	3	false	4.40693e-05	0.00366819	3.9195e-260	11	9.66717	biological_process	cell recognition	recognition of pollen	HORVU2Hr1G008130,HORVU1Hr1G002000,HORVU6Hr1G092620,HORVU2Hr1G008370,HORVU7Hr1G119100,HORVU2Hr1G008390,HORVU5Hr1G120420,HORVU6Hr1G001580,HORVU1Hr1G001770,HORVU3Hr1G013390,HORVU2Hr1G008240,HORVU5Hr1G120300,HORVU3Hr1G112320,HORVU7Hr1G105170,HORVU7Hr1G105150,HORVU2Hr1G117680,HORVU2Hr1G117670,HORVU3Hr1G090180,HORVU7Hr1G031210,HORVU3Hr1G107690,HORVU3Hr1G090220,HORVU7Hr1G095930,HORVU5Hr1G118510,HORVU5Hr…
barley	genebank-3%-outlier-regions	Benjamini-Hochberg	0.01	GO	GO:0048582	28231	433	5111	102	4269	720	4	false	0.000101417	0.00675332	0	15	7.58773	biological_process	regulation of biological process	positive regulation of post-embryonic development	HORVU3Hr1G097200,HORVU1Hr1G087740,HORVU2Hr1G014840,HORVU2Hr1G001550,HORVU1Hr1G082020,HORVU6Hr1G002230,HORVU2Hr1G002020,HORVU6Hr1G009710,HORVU2Hr1G003370,HORVU2Hr1G015380,HORVU6Hr1G079600,HORVU2Hr1G120830,HORVU2Hr1G001560,HORVU5Hr1G009500,HORVU1Hr1G003300,HORVU5Hr1G006430,HORVU7Hr1G029350,HORVU6Hr1G023210,HORVU7Hr1G023910,HORVU7Hr1G023900,HORVU6Hr1G074810,HORVU7Hr1G007860,HORVU6Hr1G079640,HORVU2Hr…
barley	genebank-3%-outlier-regions	Benjamini-Hochberg	0.01	GO	GO:0048639	28231	155	5111	49	1897	346	4	false	1.82498e-05	0.00184957	2.45215e-232	12	7.05221	biological_process	regulation of biological process	positive regulation of developmental growth	HORVU7Hr1G007900,HORVU2Hr1G004600,HORVU2Hr1G123980,HORVU2Hr1G004640,HORVU2Hr1G004650,HORVU1Hr1G007790,HORVU5Hr1G116980,HORVU2Hr1G004550,HORVU2Hr1G004500,HORVU2Hr1G004530,HORVU1Hr1G007830,HORVU1Hr1G087110,HORVU6Hr1G092310,HORVU2Hr1G004000,HORVU1Hr1G087130,HORVU1Hr1G087140,HORVU6Hr1G092470,HORVU7Hr1G119050,HORVU2Hr1G001640,HORVU5Hr1G088540,HORVU1Hr1G087200,HORVU2Hr1G003480,HORVU6Hr1G005250,HORVU3Hr…
barley	genebank-3%-outlier-regions	Benjamini-Hochberg	0.01	GO	GO:0048646	28231	1047	5111	219	6946	1157	2	false	5.27243e-05	0.00427608	0	4	3.98586	biological_process	anatomical structure development	anatomical structure formation involved in morphogenesis	HORVU7Hr1G119360,HORVU7Hr1G020970,HORVU7Hr1G119340,HORVU3Hr1G003390,HORVU2Hr1G001530,HORVU2Hr1G014840,HORVU2Hr1G125740,HORVU2Hr1G001550,HORVU7Hr1G007900,HORVU2Hr1G002020,HORVU6Hr1G009710,HORVU2Hr1G003370,HORVU5Hr1G118820,HORVU2Hr1G004690,HORVU2Hr1G015380,HORVU5Hr1G123360,HORVU1Hr1G008160,HORVU1Hr1G089540,HORVU2Hr1G120830,HORVU3Hr1G113750,HORVU6Hr1G018600,HORVU2Hr1G114140,HORVU2Hr1G004600,HORVU2Hr…
barley	genebank-3%-outlier-regions	Benjamini-Hochberg	0.01	GO	GO:0048830	28231	166	5111	51	1726	332	1	false	0.000124958	0.00741818	1.47e-236	9	10.7658	biological_process	anatomical structure development	adventitious root development	HORVU2Hr1G125740,HORVU7Hr1G007900,HORVU2Hr1G004600,HORVU2Hr1G123980,HORVU2Hr1G004640,HORVU2Hr1G004650,HORVU1Hr1G007790,HORVU5Hr1G116980,HORVU2Hr1G004550,HORVU2Hr1G004500,HORVU2Hr1G004530,HORVU1Hr1G007830,HORVU1Hr1G087110,HORVU6Hr1G092310,HORVU2Hr1G004000,HORVU1Hr1G087130,HORVU1Hr1G087140,HORVU3Hr1G013330,HORVU6Hr1G092470,HORVU7Hr1G119050,HORVU2Hr1G001640,HORVU5Hr1G088540,HORVU1Hr1G087200,HORVU2Hr…
barley	genebank-3%-outlier-regions	Benjamini-Hochberg	0.01	GO	GO:0050062	28231	20	5111	11	319	59	1	false	0.000158608	0.00860816	3.75335e-32	8	10.7658	molecular_function	biological_process	long-chain-fatty-acyl-CoA reductase activity	HORVU3Hr1G002040,HORVU1Hr1G000190,HORVU3Hr1G002090,HORVU3Hr1G002120,HORVU4Hr1G001450,HORVU5Hr1G089230,HORVU3Hr1G097450,HORVU4Hr1G087110,HORVU7Hr1G023320,HORVU6Hr1G001280,HORVU7Hr1G020270
barley	genebank-3%-outlier-regions	Benjamini-Hochberg	0.01	GO	GO:0050832	28231	1389	5111	316	2922	570	2	false	1.5691e-05	0.00168239	0	11	7.50769	biological_process	response to external stimulus	defense response to fungus	HORVU3Hr1G117390,HORVU1Hr1G016540,HORVU7Hr1G081930,HORVU3Hr1G117370,HORVU2Hr1G014840,HORVU7Hr1G006630,HORVU5Hr1G081810,HORVU2Hr1G001550,HORVU1Hr1G082020,HORVU4Hr1G090660,HORVU2Hr1G007680,HORVU7Hr1G016870,HORVU3Hr1G105300,HORVU7Hr1G006610,HORVU4Hr1G000350,HORVU7Hr1G023150,HORVU7Hr1G007900,HORVU2Hr1G002020,HORVU5Hr1G118800,HORVU6Hr1G009710,HORVU3Hr1G111160,HORVU2Hr1G003370,HORVU1Hr1G020690,HORVU2Hr…
barley	genebank-3%-outlier-regions	Benjamini-Hochberg	0.01	GO	GO:0051094	28231	712	5111	164	7532	1243	3	false	1.33199e-06	0.000247828	0	6	4.3012	biological_process	regulation of biological process	positive regulation of developmental process	HORVU3Hr1G097200,HORVU1Hr1G087740,HORVU2Hr1G014840,HORVU2Hr1G001550,HORVU1Hr1G082020,HORVU6Hr1G002230,HORVU7Hr1G007900,HORVU2Hr1G002020,HORVU6Hr1G009710,HORVU2Hr1G003370,HORVU2Hr1G015380,HORVU6Hr1G079600,HORVU2Hr1G120830,HORVU2Hr1G004600,HORVU2Hr1G001560,HORVU2Hr1G123980,HORVU5Hr1G009500,HORVU1Hr1G003300,HORVU2Hr1G004640,HORVU5Hr1G006430,HORVU7Hr1G029350,HORVU2Hr1G004650,HORVU6Hr1G023210,HORVU7Hr…
barley	genebank-3%-outlier-regions	Benjamini-Hochberg	0.01	GO	GO:0051186	28231	1413	5111	301	16653	2906	1	false	5.57887e-05	0.00441149	0	4	4.63239	biological_process	cellular process	cofactor metabolic process	HORVU2Hr1G010440,HORVU3Hr1G097200,HORVU3Hr1G117390,HORVU2Hr1G008120,HORVU6Hr1G001760,HORVU3Hr1G002040,HORVU5Hr1G002180,HORVU3Hr1G097210,HORVU3Hr1G108410,HORVU3Hr1G117370,HORVU7Hr1G020990,HORVU1Hr1G087740,HORVU1Hr1G000190,HORVU3Hr1G002090,HORVU7Hr1G006630,HORVU7Hr1G020960,HORVU5Hr1G118780,HORVU6Hr1G011140,HORVU6Hr1G004860,HORVU7Hr1G007900,HORVU1Hr1G002810,HORVU5Hr1G118800,HORVU3Hr1G111150,HORVU1Hr…
barley	genebank-3%-outlier-regions	Benjamini-Hochberg	0.01	GO	GO:0051188	28231	805	5111	178	10417	1754	2	false	3.35279e-05	0.00294579	0	7	5.42825	biological_process	biosynthetic process	cofactor biosynthetic process	HORVU2Hr1G010440,HORVU6Hr1G001760,HORVU3Hr1G097210,HORVU3Hr1G108410,HORVU1Hr1G087740,HORVU5Hr1G118780,HORVU6Hr1G004860,HORVU7Hr1G007900,HORVU3Hr1G116820,HORVU6Hr1G018640,HORVU6Hr1G018610,HORVU1Hr1G091880,HORVU1Hr1G008160,HORVU1Hr1G091860,HORVU3Hr1G113750,HORVU7Hr1G095680,HORVU2Hr1G004600,HORVU2Hr1G123980,HORVU1Hr1G003300,HORVU2Hr1G004640,HORVU6Hr1G090810,HORVU2Hr1G004650,HORVU1Hr1G087870,HORVU5Hr…
barley	genebank-3%-outlier-regions	Benjamini-Hochberg	0.01	GO	GO:0051240	28231	693	5111	162	8051	1335	3	false	8.74583e-07	0.000204912	0	6	4.01235	biological_process	regulation of biological process	positive regulation of multicellular organismal process	HORVU3Hr1G097200,HORVU1Hr1G087740,HORVU2Hr1G014840,HORVU2Hr1G001550,HORVU1Hr1G082020,HORVU6Hr1G002230,HORVU7Hr1G007900,HORVU2Hr1G002020,HORVU6Hr1G009710,HORVU2Hr1G003370,HORVU2Hr1G015380,HORVU6Hr1G079600,HORVU2Hr1G120830,HORVU2Hr1G004600,HORVU2Hr1G001560,HORVU2Hr1G123980,HORVU5Hr1G009500,HORVU1Hr1G003300,HORVU2Hr1G004640,HORVU5Hr1G006430,HORVU7Hr1G029350,HORVU2Hr1G004650,HORVU6Hr1G023210,HORVU7Hr…
barley	genebank-3%-outlier-regions	Benjamini-Hochberg	0.01	GO	GO:0051346	28231	166	5111	49	5649	1014	3	false	0.000147186	0.00836059	0	10	6.18082	biological_process	molecular_function	negative regulation of hydrolase activity	HORVU1Hr1G012170,HORVU2Hr1G007680,HORVU6Hr1G013810,HORVU4Hr1G081660,HORVU4Hr1G081640,HORVU2Hr1G007650,HORVU2Hr1G124690,HORVU2Hr1G124660,HORVU6Hr1G085250,HORVU6Hr1G085270,HORVU1Hr1G011990,HORVU6Hr1G085260,HORVU5Hr1G101340,HORVU3Hr1G003980,HORVU2Hr1G004850,HORVU7Hr1G019780,HORVU1Hr1G003580,HORVU3Hr1G111080,HORVU6Hr1G085360,HORVU6Hr1G085330,HORVU3Hr1G004210,HORVU5Hr1G121980,HORVU3Hr1G004250,HORVU1Hr…
barley	genebank-3%-outlier-regions	Benjamini-Hochberg	0.01	GO	GO:0051791	28231	153	5111	48	869	175	1	false	0.000181674	0.00930606	6.56077e-175	14	9.37949	biological_process	cellular process	medium-chain fatty acid metabolic process	HORVU7Hr1G007900,HORVU2Hr1G004600,HORVU2Hr1G123980,HORVU2Hr1G004640,HORVU2Hr1G004650,HORVU1Hr1G007790,HORVU5Hr1G116980,HORVU2Hr1G004550,HORVU2Hr1G004500,HORVU2Hr1G004530,HORVU1Hr1G007830,HORVU6Hr1G092310,HORVU2Hr1G004000,HORVU1Hr1G087130,HORVU1Hr1G087140,HORVU6Hr1G092470,HORVU7Hr1G119050,HORVU2Hr1G001640,HORVU5Hr1G088540,HORVU1Hr1G087200,HORVU2Hr1G003480,HORVU6Hr1G005250,HORVU3Hr1G013490,HORVU6Hr…
barley	genebank-3%-outlier-regions	Benjamini-Hochberg	0.01	GO	GO:0052543	28231	555	5111	132	1823	316	3	false	1.67062e-06	0.000285632	0	15	10.0726	biological_process	cellular component organization or biogenesis	callose deposition in cell wall	HORVU2Hr1G014840,HORVU2Hr1G125740,HORVU5Hr1G089770,HORVU2Hr1G001550,HORVU1Hr1G082020,HORVU7Hr1G016870,HORVU7Hr1G007900,HORVU2Hr1G002020,HORVU6Hr1G009710,HORVU2Hr1G003370,HORVU2Hr1G114190,HORVU2Hr1G015380,HORVU2Hr1G120830,HORVU2Hr1G004600,HORVU2Hr1G001560,HORVU2Hr1G123980,HORVU2Hr1G004640,HORVU1Hr1G092310,HORVU5Hr1G006430,HORVU7Hr1G029350,HORVU2Hr1G004650,HORVU6Hr1G023210,HORVU1Hr1G007790,HORVU7Hr…
barley	genebank-3%-outlier-regions	Benjamini-Hochberg	0.01	GO	GO:0052547	28231	136	5111	47	1498	272	3	false	1.11476e-06	0.000227483	2.74964e-197	25	6.48912	biological_process	regulation of biological process	regulation of peptidase activity	HORVU1Hr1G012170,HORVU2Hr1G007680,HORVU6Hr1G013810,HORVU4Hr1G081660,HORVU4Hr1G081640,HORVU2Hr1G007650,HORVU2Hr1G124690,HORVU2Hr1G124660,HORVU6Hr1G085250,HORVU6Hr1G085270,HORVU1Hr1G011990,HORVU6Hr1G085260,HORVU5Hr1G101340,HORVU3Hr1G003980,HORVU2Hr1G004850,HORVU7Hr1G019780,HORVU1Hr1G003580,HORVU3Hr1G111080,HORVU6Hr1G085360,HORVU6Hr1G085330,HORVU3Hr1G004210,HORVU3Hr1G004250,HORVU1Hr1G004120,HORVU3Hr…
barley	genebank-3%-outlier-regions	Benjamini-Hochberg	0.01	GO	GO:0052548	28231	128	5111	44	707	148	2	false	6.04625e-05	0.00460826	1.52706e-144	28	6.95912	biological_process	regulation of biological process	regulation of endopeptidase activity	HORVU1Hr1G012170,HORVU6Hr1G013810,HORVU4Hr1G081660,HORVU4Hr1G081640,HORVU2Hr1G124690,HORVU2Hr1G124660,HORVU6Hr1G085250,HORVU6Hr1G085270,HORVU1Hr1G011990,HORVU6Hr1G085260,HORVU5Hr1G101340,HORVU3Hr1G003980,HORVU2Hr1G004850,HORVU7Hr1G019780,HORVU1Hr1G003580,HORVU3Hr1G111080,HORVU6Hr1G085360,HORVU6Hr1G085330,HORVU3Hr1G004210,HORVU3Hr1G004250,HORVU1Hr1G004120,HORVU3Hr1G004290,HORVU1Hr1G004130,HORVU1Hr…
barley	genebank-3%-outlier-regions	Benjamini-Hochberg	0.01	GO	GO:0061134	28231	131	5111	47	1691	302	4	false	2.11276e-07	6.68265e-05	1.93449e-199	28	7.9932	molecular_function	biological regulation	peptidase regulator activity	HORVU1Hr1G012170,HORVU2Hr1G007680,HORVU6Hr1G013810,HORVU4Hr1G081660,HORVU4Hr1G081640,HORVU2Hr1G007650,HORVU2Hr1G124690,HORVU2Hr1G124660,HORVU6Hr1G085250,HORVU6Hr1G085270,HORVU1Hr1G011990,HORVU6Hr1G085260,HORVU5Hr1G101340,HORVU3Hr1G003980,HORVU2Hr1G004850,HORVU7Hr1G019780,HORVU1Hr1G003580,HORVU3Hr1G111080,HORVU6Hr1G085360,HORVU6Hr1G085330,HORVU3Hr1G004210,HORVU3Hr1G004250,HORVU1Hr1G004120,HORVU3Hr…
barley	genebank-3%-outlier-regions	Benjamini-Hochberg	0.01	GO	GO:0061135	28231	123	5111	44	707	148	3	false	1.80825e-05	0.00184957	3.21181e-141	32	8.56856	molecular_function	biological regulation	endopeptidase regulator activity	HORVU1Hr1G012170,HORVU6Hr1G013810,HORVU4Hr1G081660,HORVU4Hr1G081640,HORVU2Hr1G124690,HORVU2Hr1G124660,HORVU6Hr1G085250,HORVU6Hr1G085270,HORVU1Hr1G011990,HORVU6Hr1G085260,HORVU5Hr1G101340,HORVU3Hr1G003980,HORVU2Hr1G004850,HORVU7Hr1G019780,HORVU1Hr1G003580,HORVU3Hr1G111080,HORVU6Hr1G085360,HORVU6Hr1G085330,HORVU3Hr1G004210,HORVU3Hr1G004250,HORVU1Hr1G004120,HORVU3Hr1G004290,HORVU1Hr1G004130,HORVU1Hr…
barley	genebank-3%-outlier-regions	Benjamini-Hochberg	0.01	GO	GO:0065001	28231	316	5111	68	820	125	2	false	6.87548e-05	0.00506387	1.38718e-236	7	8.81988	biological_process	developmental process	specification of axis polarity	HORVU7Hr1G020970,HORVU2Hr1G014840,HORVU2Hr1G001550,HORVU6Hr1G000410,HORVU2Hr1G002020,HORVU6Hr1G009710,HORVU2Hr1G003370,HORVU2Hr1G015380,HORVU2Hr1G120830,HORVU2Hr1G001560,HORVU5Hr1G006430,HORVU7Hr1G029350,HORVU6Hr1G023210,HORVU7Hr1G007840,HORVU2Hr1G120750,HORVU6Hr1G005460,HORVU5Hr1G099070,HORVU5Hr1G010650,HORVU7Hr1G009680,HORVU1Hr1G004790,HORVU2Hr1G114410,HORVU6Hr1G001520,HORVU2Hr1G001750,HORVU1Hr…
barley	genebank-3%-outlier-regions	Benjamini-Hochberg	0.01	GO	GO:0080016	28231	12	5111	9	338	79	2	false	0.000167891	0.00887353	2.62493e-22	8	10.7658	molecular_function	cyclase activity	(-)-E-beta-caryophyllene synthase activity	HORVU5Hr1G004700,HORVU2Hr1G007710,HORVU2Hr1G007600,HORVU3Hr1G006230,HORVU4Hr1G079920,HORVU2Hr1G001120,HORVU5Hr1G004370,HORVU5Hr1G004510,HORVU6Hr1G009160
barley	genebank-3%-outlier-regions	Benjamini-Hochberg	0.01	GO	GO:0080017	28231	12	5111	9	338	79	2	false	0.000167891	0.00887353	2.62493e-22	8	10.7658	molecular_function	cyclase activity	alpha-humulene synthase activity	HORVU5Hr1G004700,HORVU2Hr1G007710,HORVU3Hr1G006230,HORVU4Hr1G079920,HORVU2Hr1G001120,HORVU5Hr1G004370,HORVU5Hr1G004510,HORVU6Hr1G009160
barley	genebank-3%-outlier-regions	Benjamini-Hochberg	0.01	GO	GO:0080019	28231	23	5111	12	319	59	1	false	0.000148022	0.00836059	1.50711e-35	8	10.7658	molecular_function	biological_process	fatty-acyl-CoA reductase (alcohol-forming) activity	HORVU1Hr1G000190,HORVU3Hr1G002090,HORVU3Hr1G002120,HORVU4Hr1G001450,HORVU5Hr1G089230,HORVU3Hr1G097450,HORVU4Hr1G087110,HORVU7Hr1G023320,HORVU6Hr1G001280,HORVU7Hr1G020270
barley	genebank-3%-outlier-regions	Benjamini-Hochberg	0.01	GO	GO:0080110	28231	191	5111	59	6712	1141	2	false	1.19644e-06	0.000229757	0	26	10.7658	biological_process	cellular process	sporopollenin biosynthetic process	HORVU7Hr1G007900,HORVU2Hr1G004690,HORVU1Hr1G089540,HORVU2Hr1G004600,HORVU2Hr1G123980,HORVU2Hr1G004640,HORVU2Hr1G004650,HORVU1Hr1G064330,HORVU1Hr1G007790,HORVU5Hr1G116980,HORVU2Hr1G004550,HORVU2Hr1G003280,HORVU2Hr1G004500,HORVU2Hr1G004530,HORVU1Hr1G007830,HORVU1Hr1G087110,HORVU6Hr1G092310,HORVU2Hr1G004000,HORVU1Hr1G087130,HORVU1Hr1G087140,HORVU1Hr1G004830,HORVU6Hr1G092470,HORVU7Hr1G119050,HORVU2Hr…
barley	genebank-3%-outlier-regions	Benjamini-Hochberg	0.01	GO	GO:0080148	28231	52	5111	20	2104	362	3	false	0.000182414	0.00930606	2.42234e-105	17	10.7658	biological_process	regulation of biological process	negative regulation of response to water deprivation	HORVU3Hr1G111150,HORVU3Hr1G002830,HORVU2Hr1G124330,HORVU2Hr1G124310,HORVU2Hr1G124300,HORVU3Hr1G110850,HORVU3Hr1G107180,HORVU3Hr1G107160,HORVU3Hr1G107170,HORVU5Hr1G010740,HORVU7Hr1G008830,HORVU7Hr1G002720,HORVU1Hr1G049190,HORVU1Hr1G049160,HORVU3Hr1G111640,HORVU1Hr1G049230,HORVU3Hr1G107350,HORVU3Hr1G107280,HORVU3Hr1G112610
barley	genebank-3%-outlier-regions	Benjamini-Hochberg	0.01	GO	GO:0080167	28231	812	5111	179	6157	1064	1	false	0.000104361	0.00687698	0	3	10.7658	biological_process	response to abiotic stimulus	response to karrikin	HORVU5Hr1G122860,HORVU3Hr1G117390,HORVU3Hr1G117370,HORVU1Hr1G087740,HORVU2Hr1G001550,HORVU1Hr1G082020,HORVU7Hr1G003590,HORVU7Hr1G003520,HORVU7Hr1G007900,HORVU5Hr1G118800,HORVU3Hr1G111150,HORVU3Hr1G002830,HORVU5Hr1G118820,HORVU2Hr1G114190,HORVU2Hr1G004600,HORVU2Hr1G001560,HORVU2Hr1G123980,HORVU2Hr1G004640,HORVU2Hr1G004650,HORVU7Hr1G029200,HORVU2Hr1G124320,HORVU5Hr1G006630,HORVU2Hr1G124310,HORVU2Hr…
barley	genebank-3%-outlier-regions	Benjamini-Hochberg	0.01	GO	GO:0097367	28231	4087	5111	871	18834	3394	1	false	6.41682e-10	1.01482e-06	0	2	6.05626	molecular_function	NA	carbohydrate derivative binding	HORVU5Hr1G120210,HORVU1Hr1G012180,HORVU2Hr1G010440,HORVU3Hr1G007720,HORVU4Hr1G079460,HORVU3Hr1G117390,HORVU1Hr1G012190,HORVU3Hr1G097210,HORVU2Hr1G002840,HORVU3Hr1G007740,HORVU3Hr1G105380,HORVU2Hr1G002830,HORVU6Hr1G013750,HORVU7Hr1G081930,HORVU3Hr1G117370,HORVU1Hr1G092290,HORVU2Hr1G001530,HORVU6Hr1G057380,HORVU7Hr1G040550,HORVU3Hr1G002080,HORVU3Hr1G002070,HORVU2Hr1G014840,HORVU3Hr1G006430,HORVU3Hr…
barley	genebank-3%-outlier-regions	Benjamini-Hochberg	0.01	GO	GO:1901160	28231	22	5111	13	9741	1772	1	false	2.20771e-05	0.00214861	2.05019e-67	5	7.26928	biological_process	nitrogen compound metabolic process	primary amino compound metabolic process	HORVU7Hr1G010750,HORVU3Hr1G112520,HORVU2Hr1G114450,HORVU2Hr1G114440,HORVU2Hr1G114390,HORVU1Hr1G010120,HORVU7Hr1G010910,HORVU7Hr1G010990,HORVU7Hr1G010840,HORVU7Hr1G010890,HORVU7Hr1G010850,HORVU7Hr1G010880,HORVU7Hr1G010870
barley	genebank-3%-outlier-regions	Benjamini-Hochberg	0.01	GO	GO:1901162	28231	20	5111	12	4182	713	2	false	1.83392e-05	0.00184957	9.51056e-55	9	8.20084	biological_process	nitrogen compound metabolic process	primary amino compound biosynthetic process	HORVU7Hr1G010750,HORVU2Hr1G114450,HORVU2Hr1G114440,HORVU2Hr1G114390,HORVU1Hr1G010120,HORVU7Hr1G010910,HORVU7Hr1G010990,HORVU7Hr1G010840,HORVU7Hr1G010890,HORVU7Hr1G010850,HORVU7Hr1G010880,HORVU7Hr1G010870
barley	genebank-3%-outlier-regions	Benjamini-Hochberg	0.01	GO	GO:1901265	28231	5133	5111	1030	10932	1963	2	false	3.77849e-08	2.7022e-05	0	4	6.50311	molecular_function	organic cyclic compound binding	nucleoside phosphate binding	HORVU5Hr1G120210,HORVU1Hr1G012180,HORVU2Hr1G010440,HORVU3Hr1G007720,HORVU4Hr1G079460,HORVU1Hr1G012190,HORVU5Hr1G002180,HORVU3Hr1G097210,HORVU2Hr1G002840,HORVU3Hr1G007740,HORVU3Hr1G105380,HORVU5Hr1G002150,HORVU2Hr1G002830,HORVU6Hr1G013750,HORVU7Hr1G081930,HORVU1Hr1G000190,HORVU1Hr1G092290,HORVU2Hr1G001530,HORVU6Hr1G057380,HORVU7Hr1G040550,HORVU3Hr1G002080,HORVU3Hr1G002070,HORVU2Hr1G014840,HORVU3Hr…
barley	genebank-3%-outlier-regions	Benjamini-Hochberg	0.01	GO	GO:1901527	28231	338	5111	74	1137	170	2	false	2.33992e-05	0.00224278	1.24777e-299	31	10.7658	biological_process	biological regulation	abscisic acid-activated signaling pathway involved in stomatal movement	HORVU2Hr1G014840,HORVU2Hr1G001550,HORVU1Hr1G082020,HORVU2Hr1G002020,HORVU6Hr1G009710,HORVU2Hr1G003370,HORVU2Hr1G114190,HORVU2Hr1G015380,HORVU2Hr1G120830,HORVU2Hr1G001560,HORVU5Hr1G006430,HORVU7Hr1G029350,HORVU6Hr1G023210,HORVU7Hr1G023030,HORVU2Hr1G120750,HORVU6Hr1G005460,HORVU7Hr1G009680,HORVU1Hr1G004790,HORVU2Hr1G114410,HORVU6Hr1G001520,HORVU1Hr1G009600,HORVU2Hr1G010620,HORVU6Hr1G014880,HORVU4Hr…
barley	genebank-3%-outlier-regions	Benjamini-Hochberg	0.01	GO	GO:1901606	28231	341	5111	96	875	180	2	false	8.31607e-06	0.000992594	3.00327e-253	22	5.78905	biological_process	cellular process	alpha-amino acid catabolic process	HORVU7Hr1G007900,HORVU1Hr1G088270,HORVU6Hr1G018610,HORVU2Hr1G004600,HORVU2Hr1G123980,HORVU7Hr1G000510,HORVU2Hr1G004640,HORVU7Hr1G010750,HORVU2Hr1G004650,HORVU1Hr1G007790,HORVU2Hr1G006250,HORVU1Hr1G002090,HORVU7Hr1G000370,HORVU5Hr1G116980,HORVU2Hr1G004550,HORVU2Hr1G004500,HORVU3Hr1G004770,HORVU2Hr1G004530,HORVU1Hr1G007830,HORVU5Hr1G088620,HORVU1Hr1G007860,HORVU1Hr1G007850,HORVU1Hr1G087110,HORVU2Hr…
barley	genebank-3%-outlier-regions	Benjamini-Hochberg	0.01	GO	GO:1901652	28231	47	5111	19	4543	791	2	false	0.000159118	0.00860816	4.18074e-113	7	6.32314	biological_process	response to chemical	response to peptide	HORVU3Hr1G111150,HORVU3Hr1G002830,HORVU2Hr1G124330,HORVU2Hr1G124320,HORVU2Hr1G124310,HORVU2Hr1G124300,HORVU3Hr1G107180,HORVU3Hr1G107160,HORVU3Hr1G107170,HORVU5Hr1G010740,HORVU7Hr1G008830,HORVU7Hr1G002720,HORVU1Hr1G049190,HORVU1Hr1G049160,HORVU3Hr1G111640,HORVU1Hr1G049230,HORVU3Hr1G107350,HORVU3Hr1G107280,HORVU3Hr1G112610
barley	genebank-3%-outlier-regions	Benjamini-Hochberg	0.01	GO	GO:1901661	28231	233	5111	70	1633	337	2	false	0.000150093	0.00840258	8.24589e-290	8	6.6069	biological_process	cellular process	quinone metabolic process	HORVU5Hr1G118780,HORVU7Hr1G007900,HORVU1Hr1G091880,HORVU2Hr1G004600,HORVU2Hr1G123980,HORVU1Hr1G003300,HORVU2Hr1G004640,HORVU2Hr1G004650,HORVU1Hr1G007790,HORVU3Hr1G113060,HORVU7Hr1G023070,HORVU5Hr1G116980,HORVU2Hr1G004550,HORVU5Hr1G118710,HORVU2Hr1G004500,HORVU3Hr1G004770,HORVU2Hr1G004530,HORVU1Hr1G007830,HORVU2Hr1G115700,HORVU3Hr1G006260,HORVU1Hr1G087110,HORVU6Hr1G092310,HORVU2Hr1G004000,HORVU1Hr…
barley	genebank-3%-outlier-regions	Benjamini-Hochberg	0.01	GO	GO:1901695	28231	19	5111	12	429	82	4	false	1.84197e-05	0.00184957	1.75412e-33	27	10.7658	biological_process	regulation of biological quality	tyramine biosynthetic process	HORVU7Hr1G010750,HORVU2Hr1G114450,HORVU2Hr1G114440,HORVU2Hr1G114390,HORVU1Hr1G010120,HORVU7Hr1G010910,HORVU7Hr1G010990,HORVU7Hr1G010840,HORVU7Hr1G010890,HORVU7Hr1G010850,HORVU7Hr1G010880,HORVU7Hr1G010870
barley	genebank-3%-outlier-regions	Benjamini-Hochberg	0.01	GO	GO:2000071	28231	32	5111	18	1678	298	3	false	8.25553e-07	0.000204278	2.26993e-68	15	10.7658	biological_process	regulation of biological process	regulation of defense response by callose deposition	HORVU7Hr1G119900,HORVU1Hr1G075170,HORVU1Hr1G004870,HORVU7Hr1G120020,HORVU5Hr1G123480,HORVU7Hr1G023770,HORVU7Hr1G023730,HORVU7Hr1G023750,HORVU4Hr1G051540,HORVU1Hr1G005470,HORVU7Hr1G121150,HORVU1Hr1G005520,HORVU1Hr1G002540,HORVU7Hr1G121050,HORVU7Hr1G111660,HORVU1Hr1G002690
barley	genebank-3%-outlier-regions	Benjamini-Hochberg	0.01	PO	PO:0020019	18656	188	2984	55	7398	1124	1	false	4.99636e-07	0.000215843	0	4	5.0982	plant anatomical entity	whole plant	megaspore	HORVU1Hr1G013020,HORVU3Hr1G107580,HORVU3Hr1G107590,HORVU3Hr1G107550,HORVU3Hr1G107560,HORVU3Hr1G107540,HORVU7Hr1G006630,HORVU3Hr1G107510,HORVU3Hr1G108840,HORVU3Hr1G107500,HORVU3Hr1G117760,HORVU5Hr1G064060,HORVU5Hr1G080150,HORVU5Hr1G096540,HORVU5Hr1G096520,HORVU3Hr1G107490,HORVU2Hr1G115850,HORVU3Hr1G107670,HORVU3Hr1G107680,HORVU3Hr1G107650,HORVU2Hr1G115820,HORVU3Hr1G107660,HORVU3Hr1G107630,HORVU3Hr…
barley	genebank-3%-outlier-regions	Benjamini-Hochberg	0.01	PO	PO:0025026	18656	175	2984	51	18413	2945	2	false	8.08327e-06	0.000872993	0	50	5.70434	plant anatomical entity	plant cell	embryo sac cell	HORVU1Hr1G013020,HORVU3Hr1G107580,HORVU3Hr1G107590,HORVU3Hr1G107550,HORVU3Hr1G107560,HORVU3Hr1G107540,HORVU7Hr1G006630,HORVU3Hr1G107510,HORVU3Hr1G108840,HORVU3Hr1G107500,HORVU3Hr1G117760,HORVU5Hr1G064060,HORVU5Hr1G080150,HORVU5Hr1G096540,HORVU5Hr1G096520,HORVU3Hr1G107490,HORVU3Hr1G107670,HORVU3Hr1G107680,HORVU3Hr1G107650,HORVU3Hr1G107660,HORVU3Hr1G107630,HORVU3Hr1G107610,HORVU3Hr1G107620,HORVU3Hr…
barley	genebank-3%-outlier-regions	Benjamini-Hochberg	0.01	PO	PO:0025279	18656	188	2984	55	18086	2904	1	false	3.60312e-06	0.00051885	0	3	5.19351	plant anatomical entity	whole plant	megagametophyte	HORVU1Hr1G013020,HORVU3Hr1G107580,HORVU3Hr1G107590,HORVU3Hr1G107550,HORVU3Hr1G107560,HORVU3Hr1G107540,HORVU7Hr1G006630,HORVU3Hr1G107510,HORVU3Hr1G108840,HORVU3Hr1G107500,HORVU3Hr1G117760,HORVU5Hr1G064060,HORVU5Hr1G080150,HORVU5Hr1G096540,HORVU5Hr1G096520,HORVU3Hr1G107490,HORVU2Hr1G115850,HORVU3Hr1G107670,HORVU3Hr1G107680,HORVU3Hr1G107650,HORVU2Hr1G115820,HORVU3Hr1G107660,HORVU3Hr1G107630,HORVU3Hr…
barley	genebank-3%-outlier-regions	Benjamini-Hochberg	0.01	PO	PO:0025490	18656	187	2984	55	16377	2546	3	false	1.07196e-06	0.000231542	0	42	5.29887	plant anatomical entity	multi-tissue plant structure	plant ovary ovule	HORVU1Hr1G013020,HORVU3Hr1G107580,HORVU3Hr1G107590,HORVU3Hr1G107550,HORVU3Hr1G107560,HORVU3Hr1G107540,HORVU7Hr1G006630,HORVU3Hr1G107510,HORVU3Hr1G108840,HORVU3Hr1G107500,HORVU3Hr1G117760,HORVU5Hr1G064060,HORVU5Hr1G080150,HORVU5Hr1G096540,HORVU5Hr1G096520,HORVU3Hr1G107490,HORVU2Hr1G115850,HORVU3Hr1G107670,HORVU3Hr1G107680,HORVU3Hr1G107650,HORVU2Hr1G115820,HORVU3Hr1G107660,HORVU3Hr1G107630,HORVU3Hr…
