# Supplementary material for: Detecting Large Chromosomal Modifications Using Short Read Data From Genotyping-by-Sequencing
Source: Front Plant Sci. 2019 Sep 24;10:1133. doi: 10.3389/fpls.2019.01133 (PMC6771380; doi:10.3389/fpls.2019.01133)
Supplement: Supplemental Table 3 — Position of functional markers in wheat determined by blast. [file Table_3.xlsx]

## Sheet: Tabelle1
		literature	blast result
trait	gene	expected position	chr	start	end	outlier
Powdery mildew resistance	Pm3	1AS	chr1A	4501746	4502277	180
Stripe rust	Yr17	2NS-2AS	chr2A	3965007	3965281	47
Yellow pigment content	TaZds-A1	2AL	chr2A	321152169	321152351	0
Kernel weight	TaCwi-A1	2AL	chr2A	508033149	508033552	0
Polyphenol oxidase activity	Ppo-A1	2AL	chr2A	712188066	712345829	25
Starch property	Wx-B1	4AL	chr4A	688098322	688099099	27
Vernalization	VRN-A1	5AL	chr5A	587418168	587423704	1
Kernel weight	TaGW2-6A	6AS	chr6A	237733587	237734535	0
Leaf rust	Lr19	7AgL-7AL	chr7A	712441257	713107385	137
Yellow pigment content	Psy-A1	7AL	chr7A	729397483	729400630	47
Bread and noodle-making quality	Glu-B3	1BS	chr1B	5519639	6437667	126
Bread and noodle-making quality	Glu-B1	1BL	chr1B	555934976	555935502	5
Leaf rust	Lr51	1S-1BL	chr1B	668130688	668131472	12
Kernel weight	TaSus2-2B	2BS	chr2B	171034156	171034578	0
Abiotic stress tolerance	Dreb-B1	3BL	chr3B	82053356	82054072	6
Lipoxygenase activity	TaLox-B1	4BS	chr4B	27249091	27249881	2
Reduction in plant height	Rht-B1	4BS	chr4B	30861358	30861594	1
Vernalization	VRN-B1	5BL	chr5B	573814206	573816885	0
Grain protein content and stripe rust	Gpc-B1andYr36	6BS	chr6B	134592774	134592899	2
Vernalization	VRN-B3	7BS	chr7B	9701353	9702494	12
Yellow pigment content	Psy-B1	7BL	chr7B	739442722	739442872	184
Bread and noodle-making quality	Glu-D1	1DL	chr1D	412162647	412163395	43
Photoperiod response	Ppd-D1	2DS	chr2D	33957385	33957798	1
Yellow pigment content	TaZds-D1	2DL	chr2D	234146171	234147151	1
Polyphenol oxidase activity	Ppo-D1	2DL	chr2D	572952723	572953435	199
Reduction in plant height	Rht-D1	4DS	chr4D	18780996	18781265	1
Vernalization	VRN-D1	5DL	chr5D	467181909	467183579	0
Leaf rust,stripe rust, and powdery mildew resistance	Lr34/Yr18/Pm38	7DS	chr7D	47413482	47419326	0
Yellow pigment content	Psy1-D1	7DL	chr7D	636767847	636769865	16
