# Supplementary material for: Detecting Large Chromosomal Modifications Using Short Read Data From Genotyping-by-Sequencing
Source: Front Plant Sci. 2019 Sep 24;10:1133. doi: 10.3389/fpls.2019.01133 (PMC6771380; doi:10.3389/fpls.2019.01133)
Supplement: Supplemental Table 4 — Detected outliers of wheat genotypes. [file Table_4.xlsx]

## Sheet: Tabelle1
Name	Origin	Alternative name	OP20H	SCM9	ora003	ora007	Number of outliers	Chromsomes with outlier	Chromosome with most outliers	Longest outlier stretch	Info for longest outlier stretch	Large outlier stretches
Akteur	Breeder		0	0	0	0	1412	20	chr7A	99	chr7A:572-622.5M	chr1A:2.5-8M,13.5-15M, chr1B:1.5-3M,10-12M,13-15M,47-49.5M,608-610.5M,676-680M, chr1D:6-7.5M,12-14M,30.5-33.5M,413.5-416M,417.5-426M,434-436M, chr2A:14.5-22M,44-48M,734-736.5M,758.5-763.5M,777-781M, chr2B:4-8M,16.5-18.5M,28.5-31M,32.5-34M,40-43M,45-46.5M,49-53.5M,140-142.5M,665.5-684M,685-692M,693-699.5M,700.5-712M,713.5-726.5M,729-731.5M,733.5-739.5M,742-744.5M,761.5-764M,768-771M,794.5-796M, ch…
Allez_Y	Breeder		0	0	0	0	601	19	chr2B	33	chr2B:667-683.5M	chr1A:3-7.5M,10-19M,38.5-40M, chr1B:9-13.5M,16-18M,48-53M,566.5-568M,662.5-665M,676-680M, chr1D:3-6M,43-45.5M, chr2A:709.5-711.5M,763.5-767M, chr2B:4-10M,12.5-15.5M,109-110.5M,667-683.5M,686.5-692M,694.5-699.5M,701.5-712M,714-718.5M,719.5-725.5M,729-731M,734.5-737.5M,742-744M,765.5-772M,787-789.5M,790.5-793M,794.5-798M, chr2D:10.5-14M,594-597M,636-639.5M, chr3A:7-10.5M,40.5-42.5M, chr3B:21-23M,51…
Altigo	Breeder		0	0	0	0	831	20	chr2B	51	chr2A:0-25.5M	chr1A:3-8M,9.5-21.5M,465-466.5M, chr1B:1.5-3M,9-14M,15-21M,25-29M,44.5-56.5M,301-303M,305-309M,424-426M,430-431.5M,657.5-661M,676.5-678M, chr2A:0-25.5M,492.5-494M,709.5-712M,763.5-767M,770.5-773M, chr2B:2-10M,12.5-15.5M,108.5-110.5M,666.5-684M,685-692M,694.5-699.5M,700.5-712.5M,713.5-719M,720-725.5M,729-731.5M,733.5-740M,742-744.5M,764-772.5M,787.5-789.5M, chr2D:4-5.5M,14.5-17M,563.5-565.5M,593.5…
Anapolis	Breeder		1	1	1	1	1384	20	chr1B	478	chr1B:0-239M	chr1A:14.5-16.5M, chr1B:0-239M,241.5-243.5M,577.5-579.5M,677.5-679.5M, chr1D:10.5-12M,413.5-416M,417.5-422M, chr2A:0-25.5M,763.5-766.5M, chr2B:2-3.5M,6-8M,10.5-13M,16.5-23.5M,29-31M,108.5-110.5M,125.5-128M,604-605.5M,666.5-684M,685.5-692M,693-700M,701-718.5M,719.5-732.5M,733.5-740M,742-744.5M,763-772.5M,775.5-777M,787-789.5M, chr2D:4-6M,14.5-17M,20-22.5M,35.5-37M,585-598M, chr3A:0-2M,40.5-42.5M,7…
Anthus	Breeder		1	0	0	0	708	21	chr2B	51	chr2A:0-25.5M	chr1A:1-3.5M,584-585.5M, chr1B:12.5-15M,16-18.5M,281.5-283M,676-680M, chr1D:3-6M,434-436M, chr2A:0-25.5M,758.5-761M,771.5-774M,777-781M, chr2B:0.5-3M,13-15.5M,19.5-23M,45-47.5M,108-110.5M,140-142M,667-684M,686-692M,694.5-699.5M,701.5-712M,713.5-718M,720-727M,729-731.5M,733.5-738.5M,742-744.5M,764.5-772M,793-798.5M, chr2D:3-6.5M,12.5-16M,563.5-565.5M,586-589M,593-597M,635-639.5M, chr3A:17-19.5M,71…
Astoria	Breeder		1	0	0	0	834	20	chr2B	78	chr2B:700.5-740.5M	chr1A:4.5-7.5M, chr1B:1-3M,10-12M,16-18M,47.5-49M,425-426.5M,514-516M,598-600M,608-610.5M,676-680M, chr1D:9.5-12.5M,30.5-33M,415-419M,421.5-423M,424.5-426.5M,429-430.5M,434-436M, chr2A:15-21.5M,709.5-713M,714-717M,772.5-774.5M, chr2B:0.5-3M,6-11M,13-16M,27.5-31.5M,76.5-79M,105-106.5M,108.5-110.5M,126-128M,666-684M,686-699.5M,700.5-740.5M,741.5-744.5M,764-772.5M,776-777.5M,787-790M, chr2D:9.5-12M,…
Atomic	Breeder		0	0	0	0	951	20	chr2B	52	chr2B:666-692M	chr1A:3-8.5M,13.5-21M, chr1B:1.5-3M,10-12M,13.5-18M,47-49M,51-53M,115-118.5M,121.5-132M,424.5-427.5M,561-563M,606.5-610.5M,623-624.5M,678.5-680M, chr1D:10-12.5M,18-20M,170-171.5M, chr2A:0-25.5M,704-706.5M,709.5-712M,758.5-763.5M,777-781M, chr2B:1.5-5.5M,9.5-13.5M,15-19.5M,21.5-24M,108.5-110.5M,140-142.5M,666-692M,693-699.5M,700.5-712.5M,713.5-727.5M,729-731.5M,734-740M,742-748.5M,761.5-764.5M,787…
Avenir	Breeder		0	0	0	0	1051	20	chr2B	91	chr2B:693-740.5M	chr1A:0.5-3M,4.5-7.5M,8.5-10.5M,14.5-17M,584-586.5M,588.5-590M, chr1B:1.5-3M,9-13.5M,16-18M,47-50M,229.5-231M,236-238.5M,280.5-283M,538.5-540.5M,662.5-664.5M,676-680.5M, chr1D:2-3.5M,10-12.5M,18-20M,31-33.5M,410.5-412.5M, chr2A:0-25.5M,772-774M,777-778.5M, chr2B:0.5-3M,6.5-8.5M,12.5-15.5M,18-25.5M,31.5-34M,104.5-106.5M,108.5-110.5M,124.5-126.5M,139.5-142.5M,666.5-684.5M,686-692M,693-740.5M,742-74…
Biscay	Breeder		0	0	0	0	654	21	chr2B	51	chr2A:0-25.5M	chr1A:3.5-6M, chr1B:1.5-5.5M,9-13.5M,16-18.5M,27-29M,578-580M,636.5-639M,658.5-660M,662.5-664.5M, chr1D:18-21M,43-45M,433.5-435M, chr2A:0-25.5M,772-775M, chr2B:3-4.5M,6.5-8M,10-12M,13-15.5M,140-142M,667-684M,686-692M,694.5-712M,714-718M,720-726.5M,734.5-737.5M,742.5-744M,765-772.5M,790-798.5M, chr2D:7-9M,10-13.5M,14.5-17M,19.5-22M,86-88M,594.5-596.5M,635-639M,642.5-645M, chr3A:12-14M,720-722M, ch…
Brilliant	Breeder		1	1	1	1	1382	20	chr1B	477	chr1B:0-238.5M	chr1A:0.5-3.5M,4.5-7.5M,14.5-17M, chr1B:0-238.5M,241.5-243M,577.5-580.5M,685.5-688M, chr1D:10-12.5M,413.5-416M,418.5-422.5M,484-495.5M, chr2A:0-4.5M,18.5-22M,758.5-761.5M,763.5-767M,777-781M, chr2B:6-8.5M,140-142.5M,734-740M,742-744.5M,762.5-764M,796-798M, chr2D:86-87.5M,583-598M,633.5-640M, chr3A:0-2M,719.5-721.5M, chr3B:0-7M,59.5-61.5M,599-601M,753.5-755M,769-771.5M, chr3D:4.5-9M,44-46.5M,570-5…
Bussard	Breeder		1	0	0	0	999	21	chr5B	75	chr5B:496.5-534M	chr1A:4.5-7.5M,9-23.5M,37.5-40M, chr1B:1-5.5M,9.5-14.5M,46.5-50M,281-282.5M,608-610M,631.5-633.5M,676.5-680M, chr1D:3-6M,10-12M,30.5-33.5M,410.5-416.5M,434-436M, chr2A:14.5-22M,44-48.5M,506-507.5M,763-766M, chr2B:4-13M,16.5-18.5M,22-24M,28.5-30M,31.5-34M,123.5-128M,603.5-605.5M,643.5-645.5M,685-687.5M,692.5-695M,726-744.5M,762-771.5M,787.5-789.5M,791-792.5M, chr2D:74-75.5M,80.5-83.5M,573-581M,583…
Buteo	Breeder		0	0	0	0	581	21	chr2B	34	chr2B:667-684M	chr1A:4.5-7.5M,14.5-16M, chr1B:1.5-3M,12.5-15M,577.5-580M,608-610M,676-680M, chr1D:3.5-6M,31-33M, chr2A:710-715M,760.5-763M, chr2B:6.5-9.5M,14.5-16M,108.5-110.5M,141-142.5M,667-684M,686-699.5M,700.5-712M,713.5-722.5M,723.5-726.5M,729-731.5M,734-739.5M,742-744.5M,764.5-772.5M,787-789.5M,794.5-796M, chr2D:565-566.5M,587-590M,594-596.5M, chr3A:0-2M, chr3B:762.5-765M,769-771M,798-800M,801.5-804M, chr…
Capone	Breeder		0	0	0	0	928	21	chr2B	51	chr2A:0-25.5M	chr1A:584-586.5M, chr1B:10-11.5M,13-15M,553-554.5M,577.5-579.5M,637-639.5M,662.5-665M,676-679M, chr1D:18-22M,30.5-35M,40.5-46.5M,50.5-52.5M, chr2A:0-25.5M,262.5-264M,758.5-767M,777-781M, chr2B:4.5-8.5M,12.5-15.5M,126-128.5M,140-142M,666.5-684M,686-699.5M,701-718.5M,719.5-731.5M,733.5-741M,742-744.5M,764-771.5M,776-778M,787.5-790M,796.5-798.5M, chr2D:4.5-6.5M,11.5-15.5M,20.5-23M,86-87.5M,564-565.5…
Chevalier	Breeder		0	0	0	0	925	20	chr2B	53	chr2B:685-712.5M	chr1A:0.5-3M,8.5-11M,14.5-20M, chr1B:1.5-3M,9-13M,16-18M,30-33M,47.5-50M,527.5-530.5M,577.5-580M,677-680M, chr1D:10-12M,17.5-20M,410.5-415.5M, chr2A:0-25.5M,710-711.5M,759-763M,772-774.5M,779-781M, chr2B:5-10M,12.5-15.5M,19.5-23M,40.5-44M,57.5-59M,124.5-127M,666-684M,685-712.5M,713.5-731.5M,733.5-740M,742-744.5M,761.5-767M,784.5-789M,793.5-797.5M, chr2D:4-5.5M,584.5-597M,635-639.5M, chr3A:0-2M,7.…
Colonia	Breeder		0	0	0	0	881	20	chr3B	51	chr2A:0-25.5M	chr1A:3-8M,464.5-467.5M, chr1B:10-11.5M,12.5-15M,16-18M,47-49.5M,608-610.5M,662.5-664.5M, chr1D:10-12M,31-33M,410.5-413M,414-416M,417-418.5M,421-426.5M,434-436M, chr2A:0-25.5M,44-48.5M,710.5-712M,760.5-763.5M,779-781M, chr2B:1.5-5M,6.5-9M,10-11.5M,104.5-106M,108-110.5M,140-142.5M,680-682M,683-686.5M,731-733.5M,738.5-740M,742.5-745M,764-772.5M,776-778M,787.5-790.5M,794.5-796M, chr2D:8-13M,14.5-17.…
Cubus	Breeder		0	0	0	0	702	19	chr2B	34	chr2D:582-599M	chr1A:1-7.5M, chr1B:1.5-3.5M,9.5-12M,26.5-28.5M,30.5-32.5M,47.5-49.5M,230-233.5M,662.5-664.5M,677.5-680M, chr1D:3-6M,413.5-416M, chr2A:45-48M,710-712.5M,759-763.5M,776.5-781M, chr2B:5.5-9M,11.5-14M,15.5-17M,92-93.5M,108.5-110.5M,140-142.5M,603-605.5M,684.5-687M,727-732.5M,733.5-740M,742-749M,761.5-767M,788-790M, chr2D:86-88M,575-580.5M,582-599M,635-639.5M, chr3A:8-10M,33-35M,719.5-722M, chr3B:59.…
Dekan	Breeder		0	0	0	0	782	20	chr2B	37	chr2B:666-684.5M	chr1A:0.5-3M,4.5-7.5M,8.5-10.5M,14.5-17M, chr1B:1.5-3.5M,9-12M,16.5-18M,30.5-32.5M,47.5-50M,527.5-530M,577.5-580M,662.5-665M,677.5-680.5M, chr1D:410.5-413M, chr2A:704-706M,716-718.5M,760.5-763.5M, chr2B:6.5-9.5M,12.5-15.5M,21-23M,124-127.5M,666-684.5M,686-692M,693.5-699.5M,701-712.5M,713.5-729.5M,733.5-739.5M,742-744.5M,761.5-767M,787.5-789.5M,794.5-796M, chr2D:10.5-14.5M,19-21M,67-70.5M,584-597M…
Desamo	Breeder		0	0	0	0	948	21	chr5B	42	chr3D:594.5-616M	chr1A:1.5-6M,14-16M,20-23.5M,37.5-40M, chr1B:1-3M,16.5-25.5M,47-49M,87-89.5M,578-580.5M,589-592.5M,608-610.5M,636.5-639.5M,676.5-678.5M, chr1D:31-35.5M, chr2A:17.5-22M,758.5-763M,772-773.5M,777-781M, chr2B:4-10M,16-18.5M,45-47M,126-127.5M,140-142.5M,654.5-656.5M,688-689.5M,725.5-729M,737-739.5M,762-771.5M,786.5-790M,793-798.5M, chr2D:11.5-14.5M,19.5-21.5M,74-75.5M,577.5-580.5M,583-600M,604.5-609.…
Dichter	Breeder		0	0	0	0	697	21	chr2B	42	chr3D:594.5-616M	chr1A:3.5-7.5M, chr1B:47-49M,613-614.5M,632.5-634.5M,667.5-669.5M,676-680M, chr1D:3-6M, chr2A:10-11.5M,18-22M,771.5-774M, chr2B:4-9.5M,16-18.5M,24.5-26.5M,91-95M,108.5-110.5M,141-142.5M,147-148.5M,604-605.5M,688-689.5M,725.5-728M,738.5-741M,764-771.5M,787.5-791.5M,792.5-798M, chr2D:10-14.5M,578-580.5M,583-597M,607.5-609.5M,635-639M, chr3A:0-2.5M,720-721.5M,742-746.5M, chr3B:27.5-29.5M,751-757M,79…
Discus	Breeder		0	0	0	0	697	20	chr2B	35	chr2B:667-685M	chr1A:0.5-2.5M,4.5-7.5M,584-585.5M, chr1B:4-8M,9-12M,460-463.5M,577.5-580.5M,658-661M,678-679.5M, chr1D:31-34.5M,414-416M, chr2A:705-706.5M,709-713M, chr2B:6.5-9.5M,16.5-19.5M,45.5-47.5M,140.5-142.5M,667-685M,686-692M,694-699.5M,701.5-712.5M,713.5-727M,729.5-731.5M,733.5-740M,742-744M,761.5-765M,775.5-777.5M, chr2D:585-587.5M,591-597.5M, chr3A:8.5-14M,719.5-721.5M, chr3B:26.5-28.5M,185-187.5M,719…
Drifter	Breeder		0	0	0	0	799	18	chr2B	90	chr2B:693-739.5M	chr1A:0.5-3M,4.5-7.5M,9-10.5M,584-586.5M, chr1B:0.5-7M,9.5-12M,16-17.5M,577.5-580.5M,608-610.5M,658-660.5M,662.5-665M,676.5-680M, chr2A:17.5-19.5M,758.5-760.5M,761.5-763.5M,772-774M,777-781M, chr2B:3-4.5M,6.5-9.5M,108.5-110.5M,140-142M,666.5-692M,693-739.5M,742-744.5M,764-773.5M,775.5-778M,788-789.5M,794.5-796M, chr2D:10-14.5M,66-70.5M,584-598M,607.5-609M, chr3A:0-2M,7.5-9.5M, chr3B:0-1.5M,3-5.5M…
Edgar	Breeder		0	0	0	0	934	20	chr2B	51	chr2A:0-25.5M	chr1A:2.5-8M,14.5-16M,465.5-467.5M,584-586.5M, chr1B:10-12M,13-15M,578-580.5M,608-610.5M,662.5-664.5M,677.5-680M, chr1D:413.5-416M,417.5-419M,421.5-427M,429-430.5M,434.5-436M, chr2A:0-25.5M,44-48M,717-718.5M,758.5-760.5M,761.5-763.5M,772.5-774.5M,777-781M, chr2B:5-10M,16-18.5M,90.5-94M,108.5-110.5M,125.5-127M,140-142.5M,454-456M,603.5-605.5M,666.5-684M,685.5-692M,694-699.5M,701-712.5M,713.5-727M,…
Edward	Breeder		0	0	0	0	786	21	chr2B	67	chr2B:713-749M	chr1A:0.5-3M,8.5-10.5M, chr1B:1.5-3M,9-12M,236.5-238.5M,578-580.5M,598-600M,658.5-660M,662.5-664.5M,676-678M, chr1D:3-6M,10-12.5M, chr2A:709.5-712M,761.5-763M,764-765.5M,770.5-772M, chr2B:6-9M,10.5-15.5M,124-127.5M,453.5-456M,667-684M,686-692M,693.5-699.5M,701-712M,713-749M,764-771.5M,788.5-793M, chr2D:576.5-578M,584-589.5M,592.5-598M, chr3A:0-2M,8.5-15M,32.5-34M, chr3B:6-7.5M,25-27M,30.5-33M,719…
Elixer	Breeder		0	0	0	0	721	21	chr2B	46	chr4A:712.5-735.5M	chr1A:4.5-7.5M,13-19.5M,584.5-586.5M, chr1B:17-25.5M,578.5-580.5M,632-634.5M,636.5-639.5M,657.5-660M,662.5-665M,676-680M, chr1D:10.5-13M,18-20.5M, chr2A:18-21.5M,734-736M,758.5-767M,777-781M, chr2B:1.5-3M,7-8.5M,10-12M,13-15.5M,124-126.5M,734-737.5M,742-748M,765-771.5M,787-789.5M,791.5-798.5M, chr2D:583.5-597.5M,635-639.5M, chr3A:0-2M,9-11.5M,32-34M,745-747M,749.5-751M, chr3B:59.5-61.5M,510.5-512…
Evina	Breeder		0	0	0	0	917	20	chr5B	51	chr2A:0-25.5M	chr1A:2-8M,218-220M, chr1B:10-12M,608-610.5M,662.5-665M,676-680.5M, chr1D:10-12.5M,31-32.5M,411-413M,414-416M,418-426.5M, chr2A:0-25.5M,758.5-760.5M,761.5-763.5M,777-781M, chr2B:5-10M,16.5-19M,91.5-94M,104.5-107M,108.5-111M,140.5-142.5M,603.5-605.5M,667-672M,684-691M,751-753.5M,755-757M,758.5-764.5M,788-789.5M,794.5-796M, chr2D:4-5.5M,9.5-13.5M,14.5-17.5M,67.5-72.5M,578.5-581M,583-601M,607-610M, …
Florian	Breeder		0	0	0	0	912	20	chr5B	38	chr5B:515-534M	chr1A:4.5-7.5M,8.5-11M,14-17M,580-594.5M, chr1B:1.5-3M,9.5-11.5M,12.5-14.5M,47-49M,236-238.5M,566.5-568.5M,608-610.5M,657.5-660.5M, chr1D:3-6M,10-12M,39-48.5M,413.5-416M,417-420M,482.5-495.5M, chr2A:0-4M,17.5-22M,80.5-82.5M,759-761.5M,764-767M,777-781M, chr2B:0-1.5M,4-12.5M,21.5-24M,31.5-34M,91-93M,105-106.5M,124.5-126.5M,141-142.5M,545.5-547M,688-689.5M,726.5-731.5M,733-744.5M,762.5-764M,771.5-7…
Genius	Breeder		0	0	0	0	883	19	chr2B	51	chr2A:0-25.5M; chr2B:666.5-692M	chr1A:3.5-7.5M,8.5-10.5M,14.5-19.5M,579.5-594.5M, chr1B:1.5-3M,4.5-7M,9.5-11M,12.5-14.5M,19-21M,47-49M,577.5-580.5M,641-643M,678.5-680M, chr1D:3-6M,10-12.5M,32.5-35M,42.5-46M,483-495.5M, chr2A:0-25.5M,80.5-82M,705-706.5M,709.5-713M,758.5-761M,763.5-767M,772-774M,776.5-781M, chr2B:6.5-8.5M,10.5-13M,16-18M,140-142M,666.5-692M,693.5-699.5M,701-712M,713.5-731.5M,733.5-737.5M,739-744.5M,762-764.5M,787…
Gourmet	Breeder		0	0	0	0	916	20	chr2B	46	chr2B:725.5-749.5M	chr1A:4.5-7.5M,14-16M, chr1B:1-3.5M,9-12M,48-53.5M,95-98.5M,113-118.5M,123-132M,280-282.5M,553-555.5M,653-655M,676-680M, chr1D:10.5-12.5M,413.5-416M, chr2A:45.5-48.5M,709.5-711.5M,758.5-763M,772.5-774M,777-781M, chr2B:5.5-9M,11.5-14M,15-17M,48.5-53.5M,72-74M,91.5-94M,104.5-106.5M,108.5-110.5M,126.5-129.5M,140-142.5M,454.5-456M,684.5-687.5M,725.5-749.5M,755-756.5M,761.5-767M,788-790M,793.5-798.5M,…
Henrik	Breeder		0	0	0	0	784	20	chr2B	36	chr2B:666.5-684.5M	chr1A:14.5-16.5M, chr1B:1.5-6M,9-14M,16-18.5M,26.5-29.5M,47.5-49M,577.5-579.5M,598-600M,636.5-638.5M,657-660.5M,662.5-665M, chr1D:41-45.5M, chr2A:17-19M,758-763.5M,777-781M, chr2B:6-9.5M,93-95M,109-110.5M,125.5-127.5M,140-142M,454-456M,666.5-684.5M,686-699.5M,700.5-712M,713-727.5M,729-731.5M,733.5-737.5M,742-744.5M,763.5-772.5M,775.5-778M,790-793.5M, chr2D:67-71M,585-597.5M,636-640M, chr3A:0-2M,7…
Hermann	Breeder		0	0	0	0	1000	20	chr2B	53	chr2B:700.5-727M	chr1A:8-10.5M,14.5-17M,542.5-544M,584-586.5M, chr1B:1-3.5M,9-15M,230-233.5M,236-238M,538.5-541M,560.5-563M,676-680M, chr1D:18-20M,433.5-436M, chr2A:0-25.5M,44.5-46.5M,748.5-752.5M,758.5-767M,777-781M, chr2B:4.5-10M,14.5-16.5M,103-105M,453.5-455.5M,603.5-605.5M,666-692M,693-699.5M,700.5-727M,729-731.5M,733.5-740M,741.5-744.5M,757-761M,764-772.5M,775.5-778M,787-789.5M,797-798.5M, chr2D:4-5.5M,9-15M…
Inspiration	Breeder		0	0	0	0	619	21	chr2B	32	chr5B:497-513M	chr1A:3.5-7.5M,11.5-17M,513.5-515.5M, chr1B:13-18M,47.5-49M,329.5-331.5M,424.5-426.5M,598.5-600.5M,678.5-680M, chr1D:3-6M,32-34.5M,433.5-435.5M, chr2A:710-711.5M,772.5-774.5M, chr2B:4-9.5M,16-19.5M,91.5-94M,108.5-110.5M,126-127.5M,683-687.5M,712-714M,729-731M,742-744.5M,764-772.5M,787.5-790M,796-799.5M, chr2D:571.5-573.5M,583.5-597M,635-639M, chr3B:7.5-11M,26-28.5M,51-53.5M,185-187.5M,514.5-518.5…
Janne	Breeder		0	0	0	0	850	21	chr2B	51	chr2A:0-25.5M	chr1A:2-8M,14.5-16M,39.5-41M,533-534.5M, chr1B:1.5-3M,6.5-8.5M,9.5-12M,47-49.5M,538.5-540.5M,577.5-580M,586.5-588M,662.5-664.5M,676-680M, chr1D:30.5-33M,410.5-416M,417.5-419M,421.5-426.5M, chr2A:0-25.5M,44-48.5M,761-763M,772.5-774.5M, chr2B:5-10M,14.5-16.5M,31.5-34M,124-128.5M,136.5-138M,603.5-605.5M,688-689.5M,726-731M,732.5-739.5M,741-748.5M,755-756.5M,762-772.5M,788-789.5M,793.5-798.5M, chr2D:…
JB_Asano	Breeder		0	0	0	0	531	20	chr2B	35	chr2B:666-683.5M	chr1A:4.5-7.5M,12-17M, chr1B:1.5-3.5M,9.5-13M,47-48.5M,578-579.5M, chr1D:3-6M,31-34.5M,410-412.5M, chr2B:0.5-3M,6-11.5M,108.5-110.5M,666-683.5M,687-692M,694-699M,701.5-711.5M,714.5-718M,720-726M,734.5-740M,742-744.5M,762.5-765.5M,790-794M,796-800M, chr2D:584.5-586.5M,593-596.5M,634.5-647M, chr3A:0-2M, chr3B:516.5-518.5M,803.5-807.5M,822-825.5M, chr3D:595-597M, chr4A:705-708M,726.5-728.5M,730-732.…
JB_Diego	Breeder		0	0	0	0	606	20	chr2B	33	chr2B:667-683.5M	chr1A:14.5-16.5M,579.5-582M, chr1B:1-5.5M,9-13.5M,33.5-36M,47-49.5M,578-580M,608.5-610M,676.5-680M, chr1D:9.5-12M,31-35M, chr2A:734.5-736.5M,758.5-761M,777-781M, chr2B:4-10M,16.5-22.5M,108.5-110.5M,667-683.5M,686-692M,694.5-699.5M,701.5-712M,714-718.5M,720-727M,734-738.5M,742-744M,764.5-772.5M,787.5-789.5M,793.5-798.5M, chr2D:10.5-14M,594.5-597.5M,635-639.5M, chr3A:719-721.5M, chr3B:2.5-4M,6-7.5M…
Julius	Breeder		0	0	0	0	730	20	chr2B	34	chr7B:733-751M	chr1A:1-3M,585-593M, chr1B:1.5-3.5M,11.5-14.5M,16-17.5M,30.5-32.5M,47.5-49M,236.5-238.5M,566.5-569M,641.5-643M,657.5-660M,662.5-665M,676.5-680M, chr1D:10.5-13M, chr2A:772-774M,778.5-780M, chr2B:0.5-3M,6-11.5M,108.5-110.5M,124.5-127.5M,140-142.5M,682.5-687.5M,688.5-690.5M,725.5-728M,731-733M,764-766.5M,792-795M,796-798M, chr2D:10-14.5M,571.5-576.5M,579-581M,583-597M,598.5-601M,607.5-610M,635-639.5…
Kerubino	Breeder		0	0	0	0	607	20	chr2B	50	chr7B:546-571M	chr1A:1-6M,17-19.5M, chr1B:1.5-3.5M,10-12M,51-53M,608-610.5M,658.5-660M,677-678.5M, chr2A:15-21.5M,752-753.5M,759-761.5M,777-781M, chr2B:4-10.5M,16-19.5M,45-46.5M,124-126M,685-687M,692.5-695M,729-732.5M,733.5-737.5M,738.5-748.5M,762-766.5M,791.5-793M,796-799.5M, chr2D:571.5-573.5M,575.5-577.5M,579-580.5M,583.5-597.5M,635-639.5M, chr3A:9-11.5M, chr3B:0-1.5M,2.5-5M,59.5-61.5M,741-743.5M,751-752.5M,…
Kometus	Breeder		0	0	0	0	1534	19	chr1D	414	chr1D:287-495.5M	chr1A:4.5-7M,14.5-17M,586.5-588M, chr1B:1-3M,9.5-12M,47-49.5M, chr1D:0-55M,56.5-86M,89-94M,95-98M,100-101.5M,104-116.5M,117.5-127.5M,136-144.5M,148.5-150M,188.5-194.5M,198-213M,220.5-227.5M,230-242M,247.5-263.5M,266.5-270M,271-272.5M,278.5-286M,287-495.5M, chr2A:18-22M,44-48.5M,759-762.5M, chr2B:0.5-5M,6-9.5M,16-17.5M,125.5-127.5M,140-142.5M,666.5-684M,686-692M,693-699.5M,701.5-744.5M,764-772.5M,…
Kompass	Breeder		0	0	0	0	886	20	chr2B	51	chr2A:0-25.5M	chr1A:1.5-3M,4.5-7.5M,8.5-10.5M,14.5-17M,584-586M, chr1B:1.5-3M,9-13.5M,47-49.5M,662.5-664.5M,676-680M, chr1D:2-3.5M,10-12.5M,31-33M,418-422M, chr2A:0-25.5M,761-763.5M,772-774M, chr2B:0-3M,6-8.5M,12.5-15.5M,19.5-23M,103.5-106M,108-110.5M,139.5-142M,603.5-605M,667-684M,686.5-712.5M,713.5-732M,733.5-744M,761.5-765.5M,771.5-773M,779.5-781M,789-793M, chr2D:4-6.5M,15-17.5M,21-22.5M,31-32.5M,35.5-37M,8…
Kredo	Breeder		0	0	0	0	749	21	chr4A	61	chr4A:704-735.5M	chr1A:584-586.5M, chr1B:1.5-3M,12.5-14.5M,47-49.5M,677.5-680M, chr1D:10.5-12M,18-21M, chr2A:11-12.5M,18-22M,761.5-765M, chr2B:2.5-4M,6.5-10M,12.5-15.5M,123.5-126M,141-142.5M,682.5-686.5M,689-690.5M,704-705.5M,725.5-728M,736.5-738.5M,742.5-745M,761.5-764M,787-793M, chr2D:583-599M,634.5-637M, chr3A:0-2M,719.5-721.5M,749.5-751M, chr3B:5-7.5M,13.5-15M,28.5-31M,185-187.5M,598.5-601M,750.5-757M,766.5-7…
Kurt	Breeder		0	0	0	0	801	20	chr2B	50	chr4A:710-735.5M	chr1B:1.5-3M,12.5-15M,18-19.5M,460-463M,591-593.5M,662.5-665M,676-680M, chr1D:10-12.5M,18-20.5M, chr2A:11-12.5M,18-23M,716-718.5M,758-761.5M,763.5-767.5M,777-781M, chr2B:4.5-10M,12.5-15.5M,109-110.5M,125-127M,140-142M,453.5-456M,667-683.5M,685-692M,694-712M,713.5-727.5M,729-731.5M,733.5-740.5M,742-744.5M,764.5-771.5M,787.5-790M, chr2D:16.5-18.5M,586-588.5M,593.5-597M,637-639.5M, chr3A:0-2M,10-11.…
KWS_Cobalt	Breeder		0	0	0	0	692	20	chr5B	51	chr2A:0-25.5M	chr1A:3-8M, chr1B:11-14.5M,578-580M,663-664.5M,677.5-680M, chr1D:9.5-12M,18-20.5M,41-45.5M, chr2A:0-25.5M,762-767M,771.5-774M, chr2B:1.5-4.5M,16-18.5M,667-671.5M,687.5-690.5M,725.5-728M,729.5-733M,764.5-771M,786.5-801.5M, chr2D:8-10M,11.5-13M,15-17.5M,583-591.5M,593.5-596.5M, chr3A:17-19M,719.5-721.5M, chr3B:0-6M,8-10.5M,726-728.5M,768.5-771M,797.5-800M,802-803.5M,822-825.5M, chr3D:5-8.5M, chr4A:…
KWS_Erasmus	Breeder		0	0	0	0	575	19	chr5B	32	chr5B:497.5-513.5M	chr1B:1.5-4M,9.5-14M,26-28M,47.5-49M,658-660M, chr2A:18-21.5M,710.5-712M, chr2B:7-8.5M,12.5-15.5M,108.5-110.5M,683.5-686M,726.5-728M,764.5-772.5M,776.5-778M,787-789.5M,793.5-798.5M, chr2D:67-72.5M,572.5-575M,583.5-592.5M,593.5-596.5M,605.5-608M,635-639.5M, chr3A:0-1.5M,11.5-14.5M,720-721.5M, chr3B:3.5-7.5M,751-756M,803.5-807.5M,821.5-825M, chr3D:570-572.5M, chr4A:705-708M,726-732.5M,739.5-742M, c…
KWS_Ferrum	Breeder		0	0	0	0	513	19	chr2B	35	chr2B:666-683.5M	chr1A:3-8M,21-22.5M, chr1B:16.5-25.5M,47.5-49M,676-680M, chr1D:3-6M,412-416M, chr2A:18-22M,712.5-714M,761-763.5M, chr2B:6-8.5M,11.5-13.5M,45-46.5M,109-110.5M,140.5-142.5M,666-683.5M,686-692M,694.5-699.5M,702-712M,713.5-727M,729-730.5M,733.5-741M,764-772M,787.5-790M, chr2D:586-587.5M,593-597.5M, chr3B:751-757M,798-800M,822.5-825.5M, chr4A:705.5-708M,722-724.5M,730-732M,736.5-742.5M, chr4D:2.5-4.5M…
KWS_Loft	Breeder		0	0	0	0	564	21	chr5B	42	chr3D:594.5-616M	chr1A:4.5-7.5M,14.5-16.5M,569-570.5M,584-586.5M, chr1B:0-3M,18-19.5M,47.5-49M,662.5-664M, chr1D:3-6M, chr2A:17.5-21.5M,759-760.5M,762-764.5M,777-781M, chr2B:6-10.5M,12.5-15.5M,16.5-18.5M,108.5-110.5M,680-681.5M,683-686.5M,765-773.5M,788-789.5M,792.5-796M, chr2D:10.5-14.5M,85.5-87M,583.5-597M, chr3B:2.5-5.5M,103-105.5M,108-110M,169.5-171.5M,290-291.5M,598.5-601M,769-770.5M,797.5-800M,820-821.5M,82…
KWS_Magic	Breeder		0	0	0	0	609	19	chr2B	49	chr3D:591.5-616M	chr1A:1.5-3.5M,4.5-7.5M, chr1B:1.5-3M,6.5-8.5M,10-11.5M,13-15M,17.5-19.5M,30.5-32.5M,236.5-238M,528-530M,578-580M,676.5-680.5M, chr1D:3-6M,10-12M,491.5-493M, chr2A:15-21.5M,45.5-47.5M,710-712M,759-762M,777-781M, chr2B:7-9M,11.5-14M,15-17M,18-20M,108.5-110.5M,734.5-737.5M,742-749.5M,761.5-767M,789.5-793M, chr2D:11.5-13M,583-592M,593.5-597.5M, chr3A:9-11.5M,40.5-43M,742.5-745.5M, chr3B:26-27.5M,51-…
KWS_Milaneco	Breeder		0	0	0	0	408	18	chr2A	51	chr2A:0-25.5M	chr1A:13-15M, chr1B:236-237.5M,528-530.5M,607.5-610.5M,679.5-681M, chr1D:3-6M,40.5-45.5M,47-48.5M, chr2A:0-25.5M,71.5-73.5M,761-763M, chr2B:13-15.5M,140-142M,683-686M,762.5-772M, chr2D:583.5-587M,589-597.5M,607.5-609.5M, chr3A:17-20.5M, chr3B:18-19.5M,28-30.5M,45-46.5M,757-760M,778.5-780M, chr4A:705.5-708.5M,726.5-728.5M,730-732.5M,739.5-741.5M, chr4B:60-62.5M,280.5-282M, chr5B:19-21.5M,35.5-37.5…
KWS_Montana	Breeder		0	0	0	0	569	20	chr2A	51	chr2A:0-25.5M	chr1A:4.5-7M,8.5-11M,15-17M, chr1B:1.5-3M,9.5-13M,47-49.5M,124.5-126M,128-129.5M,578-580M,677-678.5M, chr1D:32-33.5M,418-420.5M, chr2A:0-25.5M,44-47.5M,761-764.5M,777-781M, chr2B:7-8.5M,11-12.5M,92.5-94M,108.5-110.5M,727-731M,764-771M,788-801.5M, chr2D:579-580.5M,583-597.5M,635-640M, chr3A:8-9.5M,10.5-15.5M, chr3B:726.5-728.5M,753.5-757M,797.5-800M, chr3D:606.5-609.5M,613.5-616M, chr4A:705-708.5M…
KWS_Pius	Breeder		0	0	0	0	680	18	chr2B	51	chr2A:0-25.5M	chr1A:8.5-10.5M, chr1B:2-3.5M,10-12M,18-19.5M,30.5-32.5M,677-678.5M, chr1D:3-6M,31-33M,412-416M,417-420M,421-428M,429-430.5M, chr2A:0-25.5M,45-47.5M,760.5-763M, chr2B:92-94M,108.5-110M,666-683.5M,686.5-692M,694-699M,701.5-712.5M,713.5-718M,720-727M,729-731.5M,734-739.5M,741-744M,764-772.5M,794.5-796.5M, chr2D:587-589.5M,593-596.5M, chr3A:0-2M,7.5-9.5M, chr3B:1-6M,30.5-32M,752-755.5M,797.5-800.5M,…
KWS_Smart	Breeder		0	0	0	0	460	21	chr5B	33	chr5B:497-513.5M	chr1A:0.5-3M,14.5-19.5M, chr1B:1-4M,12.5-14.5M,47-49.5M,608.5-610M,665-666.5M,677-678.5M, chr1D:10-12M,42.5-45.5M, chr2A:18-21M,772.5-774.5M, chr2B:6.5-10M,12.5-15M,108.5-110.5M,683.5-686M,765-772.5M,787.5-789M,793.5-798M, chr2D:11.5-14.5M,86-88M,571.5-573M,583-597M,635-639.5M, chr3A:9-11M, chr3B:28.5-31.5M,598.5-601M,752.5-755M,757.5-760M,822-825.5M, chr3D:5-8.5M,44.5-46M,570-572.5M, chr4A:705-7…
Lear	Breeder		1	0	0	0	1002	21	chr2B	74	chr2B:694-732.5M	chr1A:0.5-3M,4-6M,584-586.5M, chr1B:1.5-3.5M,12.5-14M,16.5-25.5M,47-49M,608-610.5M,662.5-665M,676-680M, chr1D:18-22M,33-35M,40.5-48.5M,433.5-435.5M, chr2A:2.5-4M,7.5-10M,17.5-22M,46-48.5M,760.5-763M,772-775M, chr2B:2-4M,6.5-10M,12.5-15.5M,16.5-20M,108.5-110M,126-127.5M,140-142.5M,147-148.5M,453.5-456M,666.5-684M,686-692M,694-732.5M,733.5-738.5M,741-744.5M,762.5-772.5M,776-777.5M,787-790M,793.5-79…
Magnus	Breeder		0	0	0	0	666	21	chr2B	59	chr2B:713.5-744M	chr1A:6-10.5M, chr1B:1.5-3M,16.5-25.5M,34-36.5M,47.5-49M,577.5-580M,663.5-665M,675.5-680M, chr1D:3-6M,411-416M, chr2A:17.5-22M,761-764M, chr2B:6-10.5M,11.5-13M,104.5-106.5M,108-110.5M,124.5-126.5M,140-142.5M,147-148.5M,667-684.5M,686-692M,693-699.5M,701-712.5M,713.5-744M,762.5-772.5M,788-789.5M,797-798.5M, chr2D:584-598.5M,635-639.5M, chr3A:0-2M,719.5-721.5M, chr3B:28.5-31M,50.5-54M,720-722M,751-…
Manager	Breeder		0	0	0	0	699	20	chr5B	51	chr2A:0-25.5M	chr1A:11.5-17M, chr1B:1.5-3M,10-12M,13-14.5M,16-18M,662.5-664.5M,677.5-681M, chr1D:10-12M, chr2A:0-25.5M,759-760.5M,761.5-765M,777-781M, chr2B:6.5-10M,12.5-15.5M,124-126.5M,688-689.5M,726-728M,751-753.5M,762.5-764M,771.5-773.5M,788-790M, chr2D:10-12M,15.5-18.5M,80.5-83M,583-599.5M,607.5-609.5M, chr3A:0-2.5M,727-729.5M, chr3B:2.5-5.5M,26-29M,707-708.5M,720-722M,753-755M,763-765M,767-769M,774-775.5…
Matrix	Breeder		0	0	0	0	1168	21	chr1B	131	chr1B:12-77.5M	chr1A:0.5-3M,14.5-17M,196-198.5M,584-586.5M, chr1B:0-10M,12-77.5M,82.5-140.5M,141.5-152.5M,155.5-167M,168.5-194.5M,197-200M,202-203.5M,204.5-207M,210.5-212.5M,216.5-219M,222-227.5M,608-610.5M,630-632M,678.5-680M, chr1D:3-6M,10.5-12M,18-20M, chr2A:18-21.5M,760-766.5M, chr2B:0-3.5M,6-10.5M,12.5-16M,19.5-22M,135.5-137.5M,682.5-686M,725.5-728M,764-771.5M,786.5-801.5M, chr2D:10-14.5M,67-71M,571-577.5M…
Meister	Breeder		0	0	0	0	829	20	chr2B	51	chr2A:0-25.5M	chr1A:8.5-10.5M,15-21M,37.5-39.5M,589-590.5M, chr1B:1.5-4M,9-14M,26.5-29M,577.5-580M,636.5-638M,658.5-660.5M, chr1D:10-12.5M,18-19.5M,42.5-46M, chr2A:0-25.5M,709.5-711.5M,758.5-761M,777-781M, chr2B:1.5-5.5M,45-46.5M,109-110.5M,140.5-142.5M,667-683.5M,686-692M,693.5-699.5M,701.5-712M,713.5-718M,720-731.5M,733.5-738.5M,742-744M,763-772.5M,787.5-790.5M,794-798M, chr2D:4-6.5M,11.5-13M,15-18.5M,21-23M…
Memory	Breeder		1	1	1	1	1403	21	chr1A	397	chr1A:0-198.5M	chr1A:0-198.5M,200-210.5M,257-259M,509-510.5M,579.5-582M,584-586M, chr1B:0-3M,9-12.5M,16-18M,123.5-132M,553-554.5M,634-637M,662.5-665M,685.5-688.5M, chr1D:10-12.5M,59-61M,484-495.5M, chr2A:0-25.5M,704-706M,734-736M,760.5-763M, chr2B:6-8.5M,10-14M,17.5-19.5M,45-46.5M,102.5-105.5M,124-128M,665.5-684M,685-692M,693-699.5M,700.5-712.5M,713.5-731.5M,733.5-740.5M,742-744.5M,762-764M,769-770.5M,787.5-790…
Mentor	Breeder		0	0	0	0	668	21	chr6B	53	chr6B:668.5-695M	chr1A:3.5-8M,14-16.5M,20-22.5M, chr1B:9-14.5M,528-530M,590-591.5M, chr1D:9.5-12M,42.5-45.5M, chr2A:0-25.5M,71.5-73.5M,709.5-712M, chr2B:0.5-3M,11.5-13.5M,17.5-19.5M,24.5-26.5M,108.5-110.5M,683-686M,726-729M,730.5-733M,742.5-745M,764.5-772M,787.5-790M,795.5-798.5M, chr2D:4-6.5M,9.5-16M,82-84M,583.5-597M,635-639.5M, chr3A:41-42.5M, chr3B:3-10.5M,26.5-28.5M,60-61.5M,720.5-722M,761.5-765M,798-800M,80…
Mescal	Breeder		0	0	0	0	902	20	chr6B	51	chr2A:0-25.5M	chr1A:1.5-3M,12.5-15.5M,196.5-198.5M,465-467.5M,584-586.5M, chr1B:1.5-3.5M,9-13.5M,47-49.5M,58-60M,567-569M,608-610.5M,637.5-639M,646.5-649M,662.5-665M,676-680.5M, chr1D:10-11.5M,31.5-34.5M,410.5-412.5M,415-417M,433.5-435.5M, chr2A:0-25.5M,758.5-762M,764-766.5M,777-781M, chr2B:6-8.5M,10-12.5M,16-18M,666-673M,685-690.5M,763-771M,786.5-801.5M, chr2D:4-12.5M,14.5-18.5M,19.5-22.5M,81-83M,575-579.5M,5…
Mulan	Breeder		0	0	0	0	1088	20	chr6D	86	chr6D:6-49M	chr1A:1.5-3M,8.5-11M,14.5-20M,40.5-43M,54.5-56.5M,584-586.5M, chr1B:0.5-6M,10-12M,16-18M,578-580.5M,608-610.5M,677.5-680M, chr1D:10-12M,18-19.5M, chr2A:0-25.5M,634.5-636M,758.5-761M,777-781M, chr2B:6.5-8.5M,10-15.5M,17.5-23.5M,32-33.5M,140-142M,666-684M,686-692M,693-699.5M,701-712M,713.5-718.5M,720-727.5M,729-731.5M,733.5-739.5M,741.5-744.5M,764-772.5M,785-788.5M,793.5-798.5M, chr2D:4-5.5M,21-22.…
Opal	Breeder		0	0	0	0	919	19	chr2B	51	chr2A:0-25.5M	chr1A:1-7.5M, chr1B:1.5-3.5M,9-13M,16-20M,47-49.5M,124-130M,578-580.5M,590-592.5M,608-610.5M,622.5-624M,641.5-643.5M,676.5-680.5M, chr1D:3-6M,10-12.5M, chr2A:0-25.5M,758.5-761.5M,764.5-766M,777-781M, chr2B:1.5-4M,6-9M,10-12M,13-15.5M,124-127.5M,603.5-605M,684-687.5M,692-695M,726.5-749M,755-756.5M,761.5-767.5M,787-790M,792-794M,795.5-797.5M, chr2D:3.5-6.5M,10-12.5M,15-16.5M,27.5-29M,31-32.5M,35.5-…
Orcas	Breeder		0	0	0	0	811	21	chr2B	51	chr2B:666-692M	chr1A:4.5-9M, chr1B:1-3.5M,9.5-12M,16.5-18.5M,47-49M,424.5-426.5M,598-600M,608-610.5M,678.5-680M, chr1D:10-12.5M,30.5-33M,418.5-423M, chr2A:760.5-763M,778-781M, chr2B:0.5-4M,6-9.5M,12.5-15.5M,28-30M,92-94M,108.5-110.5M,124-128.5M,666-692M,693-699.5M,701-712M,713.5-731.5M,734-740M,742-744.5M,763-772.5M,776-778M,787-790.5M, chr2D:583.5-590.5M,591.5-597M, chr3A:0-2M,7.5-9M,33.5-35M, chr3B:7.5-11M,51…
Pamier	Breeder		1	1	1	1	1450	20	chr1B	478	chr1B:0-239M	chr1A:1-3M,5.5-9M,20.5-23.5M,584-586.5M, chr1B:0-239M,241.5-243.5M,608-610.5M,637-639.5M,646.5-649M,676.5-679M, chr1D:10.5-12M,18-20M,413.5-416M,418-422.5M, chr2A:0-25.5M, chr2B:6.5-8.5M,10.5-13M,92.5-95.5M,140-142.5M,666.5-684M,685-692M,693.5-737.5M,739-741M,742-744.5M,764-772.5M,787.5-789.5M,796-799.5M, chr2D:4-5.5M,14.5-17M,66-70.5M,71.5-73.5M,86-87.5M,583.5-590.5M,591.5-599M,635-639.5M, chr3A…
Panacea	Breeder		0	0	0	0	878	20	chr2B	61	chr4A:704-735.5M	chr1A:8.5-10.5M,14.5-20M,37.5-39.5M,584-586.5M, chr1B:1.5-3.5M,4.5-6.5M,9-12M,18-19.5M,30-32.5M,608-610.5M,676-680M, chr1D:10.5-12.5M,18-22M,42.5-46M,434-436M, chr2A:10.5-12.5M,18-22M,46-48.5M,711-712.5M,761-763M,771.5-774.5M, chr2B:2.5-5.5M,6.5-10M,12.5-15.5M,108.5-110.5M,126-127.5M,140-142.5M,453.5-456M,680-687.5M,730.5-734M,738.5-741M,742.5-745M,762-772.5M,776-777.5M,787.5-789.5M,794-798.5M, c…
Patras	Breeder		0	0	0	0	797	20	chr5B	35	chr2D:583-600.5M	chr1A:0.5-3M,4.5-7.5M,8.5-10.5M,20.5-22.5M,547.5-549M, chr1B:1-3.5M,9-14M,17-20M,47-50M,124-129.5M,458.5-460M,577.5-581M,608-610.5M,678.5-680M, chr1D:18-19.5M,31-33M,410-412.5M,414-416M,418-420M, chr2A:17.5-22M,758.5-760M, chr2B:0-1.5M,4-10M,103.5-106.5M,108.5-110.5M,123.5-126M,140.5-142.5M,682.5-686.5M,725.5-728.5M,757-767M,787-789.5M,796-798.5M, chr2D:30.5-32M,571-581M,583-600.5M,606-610M,634.5…
Pionier	Breeder		0	0	0	0	805	20	chr2B	51	chr2A:0-25.5M	chr1A:1-3M,8.5-10.5M,14.5-19.5M, chr1B:1.5-3.5M,9-12M,30.5-32.5M,47.5-49M,527.5-530M,577.5-580M,676.5-681M, chr1D:414-416M, chr2A:0-25.5M,760.5-764M, chr2B:0.5-3M,6.5-8.5M,12-15.5M,41-43M,126-128.5M,666.5-684M,686-699.5M,700.5-712.5M,713.5-732.5M,733.5-740M,742-744.5M,761.5-766.5M,784.5-789.5M,793.5-796M, chr2D:586-590.5M,593-597M, chr3A:0-2.5M,7-9.5M, chr3B:6-15M,29-33M,185-187.5M,720-721.5M,757…
Potenzial	Breeder		0	0	0	0	858	20	chr2B	51	chr2A:0-25.5M	chr1A:0.5-3M,8.5-10.5M,14.5-20M,54.5-56M, chr1B:1.5-3M,9-13M,16-20M,30-33M,236.5-238M,527-530M,578.5-580M,677.5-680M, chr1D:10.5-12M,413.5-416M, chr2A:0-25.5M,710.5-712M,715.5-719.5M,760.5-763M,779-781M, chr2B:4.5-10M,12.5-15.5M,19.5-22.5M,41-43.5M,667-684.5M,686-692M,693-712.5M,713.5-718M,720-727.5M,729-731.5M,733.5-739.5M,742-744M,761.5-767M,784.5-789M,793.5-796M, chr2D:86-87.5M,585-587M,588-59…
Rgtreform	Breeder		0	0	0	0	509	21	chr5B	51	chr2A:0-25.5M	chr1A:0-8.5M,20-22.5M,579.5-582M, chr1B:9-14M,578-579.5M,668-669.5M,676.5-680M, chr1D:10-12M,31.5-33M, chr2A:0-25.5M,760.5-763M, chr2B:1.5-4M,14.5-17M,683-687M,727-729M,764.5-772.5M,787.5-789.5M,794.5-796M, chr2D:8-10M,583.5-597.5M, chr3A:17-19M, chr3B:26-27.5M,726-728.5M,798.5-800M, chr3D:4-8.5M, chr4A:705-708M,726.5-732.5M,739.5-742M,743-745M, chr4B:2-4M,5-6.5M,60-62M, chr5A:708.5-710M, chr5B:2…
Ritmo	Breeder		0	0	0	0	675	19	chr2B	35	chr2B:694-712M	chr1A:3.5-6M,14.5-17M, chr1B:1.5-3M,9.5-12M,18-19.5M,47-50M,578-580M,608-610.5M,676-680M, chr1D:3-6M, chr2A:44-48M,71.5-73.5M,710-711.5M,714-719M,761-763.5M, chr2B:6.5-9.5M,14.5-17M,109-110.5M,141-142.5M,667-683.5M,685-692M,694-712M,713.5-718M,720-726M,729-732.5M,734-740.5M,742-744M,764.5-772.5M,787-790M, chr2D:10.5-14M,563-565.5M,586.5-589M,593-597.5M,635-637M, chr3A:0-2M,7-11M,719.5-721M, chr3B…
Rumor	Breeder		0	0	0	0	918	20	chr2B	33	chr5B:497-513.5M	chr1A:3.5-6M,8.5-10.5M,13.5-15M,34-35.5M,542-543.5M, chr1B:1-3.5M,10-15M,273.5-275M,460-464M,636-638M,676.5-681M, chr1D:19.5-21M,31-35.5M,39.5-41M,51-53M,411.5-416M, chr2A:33.5-35M,710-712.5M, chr2B:0.5-3M,6-12M,14.5-16M,27.5-30M,76.5-79.5M,104.5-106M,124-128M,682.5-686M,687-689M,708.5-713.5M,727-741.5M,752-753.5M,761-772.5M,787-789.5M,796-799.5M, chr2D:9.5-12.5M,66-73.5M,571-581M,583-599M,605.5-…
Schamane	Breeder		0	0	0	0	963	20	chr2B	63	chr2D:582.5-614M	chr1A:3.5-20M, chr1B:0-3.5M,4.5-6M,9-15M,47-49.5M,57.5-60.5M,124-130M,565.5-569M,608-610.5M,641.5-643.5M,674.5-676.5M,679.5-681M,684-688.5M, chr1D:19.5-22.5M,31-34.5M,418-421M,484-495.5M, chr2A:18-23M,712-713.5M,758-763.5M,772-773.5M,779-781M, chr2B:4-10.5M,16-20M,24.5-27M,32.5-35M,104.5-106.5M,108.5-110.5M,126-127.5M,139.5-142.5M,685.5-687M,726-749.5M,764-771M,787.5-789.5M,794.5-796M, chr2D:9.5-…
Skalmeje	Breeder		0	0	0	0	822	20	chr2B	79	chr2B:686-727M	chr1A:0.5-3M,4.5-7.5M,15-17M,37.5-40M,350-351.5M,568.5-571.5M, chr1B:0-3.5M,18-19.5M,47.5-49M,636.5-638M,658-661M,662.5-664.5M,676-678M, chr1D:3-6M, chr2A:710-712M,758.5-760.5M,761.5-763.5M,777-781M, chr2B:3-4.5M,7-10M,12.5-15.5M,140-142M,666-684.5M,686-727M,728-731.5M,733.5-740.5M,742-744M,764.5-772.5M,775.5-778M,787-790M, chr2D:10-14.5M,586-591M,593-599M,637.5-640M, chr3A:9-11.5M, chr3B:37-40.5…
Smaragd	Breeder		0	0	0	0	2073	20	chr4B	297	chr4B:525.5-674M	chr1A:196-198.5M, chr1B:0.5-6M,11-14.5M,27-29M,47-49.5M,124-130M,233.5-235M,475.5-477M,566.5-569M,608-610.5M,641-643.5M,677-679M, chr1D:10-12.5M,32-35.5M,417.5-422.5M, chr2A:0-25.5M,714.5-717M,759.5-767M, chr2B:0.5-3M,6.5-8.5M,14.5-17M,18-22.5M,27.5-30M,76.5-79M,92-94M,103.5-106M,108.5-110M,125-127M,140-142.5M,666.5-684M,686-692M,694-699.5M,700.5-712M,713.5-731.5M,733.5-737.5M,742-744.5M,764.5-77…
Sokrates	Breeder		0	0	0	0	829	20	chr2B	38	chr5B:515-534M	chr1A:3-8M,14-19.5M, chr1B:4.5-6.5M,10-11.5M,13-15M,16-18M,47.5-49M,527-531M,577.5-580M,676-680M, chr1D:18-20M,31-34.5M,411.5-413M, chr2A:0-2M,44.5-48M,71-74M,80.5-82M,758-764M,776.5-781M, chr2B:0-7.5M,8.5-13M,15-17.5M,108.5-110.5M,140.5-142.5M,453.5-455M,666-684M,686-699.5M,700.5-718M,719.5-731.5M,733.5-740.5M,742-744M,764-772.5M,775.5-778M,787.5-790M,797-798.5M, chr2D:9.5-14.5M,586-590.5M,591.5…
Solehio	Breeder		0	0	0	0	946	20	chr2D	88	chr2D:570-614M	chr1A:2.5-8M,13.5-21M,37.5-39M, chr1B:1-3.5M,12.5-14M,16.5-18M,280.5-282M,636.5-638M,673-675M,676-679M, chr1D:10-16.5M,41-46M,412-415.5M,418-422M, chr2A:0-25.5M,760-762.5M,764-767M,770.5-774M,777.5-781M, chr2B:6.5-13M,16.5-19.5M,124-127M,140-142.5M,688-690.5M,692-695M,725.5-749.5M,765.5-767M,790-793.5M, chr2D:4.5-6M,8-12.5M,13.5-17M,60.5-62M,67-70M,71.5-73.5M,570-614M,636-638M, chr3A:0-2M,727-729…
Sophytra	Breeder		0	0	0	0	758	21	chr5B	33	chr2D:583-599.5M; chr5B:497-513.5M	chr1A:4.5-7.5M,8.5-10.5M,14.5-17M, chr1B:1.5-3.5M,9-12M,16-18.5M,47-49.5M,527.5-530M,608-610.5M,676.5-680M, chr1D:3-6M,10.5-12M,31-33M,412-416M,418-426.5M, chr2A:760-762.5M,764-766.5M,772-774.5M, chr2B:4-13M,19-20.5M,108.5-110.5M,140-142.5M,680-686.5M,725.5-728M,742.5-745M,764-772.5M,787-793M, chr2D:82-83.5M,571-575M,576.5-581M,583-599.5M,604.5-609.5M,635-637.5M, chr3A:0-2M,7.5-11M,40-42.5M,640-6…
Spontan	Breeder		0	0	0	0	665	20	chr2B	67	chr2B:694-729.5M	chr1A:1.5-4M,13-19.5M, chr1B:1.5-3M,9-12M,16.5-18M,47.5-49M,676-680M, chr1D:412-416.5M, chr2A:0-25.5M,44.5-48M,764-767M,772-773.5M,779-781M, chr2B:0.5-3M,6-8M,11.5-15.5M,140.5-142.5M,667-684M,686-692M,694-729.5M,733.5-740M,742-744.5M,762-766.5M,795-798M, chr2D:593-598.5M,635-640M, chr3A:12-14.5M,719.5-721.5M, chr3B:25-27M,720-721.5M,751.5-755.5M,797.5-800.5M,801.5-804M,817-819.5M, chr3D:3-9M,594.…
Tabasco	Breeder		0	0	0	0	761	21	chr2B	51	chr2A:0-25.5M	chr1A:4.5-7.5M,8.5-10.5M,15-16.5M,39-41M, chr1B:18-19.5M,30.5-32.5M,47.5-49M,527.5-529.5M,578-580M,662.5-665M, chr1D:18-20.5M,31-35M, chr2A:0-25.5M,71.5-74M,717.5-719.5M,761-763.5M, chr2B:5-13M,15.5-17M,125-127M,666-683.5M,686.5-692M,693-699.5M,701-712M,713.5-718.5M,720-726.5M,729-731.5M,734-737.5M,742-744.5M,764.5-771.5M,790-793M,794-798M, chr2D:3-6.5M,9-16M,21.5-23.5M,66-69.5M,563.5-566M,585-59…
Tobak	Breeder		0	0	0	0	716	20	chr7A	50	chr4A:710-735.5M	chr1A:14-16M,20-23.5M,584-586.5M, chr1B:9-14.5M,47-49.5M,577.5-580M,608-610.5M,657.5-660.5M,676-680M, chr1D:10-12M, chr2A:18-22M,710-712.5M,760-765.5M, chr2B:6.5-10M,12.5-15.5M,57.5-60M,124-126M,671-672.5M,683-686.5M,689.5-691M,725.5-728M,762-764M,787-793M, chr2D:183.5-185.5M,571-573.5M,583-602.5M,604.5-606.5M,607.5-610M,635-637M, chr3A:0-2M, chr3B:6-8M,28.5-31M,82-84M,185-187.5M,598.5-601M,751-7…
Toras	Breeder		0	0	0	0	678	20	chr3B	34	chr2D:583-600M	chr1A:0.5-3M,8.5-10.5M,20-24M, chr1B:1-3.5M,9-14M,47-49.5M,123.5-130M,577.5-580M,608-610M,677-680M, chr1D:411.5-413M, chr2A:0-4.5M,18-22M,763-766.5M, chr2B:1.5-3.5M,6.5-8.5M,10-11.5M,12.5-15.5M,108.5-110.5M,140-142M,683-686M,726-728M,757-766.5M,787-801.5M, chr2D:35.5-37M,82-83.5M,573-576.5M,578.5-580M,583-600M,607.5-609.5M,635-640.5M, chr3A:0-2M, chr3B:0-6M,103-110.5M,122.5-125M,168.5-171.5M,289.…
Trapez	Breeder		0	0	0	0	826	20	chr2B	51	chr2A:0-25.5M	chr1A:3-8M,14-19.5M,579.5-582M, chr1B:1.5-5.5M,9-13M,16-18M,47.5-49M,578-580M,658-660.5M,662.5-665M, chr1D:10-11.5M,18-19.5M, chr2A:0-25.5M, chr2B:0.5-3M,7-8.5M,11.5-14M,104-105.5M,108.5-110.5M,667-683.5M,686-692M,693-699.5M,700.5-712M,713.5-718M,720-726.5M,729-731M,733.5-737.5M,739-748M,764-772.5M,776-778M,787.5-793M, chr2D:3-8.5M,13-17.5M,20.5-22.5M,85.5-87.5M,585.5-588.5M,591-597.5M,637.5-639M…
Tuerkis	Breeder		0	0	0	0	766	20	chr2B	51	chr2A:0-25.5M	chr1A:1-3M,13-15.5M,583-586M, chr1B:1.5-3M,9-12M,47.5-49.5M,56.5-58M,124.5-130M,566.5-569M,608-610.5M,637-639M,646.5-649M,675-676.5M,684-688.5M, chr1D:10.5-12.5M,18-20M,418.5-420.5M,483.5-495.5M, chr2A:0-25.5M,760-766.5M, chr2B:6-9M,10.5-13M,16-24M,682.5-686M,725.5-727M,764-771.5M,786.5-801.5M, chr2D:4-6M,9-12M,14.5-16M,577.5-580.5M,583-601.5M,607.5-609.5M, chr3A:0-1.5M,10-14.5M, chr3B:514.5-518.…
Winnetou	Breeder		1	1	1	1	1169	20	chr1B	471	chr1B:0-235.5M	chr1A:37.5-40M, chr1B:0-235.5M,460.5-463M,577.5-580.5M,662.5-665M,676-680M, chr1D:10-12.5M,17.5-19M,31-35M, chr2A:0-2.5M,758.5-763.5M,777-781M, chr2B:6.5-9.5M,140-142.5M,682.5-686M,725.5-735M,742.5-745M,764.5-772.5M,787.5-790M, chr2D:572.5-575M,583.5-599.5M,638-640M, chr3A:0-2M,644.5-646M, chr3B:5-7.5M,51-53.5M,477-479M,514-519M,598.5-605.5M,726-728.5M,769-770.5M, chr4A:705-708.5M,725-733M,739.5-…
TRI_20	Genebank	Minhardi Min. 1505	0	0	0	0	549	18	chr2D	63	chr2D:570-601.5M	chr1A:6-9.5M,579.5-581.5M, chr1B:0-1.5M,4.5-7M,10-11.5M,46.5-50.5M,677-679.5M, chr1D:413.5-416M, chr2A:11.5-21.5M,45-48M,60.5-62M,71.5-73.5M,762-764.5M, chr2B:6-10.5M,11.5-14M,32.5-34M,77.5-79M,685-686.5M,727-731.5M,733.5-749M,762-764M,790-793M, chr2D:67.5-69.5M,570-601.5M,604-613.5M, chr3A:12-15.5M,508-509.5M, chr3B:0-2M,742.5-745M,789.5-792M,801.5-804.5M,826-827.5M,829.5-831M, chr3D:0-3M,4.5-6.…
TRI_159	Genebank	Mackoviko vahladka	0	0	0	0	361	20	chr2D	23	chr2D:583.5-596.5M	chr1B:677.5-679M, chr1D:414-416.5M, chr2A:45.5-48M, chr2B:5.5-8.5M,729-740M,742-744.5M,745.5-748M,762-764M,790.5-793.5M, chr2D:13.5-17M,37-39M,583.5-596.5M,613.5-621.5M, chr3A:7.5-10M, chr3B:802.5-804M, chr3D:0-1.5M,607-609M, chr4A:630-632.5M,641-643.5M,656-658.5M,685.5-688M,700.5-702.5M,713.5-716M,717.5-720M,724-726M, chr5A:462-467.5M,469-472.5M,474.5-476M, chr5B:35.5-37.5M,697-699.5M, chr6A:0-3…
TRI_180	Genebank	Hatvani 5512	0	0	0	0	938	20	chr2B	88	chr2D:570-614M	chr1A:0-10M,579.5-582.5M, chr1B:1-3.5M,6-8M,47.5-50M,51-53M,475.5-477M,608-610M,676.5-680M, chr1D:10-12M,413.5-416.5M,418-426.5M,429-433.5M, chr2A:10-12.5M,71.5-74M,709.5-711M,759-767M, chr2B:4.5-9M,11.5-14M,15.5-17M,90.5-92M,124-127.5M,291-298.5M,682.5-687.5M,708.5-711M,726-741.5M,762-767M,785-801.5M, chr2D:9.5-11.5M,30-32M,37-39.5M,570-614M,635-640.5M, chr3A:0-2M,11.5-13M,508-510M, chr3B:8.5-11…
TRI_197	Genebank	Krizevac	0	0	0	0	942	20	chr2B	73	chr2D:577.5-614M	chr1B:9.5-13M,48-53M,553-555.5M,608-610M,676-680M, chr1D:0-2.5M,10-12M,433.5-435M, chr2A:8.5-10M,11-22M,44-50.5M,761.5-768M, chr2B:0-4M,6-17M,49-53.5M,654.5-656.5M,682.5-686M,733-749.5M,761.5-767M,786-788.5M,795-797M, chr2D:11-13.5M,73-74.5M,81-83.5M,571-573.5M,577.5-614M, chr3A:8.5-13M,16.5-19.5M,707.5-709.5M, chr3B:2.5-7M,13-15M,28.5-31M,51-52.5M,514.5-519.5M,753.5-755.5M,765-767M,768.5-772M,80…
TRI_243	Genebank	Nordost Sandomir	0	0	0	0	737	21	chr2D	64	chr2D:569.5-601.5M	chr1A:4.5-7.5M,23.5-25.5M,584-586.5M, chr1B:1.5-3.5M,4.5-7M,16.5-18M,26-28M,47.5-49M,236-238.5M,598-600.5M,631.5-633.5M,637-639.5M,671.5-674M,676-678M, chr1D:0-1.5M, chr2A:61-62.5M,492.5-494M,709.5-711.5M,758.5-763.5M,778.5-781M, chr2B:7-13M,123.5-125.5M,682.5-686M,692-694.5M,699-702M,731-735M,764.5-767M,784.5-788.5M,794.5-796M, chr2D:66-70M,81-83.5M,569.5-601.5M,602.5-614M, chr3A:10.5-15.5M,20.5…
TRI_285	Genebank	Suckerts Sanddickkopf	0	0	0	0	627	20	chr2D	59	chr2D:570-599.5M	chr1A:4.5-7.5M,592.5-594.5M, chr1B:1.5-3.5M,11-14.5M,48-53M,460-463.5M,578-580.5M,590-592M,608.5-610.5M,676.5-678.5M, chr1D:10-11.5M,18-20M,494-495.5M, chr2A:758.5-766.5M,779-781M, chr2B:6.5-10.5M,18.5-20M,45-47.5M,49-53.5M,124.5-128.5M,684.5-687.5M,692.5-694.5M,764.5-773.5M, chr2D:16-18.5M,30.5-32M,570-599.5M,607.5-609.5M, chr3A:0-2M,10.5-12M, chr3B:0-6M,28.5-30.5M,168.5-172M,514.5-519M,660.5-66…
TRI_319	Genebank	Landweizen aus Neuhausen	0	0	0	0	498	18	chr2D	86	chr2D:570.5-613.5M	chr1B:17.5-19.5M,30-32.5M,47-49.5M, chr1D:414-416M,488.5-491M, chr2A:762-765.5M, chr2B:7-10M,16.5-18.5M,49-53M,683.5-686M,726-728M,729-731.5M,733.5-737.5M,739-742M,761.5-765M,784.5-791M, chr2D:9.5-13M,19-21M,570.5-613.5M, chr3A:0-1.5M,11.5-13.5M,15-18M,227.5-230M, chr3B:0-1.5M,4-6M,59.5-61.5M,63-65M,356.5-363.5M,515-517.5M,751.5-756.5M,802-803.5M,813.5-816M, chr3D:570-572.5M, chr4A:695.5-697.5M,7…
TRI_344	Genebank	Landweizen aus Ottenkull	0	0	0	0	788	20	chr3B	88	chr2D:570-614M	chr1A:4.5-7.5M, chr1B:0-7M,12.5-14M,578-580.5M,590-593M,598-600M,608-610.5M,657.5-659.5M,662.5-665M,676.5-680M, chr1D:0-1.5M,408.5-412.5M, chr2A:709.5-711.5M,759-760.5M,763-765M, chr2B:6-11M,31.5-34M,124-127.5M,682.5-686.5M,692.5-694.5M,725.5-727.5M,764-767M,786-789.5M, chr2D:80.5-83.5M,570-614M, chr3A:11.5-13.5M,26-27.5M,732-734M, chr3B:0-2.5M,4-6M,26.5-31M,45-50.5M,598.5-601M,707.5-709.5M,720-7…
TRI_387	Genebank		0	0	0	0	557	20	chr2B	32	chr2D:583-599.5M	chr1A:4.5-7.5M,8.5-12M, chr1B:1.5-3M,11-14.5M,53.5-57M, chr1D:31-34.5M,43.5-45.5M, chr2A:759.5-764.5M, chr2B:6.5-10M,14.5-16M,124-127.5M,218.5-221M,604-605.5M,682.5-686.5M,692.5-695M,706.5-710.5M,725.5-728M,768-770.5M,784.5-787M, chr2D:573-576.5M,583-599.5M,635.5-637M, chr3A:0-1.5M,6-10.5M,12-16M,744-746.5M, chr3B:45-46.5M,734.5-736.5M,741-745M,802-803.5M,822.5-826M, chr3D:4.5-9M,594.5-598M, chr4…
TRI_994	Genebank	Heinrichs von Hindenburg	0	0	0	0	1153	21	chr3B	151	chr3B:755.5-831M	chr1A:5-7M, chr1B:6.5-10.5M,11.5-14M,16.5-18M,633-635.5M,676.5-678.5M, chr1D:10-12.5M, chr2A:759.5-761M, chr2B:6.5-9.5M,12.5-16M,124.5-127M,680.5-682M,683.5-686M,712.5-714.5M,726-732.5M,733.5-741.5M,764.5-766.5M,797-798.5M, chr2D:73.5-75M,80-83M,571-575M,578-580M,583-597.5M,635-639.5M, chr3B:0-7M,45-47.5M,356-357.5M,368-371.5M,380.5-384M,388-391.5M,392.5-398.5M,402.5-405M,409-415.5M,417-419M,421.…
TRI_1005	Genebank	Algebra	0	0	0	0	1493	21	chr7A	211	chr7A:628-734M	chr1A:4.5-10M,12-14.5M, chr1B:12.5-19.5M,30.5-32.5M,48-49.5M,460.5-463.5M,578.5-580M, chr2A:71.5-74M,758.5-767M,777-780.5M, chr2B:5.5-8.5M,10-13M,45.5-47.5M,125-127M,683.5-686M,764.5-767M, chr2D:570-600M,635-640M, chr3A:7-11M,727-729.5M, chr3B:2.5-6M,103.5-105.5M,750.5-755.5M,826.5-828.5M, chr3D:5-8.5M,570-572.5M, chr4A:659-662.5M,705-708M,731-733.5M,741.5-745M, chr4B:1.5-3.5M,13-15M,42.5-44.5M,6…
TRI_1008	Genebank	Smogger	0	0	0	0	379	19	chr2B	15	chr6D:446-453.5M; chr7B:34-41.5M	chr1A:5-7.5M, chr1B:10-12M,16.5-18M,30.5-32.5M,608-610M,671.5-673.5M, chr1D:3-6M,382-384M,455.5-457.5M, chr2A:18.5-21.5M,45.5-48M,761.5-766M, chr2B:4-10M,45-47.5M,49-53M,125.5-127.5M,682.5-686M,693.5-696M,734.5-737.5M,739-741.5M,764.5-766.5M,786-789.5M, chr2D:583.5-587.5M,589-592.5M,593.5-596M, chr3B:0-1.5M,4.5-6M,25-27.5M,753.5-756M,789.5-792.5M,799.5-801.5M, chr3D:0.5-3M, chr4A:698-700.5M,715-7…
TRI_1024	Genebank	Manchester	0	0	0	0	836	20	chr2B	88	chr2D:570-614M	chr1A:4.5-7.5M,14-16M,24.5-26M, chr1B:1-3M,4-8M,11-13.5M,578-580M,598-600.5M,608-610.5M,676.5-678.5M, chr1D:0-2M,32-35.5M,434-436M, chr2A:45.5-48.5M,71-74M,767.5-769.5M, chr2B:4-10M,16.5-19.5M,45-53.5M,124-128M,642.5-644M,683-686M,726-749.5M,751-752.5M,761.5-764.5M,788-789.5M,793.5-798.5M, chr2D:482-484.5M,570-614M,634.5-640.5M, chr3A:5-9M,10-19M,40-44.5M,133-134.5M,703.5-705.5M, chr3B:0-1.5M,28.…
TRI_1081	Genebank	Kirsches Nordland	0	0	0	0	476	18	chr5B	58	chr2D:570.5-599.5M	chr1A:5-7M, chr1B:1.5-7M,12-14M,561-563M,578-580M,671.5-673.5M,676.5-681M, chr2A:44-48M,71.5-73.5M,763-766M,767-769M,778.5-780.5M, chr2B:7-9.5M,125-127M,684.5-687M,764.5-773.5M,784.5-789.5M,793-795M, chr2D:570.5-599.5M,605.5-609.5M, chr3A:0-2M, chr3B:31-32.5M,50.5-52M,169-171.5M,514.5-517.5M,751.5-756.5M, chr3D:0-3M, chr4A:652-655.5M,713-715.5M,731-733M,742-745M, chr4B:60.5-62.5M, chr5A:545-547M,…
TRI_1139	Genebank	Märkischer Landweizen	0	0	0	0	913	20	chr2D	88	chr2D:570-614M	chr1A:4.5-7M, chr1B:1-3.5M,6-8M,48-50.5M,51.5-53M,94.5-98.5M,608-610.5M,638.5-640M,676.5-680M, chr1D:0-1.5M,8.5-12.5M,414-416.5M,429-433M, chr2A:71.5-74M,709.5-711M,759-761.5M, chr2B:2-8.5M,49-50.5M,77.5-79.5M,124-127.5M,683-686M,744.5-749.5M,751.5-753M,761.5-764.5M,787-790.5M, chr2D:9.5-12.5M,30-31.5M,37-39M,570-614M,635-639.5M, chr3A:11.5-15.5M,33-34.5M,721.5-723.5M,744-745.5M, chr3B:0-2M,4-6M,…
TRI_1205	Genebank	v. Tschermaks Non Plus Ultra	0	0	0	0	967	20	chr6B	88	chr2D:570-614M	chr1A:4.5-7.5M,584.5-586.5M, chr1B:1-3.5M,6-8.5M,16.5-18M,47.5-50M,51-53M,95.5-98M,608-610.5M,638.5-640M,676-678.5M, chr1D:0-1.5M,10-12M,17.5-19M,31.5-33M,414-415.5M,429-432.5M, chr2A:71.5-73.5M,709.5-711.5M,712.5-714M,759-761.5M, chr2B:4-9.5M,49-51M,123-127.5M,454-456M,682.5-687.5M,691.5-693M,726.5-728M,744-749.5M,761.5-764.5M,787-790.5M,793-794.5M, chr2D:9.5-12M,37-39M,570-614M,635-639.5M, chr3…
TRI_1229	Genebank	Russischer Begrannter	0	0	0	0	1103	20	chr6B	73	chr2D:577.5-614M	chr1A:0-10M, chr1B:0-2M,3-5.5M,7-19M,45.5-53.5M,95-97.5M,117-119.5M,124-129.5M,591-593M,641-643M,658.5-661M,676.5-680M, chr1D:0-4M,11-12.5M,17.5-20M,261.5-263.5M,418-423.5M,466-467.5M, chr2A:0-2.5M,18-19.5M,45.5-48.5M,71-74M,761.5-765.5M, chr2B:4.5-9.5M,11.5-14M,48.5-53.5M,71.5-74M,77-79M,124-127.5M,687.5-690M,692.5-695M,708.5-711M,731-733M,744-749.5M,762.5-772.5M,791.5-793.5M, chr2D:10.5-12M,30.…
TRI_1243	Genebank	Njemertsch	0	0	0	0	981	20	chr6B	48	chr2D:577.5-601.5M	chr1A:0-10M,584-586.5M, chr1B:0-2M,3-5.5M,7-15M,16-18.5M,47.5-53M,95-98.5M,117-119.5M,124.5-130.5M,676-680M, chr1D:0-4M,418-424M,466.5-468M, chr2A:0-3M,18-19.5M,45-48.5M,71-74M,760-764.5M, chr2B:5.5-9.5M,11.5-14M,15.5-17M,21.5-24M,48.5-53.5M,72.5-74M,124-127.5M,453.5-456M,688-690M,693-695M,708.5-710.5M,744-749M,764.5-772.5M,786-787.5M, chr2D:547.5-550M,577.5-601.5M,602.5-614M, chr3A:0-2M,8.5-12.5…
TRI_1289	Genebank	Germania	0	0	0	0	772	20	chr6B	59	chr2D:570-599.5M	chr1A:3.5-21M, chr1B:0-3.5M,4.5-7M,9-13M,15.5-18M,48-53.5M,281.5-283M,561-563.5M,658-659.5M,678.5-681M, chr1D:31-35M,40.5-47M, chr2A:18-22M,44-48M,71.5-73.5M,712-714M,758.5-767M, chr2B:7-9.5M,21.5-23.5M,124-128.5M,559.5-561M,685-687.5M,692.5-694.5M,742.5-745M,747-749.5M,764.5-773.5M,775.5-777.5M,787.5-789.5M,794-796.5M, chr2D:85.5-87.5M,570-599.5M,605-612.5M, chr3A:0-2M,7.5-9M,701-703M, chr3B:5-7…
TRI_1322	Genebank	Probstdorfer Kolben	0	0	0	0	814	21	chr5B	35	chr2D:583.5-601M	chr1A:0-8M,14.5-16.5M, chr1B:0-6M,9.5-14M,16-18M,48-53M,596-599.5M,678.5-680M, chr1D:2.5-4M,10-12M,40.5-46.5M,50.5-53M, chr2A:18-21.5M,44.5-48.5M,71.5-74M,758.5-767M,779-781M, chr2B:6.5-9.5M,102.5-105M,125-127M,692-693.5M,725.5-730.5M,731.5-734.5M,764-772M,790-793M, chr2D:583.5-601M,603.5-614M,635-639M, chr3A:19.5-22M,720-722M, chr3B:3.5-7.5M,70.5-72M,167.5-172M,514.5-518.5M,726-728.5M,798-800M,8…
TRI_1340	Genebank	Lang-Dörflers Braunweizen Walthari	0	0	0	0	706	19	chr5B	88	chr2D:570-614M	chr1A:0-3M,14-17M,558.5-560M, chr1B:0.5-7M,460.5-463.5M,608-610.5M,641-643M, chr1D:2-4.5M,414-416M,434-436M, chr2A:17-20.5M,45.5-48M,493-494.5M,506-508M,758.5-762.5M,776.5-781M, chr2B:6.5-9M,10.5-15.5M,57.5-59M,124-128M,683-686M,726-733M,744.5-749.5M,761.5-767M,796-798.5M, chr2D:570-614M,634.5-639.5M, chr3A:0-2M,7.5-9.5M,719.5-722M, chr3B:661-663M,720-721.5M,762.5-764M,798-800M,802-804.5M,826-828…
TRI_1414	Genebank	Chinesischer Weizen	0	0	0	0	467	18	chr2D	75	chr2D:570-607.5M	chr1A:6.5-10.5M,11.5-19.5M, chr1B:1.5-3.5M,4.5-7M,633.5-635.5M,676-678.5M, chr2A:769-771M,779.5-781M, chr2B:5.5-9.5M,16-18.5M,41.5-43.5M,49-53M,125-127.5M,666-673.5M,683.5-685.5M,692-694.5M,793.5-795M, chr2D:9.5-12M,570-607.5M,608.5-614M, chr3B:0-7M,8-9.5M,28.5-30M,661-663M,753.5-757M,829-831M, chr3D:4.5-9M,613.5-615.5M, chr4A:639.5-641M,705-707M,731-733M,740.5-745M, chr4B:13-15M,280.5-282.5M, ch…
TRI_1634	Genebank		0	0	0	0	1005	20	chr2B	36	chr2A:762.5-781M	chr1A:4.5-7M,40.5-42M,586.5-588M, chr1B:2-7M,9-14.5M,15.5-20M,27-29M,32.5-34M,46-52.5M,61-63M,66-67.5M,301-303M,305-308.5M,314.5-317M,424.5-427M,558-559.5M,560.5-564M,626.5-628M,662.5-665M, chr1D:31-34.5M,39.5-47M, chr2A:81-82.5M,758.5-760M,762.5-781M, chr2B:3-9M,41-42.5M,45-47M,48.5-53.5M,194-196M,202.5-206.5M,290.5-298.5M,632.5-635M,682.5-688M,692.5-694M,706.5-711M,725.5-730.5M,731.5-734M,742.5…
TRI_1640	Genebank		0	0	0	0	508	19	chr2D	25	chr2A:9-22M; chr2D:570.5-584M	chr1A:10-16M,579.5-582M, chr1B:0.5-3M,4.5-6M,10-13M,29-32.5M,306-309M, chr2A:9-22M, chr2B:0-3M,50.5-53M,667-670M,683.5-686M,692-694M,758-765M,772.5-777M, chr2D:37-39.5M,570.5-584M,586.5-589M,591.5-593.5M,594.5-604M,609-613.5M, chr3A:11-15.5M,730.5-733M,745.5-751M, chr3B:18-19.5M,37-38.5M,103.5-106M,515-517M,802-804.5M, chr3D:595-597M, chr4A:650.5-657.5M,705-708M,710-714M,721-723.5M,728-730.5M,739…
TRI_2309	Genebank		0	0	0	0	600	21	chr2D	59	chr2D:570.5-602M	chr1A:2.5-9M,579.5-582M, chr1B:4-6.5M,9.5-14.5M,47-49.5M,305.5-308.5M, chr1D:31-33M,41-45.5M, chr2A:8.5-22M,36.5-38.5M,44-48.5M,71.5-74M,710.5-712.5M,762.5-764.5M,765.5-774.5M, chr2B:6.5-8.5M,11.5-14M,15.5-17M,125.5-127M,683.5-685.5M,692.5-694M,729.5-732M, chr2D:19-21M,81.5-83M,570.5-602M,604.5-607.5M,609-613.5M,634.5-639M,640.5-647.5M, chr3B:25-26.5M,28-30.5M,515-517.5M,829.5-831M, chr3D:4.5-9M,…
TRI_2519	Genebank		0	0	0	0	1225	21	chr2B	62	chr2D:570.5-601.5M	chr1A:4.5-7M,17-20.5M,420-421.5M,569-571.5M,579.5-587.5M, chr1B:0-2.5M,5-7.5M,15.5-18M,27-28.5M,44.5-52.5M,61-63.5M,300.5-303M,305.5-309M,430-432M,607-611M,616-617.5M,625-627M,635-637M,649-654M,658.5-661M,662.5-664.5M,665.5-667M,676-680M, chr1D:0-4M,10.5-16M,18-20.5M,31.5-35M,40.5-46M, chr2A:10-12.5M,80-82M,760-765M, chr2B:0-2M,4-6.5M,8-14M,17-19M,41-42.5M,45-47M,49-54M,75-78.5M,133-135.5M,136.5-…
TRI_3338	Genebank		0	0	0	0	692	20	chr2D	59	chr2D:570.5-601.5M	chr1A:1.5-3M,579.5-582M, chr1B:2-3.5M,5.5-7M,9.5-14.5M,16-20.5M,48-52.5M,301-302.5M,305-309.5M,461-463M,649.5-653.5M,662.5-664M, chr1D:0-3M,14-16M,18.5-20.5M,32.5-35M,42.5-45.5M, chr2A:11-17.5M, chr2B:6-10.5M,32.5-34M,41-42.5M,49-53.5M,683.5-685.5M,726-729M,758.5-766M,787-789.5M, chr2D:8.5-11.5M,67.5-69.5M,570.5-601.5M,603.5-607M,609-613.5M, chr3A:749.5-751M, chr3B:25-26.5M,27.5-30M,51-53.5M,103-…
TRI_3341	Genebank		0	0	0	0	710	21	chr2D	62	chr2D:570-601M	chr1A:1.5-5M,6.5-8M,9-11.5M,579.5-582M, chr1B:2-3.5M,4.5-7.5M,9.5-14M,17-19.5M,25.5-27.5M,48.5-51M,305-308.5M,315-316.5M,625-626.5M,676.5-679M, chr1D:0-6M,14-15.5M,17-18.5M,32-34.5M,40.5-46M,365.5-367.5M, chr2A:4-6M,80.5-82M,748.5-750M,758.5-760.5M,761.5-765.5M,778.5-781M, chr2B:6.5-9M,11.5-13.5M,15.5-17M,453.5-456M,573.5-575M,683.5-686M,758.5-766.5M,771.5-773.5M,786-789.5M,793.5-795.5M, chr2D:8-…
TRI_3342	Genebank		0	0	0	0	874	21	chr2D	62	chr2D:570-601M	chr1A:17-20M,569.5-571M,579.5-582M,589.5-591.5M, chr1B:2-3.5M,4.5-6M,7-20.5M,48-52.5M,61-63.5M,301-302.5M,305-309M,315-316.5M,460.5-463.5M,649-653.5M, chr1D:0-3M,18-20.5M,32-34.5M,40.5-45.5M, chr2A:6-10M,11-18M,710-711.5M,762-765M,768-769.5M, chr2B:4-6.5M,32-34M,41.5-43M,48.5-53.5M,573.5-575M,682.5-686.5M,726.5-729M,732-734M,758.5-766.5M,780-782M,786.5-789.5M, chr2D:6.5-10.5M,68-71M,570-601M,603.…
TRI_3343	Genebank		0	0	0	0	894	21	chr2D	62	chr2D:570.5-601.5M	chr1A:4-5.5M,579.5-582M, chr1B:6.5-19.5M,21-24.5M,48.5-52.5M,305.5-309M,314.5-316.5M,460.5-463M,625-627.5M,649.5-653.5M,662.5-664M, chr1D:0-3M,10-12M,14.5-16M,32-33.5M,365.5-368M, chr2A:7-10M,11-18M,710-711.5M,760-764.5M,772-773.5M, chr2B:4-6.5M,32.5-34M,48.5-53.5M,573.5-575M,683-686M,726.5-729M,758.5-767M,786.5-789.5M, chr2D:9.5-11.5M,20-22.5M,67-69.5M,570.5-601.5M,603.5-607.5M,608.5-613.5M, chr…
TRI_3348	Genebank		0	0	0	0	825	21	chr2D	62	chr2D:570-601M	chr1A:1-5.5M,9-11.5M,12.5-14.5M,553-555M,579.5-582M, chr1B:2-3.5M,4.5-8.5M,9.5-14M,16.5-20M,25.5-27.5M,34.5-36M,48-51M,61-63.5M,301-302.5M,305-309M,315-316.5M,625-626.5M,663.5-665M,666-667.5M,676.5-679M, chr1D:0-6M,11-12.5M,13.5-15M,31.5-34.5M,40.5-45.5M,365.5-367.5M, chr2A:4-6M,8-10M,80.5-82M,743-745M,778.5-781M, chr2B:6.5-9M,11.5-14M,176-177.5M,453.5-457M,573-575M,683-686M,727-729M,732-734.5M,7…
TRI_3364	Genebank		0	0	0	0	1043	20	chr1B	91	chr1B:31-76.5M	chr1A:1-7M,8-10M,63-65M,509-511M,588.5-594.5M, chr1B:3.5-9.5M,12-30M,31-76.5M,301-303M,305.5-309M,314.5-316.5M,424.5-426.5M,561-565M,646.5-649M,662.5-664.5M,676.5-679.5M, chr1D:17.5-20M,31.5-34.5M,492-495.5M, chr2A:0-2M,31.5-33M,44.5-48M,772-773.5M, chr2B:1.5-4M,11-18.5M,49-53.5M,77.5-79.5M,218.5-221M,667-671.5M,688-689.5M,731-734.5M,758.5-765.5M,777.5-779M,787-789.5M, chr2D:37-39.5M,68-69.5M,570…
TRI_3377	Genebank		0	0	0	0	980	20	chr6B	87	chr2D:570-613.5M	chr1A:1-3M,4-6M,568-571M,579.5-582M,585-588M, chr1B:1-3.5M,16-17.5M,41-42.5M,47-49.5M,61-63.5M,300.5-303M,305-309M,314.5-316.5M,460.5-463.5M,553.5-555M,634-636.5M,662.5-665M, chr1D:3-6M,10.5-16M,18-21M,32-34.5M,40.5-46M,365-368M, chr2A:80.5-82M,262.5-264.5M,302.5-305M,758.5-760M,763-766.5M,779-781M, chr2B:4-6.5M,17-19.5M,25.5-27.5M,31.5-34M,41.5-43.5M,48.5-53.5M,124.5-128M,141-142.5M,176-177.5M,6…
TRI_3382	Genebank		0	0	0	0	998	20	chr2D	86	chr2D:570-613.5M	chr1A:0.5-3M,10-14M,568.5-571.5M,583-585.5M, chr1B:1.5-3.5M,4.5-7M,10-12M,47-50M,94.5-96.5M,632.5-634.5M, chr1D:2-4M,18.5-20M,31-33M,418.5-424M,433.5-436M,483.5-495.5M, chr2A:45.5-48.5M,686.5-693M,710.5-714.5M,761-780M, chr2B:2-3.5M,6.5-10M,11.5-15M,124-127M,133-135.5M,136.5-138.5M,667.5-672M,680-682M,683-686.5M,730-734.5M,764.5-772.5M,790-794.5M, chr2D:9.5-12M,570-613.5M,631.5-652M, chr3B:13.5-1…
TRI_3389	Genebank		0	0	0	0	963	21	chr7B	34	chr2D:635-652M	chr1A:0.5-4M,526.5-528.5M,537.5-540M,564-566M,569-572M,578.5-582M, chr1B:0-3.5M,4.5-7M,8-21.5M,26-28M,47.5-53M,301-302.5M,305.5-309M,424.5-427.5M, chr1D:2-4.5M,10-12.5M,30.5-35.5M,42.5-45.5M, chr2A:0-2M,4.5-6M,10-12.5M,46-48M,138.5-140M,262.5-264M,761-763.5M,766-776.5M, chr2B:3-9M,10-12.5M,45.5-47.5M,124-127.5M,616.5-618M,632.5-635M,683-686M,729-731.5M,742.5-745M,748-750M,764.5-770.5M, chr2D:571.…
TRI_3702	Genebank	Karnobater Frühreifer	0	0	0	0	717	20	chr2D	86	chr2D:570-613.5M	chr1A:1-3.5M,5.5-8M,10-11.5M,20-22.5M,579.5-582M, chr1B:6-8.5M,9.5-12M,20.5-25.5M,47-49.5M,60-63.5M,66-67.5M,665-666.5M,676.5-679.5M, chr1D:7-9M,27.5-29.5M, chr2A:6.5-8M,18-22M,45.5-48.5M,71.5-74M,761.5-763M, chr2B:2.5-4M,5.5-7M,10-11.5M,12.5-18M,21.5-24M,49-53M,124-127.5M,758.5-765.5M,790-793M,794-795.5M,796.5-798.5M, chr2D:570-613.5M,616.5-621M,634.5-639.5M, chr3A:12-15.5M,701-703M,736-741.5M, …
TRI_3808	Genebank	Hadmerslebener VIII	0	0	0	0	524	21	chr2B	34	chr2D:583-600M	chr1A:3.5-8M,14-16.5M,584-586.5M, chr1B:0-5.5M,10-11.5M,12.5-15M,578-580M,608-610.5M,623-624.5M, chr1D:19.5-21M,31-34.5M, chr2A:18-22M,710-711.5M,761.5-767M,779-781M, chr2B:6.5-9.5M,14.5-16.5M,19-21.5M,76.5-78.5M,706.5-713.5M,726.5-729M,734-736.5M,743-745M,752.5-755M,759-767.5M, chr2D:583-600M, chr3A:0-1.5M,719.5-722M, chr3B:21.5-23.5M,185-187.5M,757.5-759.5M,798-800M,801.5-804M,822-825.5M, chr3D…
TRI_3810	Genebank	Salzmünder 14/44	1	1	1	1	2117	20	chr1B	736	chr1B:322-690M	chr1A:0.5-3.5M,4.5-9M,13.5-16M,29-30.5M,585.5-592M, chr1B:0-238.5M,241.5-243M,245.5-306M,309-314.5M,322-690M, chr1D:3.5-8.5M,16.5-18.5M,32-35.5M,413.5-416M,473.5-476.5M, chr2A:12.5-15M,16.5-20M,45.5-48M,71.5-73.5M,607-609M,725-727M,752-755M,758-768M,772-774M,776.5-781M, chr2B:0.5-3M,6-9M,14-19.5M,667.5-670.5M,680-682M,683-687.5M,705-707.5M,725.5-728M,730.5-733M,742.5-744.5M,760.5-764.5M,767.5-771…
TRI_4244	Genebank	Hardwinter	0	0	0	0	775	21	chr6B	32	chr2D:580-596M	chr1A:3.5-9M,20-22M,586.5-588M, chr1B:0-3.5M,4.5-7M,17-20M,45.5-47M,50.5-53M,460-463.5M,553.5-555M,560.5-562M,577.5-580M,598.5-600M,608-610.5M,617-618.5M,658.5-660M,662.5-664.5M,676.5-680M, chr1D:8.5-12M,17.5-19.5M,408-415M, chr2A:5.5-8M,762-765M,779-781M, chr2B:6-10M,17-18.5M,123.5-127.5M,654-656M,684.5-691.5M,692.5-694M,726.5-733M,764.5-766.5M,784.5-789.5M, chr2D:73.5-75M,79.5-81.5M,575-578.5M,…
TRI_4256	Genebank	Dreadnought	0	0	0	0	880	21	chr2D	88	chr2D:570-614M	chr1A:3-21M,579.5-582M, chr1B:0-7M,9-12M,13-17M,18-20M,26-27.5M,48-53.5M,525-526.5M,657.5-659.5M,676-681M, chr1D:10.5-12.5M,40.5-48.5M, chr2A:11-12.5M,44-48M,71.5-74M,723.5-725M,758.5-767.5M,779-781M, chr2B:7-9.5M,45.5-47.5M,123.5-128M,342.5-345.5M,558.5-561M,603.5-605.5M,654-656M,684-687.5M,692-694.5M,727.5-729.5M,762.5-772.5M,787.5-793.5M, chr2D:85.5-88M,570-614M,634.5-643M, chr3A:0-2M,7.5-9M,2…
TRI_4258	Genebank	Lovaszpatonai 160	0	0	0	0	984	20	chr6B	63	chr2D:582.5-614M	chr1A:0.5-6M,8.5-10M,579.5-582.5M,584-586.5M, chr1B:0.5-3M,11.5-14.5M,16-18M,48-50M,51-53M,538-540M,653.5-656.5M,676-680M, chr1D:10-12M,27.5-29M,31-34.5M,169-171.5M,418-425.5M, chr2A:5-8.5M,19-22.5M,71.5-74M,714-716.5M,760-764.5M,772-774M, chr2B:0.5-3M,6-14M,15.5-17M,41.5-43.5M,103-105M,109.5-111M,123.5-128.5M,453.5-456M,654.5-656M,685-687.5M,726-734.5M,761.5-764.5M,786-791M, chr2D:10.5-12M,66-70…
TRI_4269	Genebank		0	0	0	0	959	20	chr7B	33	chr2D:584.5-601.5M; chr7B:733.5-751M	chr1A:1-3M,5.5-7M,9-17.5M,18.5-23.5M,559.5-561.5M,564-566M,579.5-582M, chr1B:0-1.5M,3-7.5M,9-14M,18-19.5M,33.5-36M,47-49.5M,116.5-119.5M,506-507.5M,677-679.5M, chr1D:19.5-21M,31-35.5M,42-45M,433.5-436M, chr2A:10-12.5M,44-48.5M,758.5-767M,776-781M, chr2B:6-10M,12-15M,21-24M,124-127.5M,666-671.5M,680-682M,683-687.5M,693.5-695M,764-772.5M,775.5-777M,786-789.5M,793.5-797M,799-800.5M, chr2D:9.5-11.5M,…
TRI_4526	Genebank		0	0	0	0	1106	21	chr2B	63	chr2D:570-601.5M	chr1A:1-3M,5-7M,24.5-26M,579.5-582M,585-587.5M, chr1B:6.5-9M,11.5-14.5M,19-20.5M,33.5-35M,48-52.5M,95-97M,301-302.5M,305.5-308.5M,424-428M,513.5-515.5M,567-568.5M,616.5-618.5M,631.5-634M,648.5-653M,662.5-664.5M,676.5-679M,683.5-686M, chr1D:0-4M,11-15.5M,31.5-34.5M,40-46M, chr2A:11.5-22M,45.5-47M,138.5-140M,772-773.5M,778.5-781M, chr2B:4-9M,10-12M,49-53.5M,133-135.5M,194-196M,203-205.5M,573-575.5M…
TRI_4597	Genebank		0	0	0	0	963	21	chr6B	35	chr2D:583.5-602M	chr1A:3.5-6M,8.5-10M,14.5-17.5M,18.5-23.5M,176.5-178M,465-467.5M,579.5-582M,583.5-585.5M, chr1B:0-7M,10-12M,280.5-282M,560-561.5M,598-601.5M,633.5-635.5M,675.5-680M, chr1D:0-4M,31-35M,41.5-46M,483.5-495.5M, chr2A:8-22M,262.5-264.5M,760-768M, chr2B:10-17M,18-19.5M,49-53.5M,123.5-128.5M,218.5-221.5M,343.5-345.5M,688-689.5M,717.5-719.5M,726.5-734.5M,764-772.5M,787-789.5M,793-794.5M, chr2D:66-71M,578…
TRI_4618	Genebank		0	0	0	0	982	21	chr7B	32	chr2D:635.5-651.5M	chr1A:0.5-4.5M,39.5-41M,564.5-567M,569-572M,579.5-582M,585.5-587.5M, chr1B:0-3.5M,4.5-7M,9-20.5M,30-33M,47.5-49M,55-57M,593.5-595.5M,676-680M, chr1D:2-4M,10-12.5M, chr2A:10-13M,18.5-21M,46-48M,762-776.5M, chr2B:6.5-9.5M,45-47.5M,124-127.5M,290.5-298M,632.5-635M,682.5-687.5M,691.5-694.5M,697-698.5M,725.5-728M,737-739.5M,742.5-745M,746.5-750M,752-753.5M,765-767M,768-770.5M,784.5-789.5M, chr2D:81.5-…
TRI_4632	Genebank	Kachi 8	0	0	0	0	1260	20	chr1B	88	chr2D:570-614M	chr1A:0-10.5M,17-20M, chr1B:0-3M,4-7M,10.5-18M,37-40M,44-52.5M,54.5-56.5M,59-63.5M,228-233.5M,305-309.5M,314.5-316.5M,424.5-426.5M,566.5-569M,592.5-595M,628.5-631M,641-643.5M,678.5-680M, chr1D:8.5-12.5M,25-28M,31.5-35M,86-90M,95-97.5M,105.5-108M,410.5-413M,418-426.5M,429.5-433M, chr2A:11-22M,44.5-48.5M,710-713.5M,759.5-761.5M,763-767M, chr2B:0.5-3.5M,12-15.5M,24.5-26.5M,31.5-34M,35-39M,40.5-42.5M…
TRI_4659	Genebank	Banatka Kresowa	0	0	0	0	832	20	chr2B	88	chr2D:570-614M	chr1A:2.5-10M, chr1B:0.5-7M,11.5-14M,17.5-20M,47-50M,236-238.5M,550-551.5M,608-610.5M,662.5-665M,676.5-680M, chr1D:10-12.5M,17.5-20.5M,414-416M,417-420.5M, chr2A:759-761M,764-766M,777-781M, chr2B:2-5M,6-9.5M,17-18.5M,25.5-27.5M,48.5-53.5M,453.5-455M,683-686M,726-742.5M,744-745.5M,762-766.5M,784.5-793.5M, chr2D:9.5-12M,59.5-62M,74-75.5M,570-614M, chr3A:0-2M,11.5-15M,657.5-659M, chr3B:28.5-31M,511.…
TRI_4687	Genebank	Breustedts Goten	0	0	0	0	622	20	chr2D	88	chr2D:570-614M	chr1A:2.5-6.5M,8.5-10.5M, chr1B:1-3M,10-12M,16.5-18M,608-610M,633-635.5M,676.5-679M, chr2A:71.5-73.5M,759.5-766.5M,777.5-781M, chr2B:0-4.5M,8.5-10.5M,78-79.5M,124-126.5M,685-687.5M,725.5-744.5M,761.5-766M,794-796M, chr2D:27-28.5M,31-32.5M,35.5-37M,80.5-83M,570-614M, chr3A:10.5-13M,508-510M,701-702.5M, chr3B:31-32.5M,103-106M,661-663M,752-755.5M,764-766.5M,817-818.5M,822-826M, chr3D:4.5-9M,595-597…
TRI_4721	Genebank	Clarks Black Hull	0	0	0	0	893	21	chr6B	67	chr2D:580-614M	chr1A:3.5-10.5M,24-26M,579-581.5M, chr1B:2.5-7M,48.5-52.5M,61-63.5M,608-610.5M,662.5-665M,676.5-680M, chr1D:10.5-13M,17.5-19.5M,418-421.5M, chr2A:1-3.5M,17.5-24M,44.5-48M,761-768M, chr2B:4-10M,12.5-18.5M,77.5-79M,324.5-326.5M,682.5-687.5M,693-696M,762.5-773.5M,787-790.5M,793-794.5M,797-798.5M, chr2D:7.5-9.5M,67-70M,81-83M,86-87.5M,571-575M,580-614M,635-639.5M, chr3A:6-9M,11.5-15.5M,19.5-22M,508-5…
TRI_4751	Genebank	Emma	0	0	0	0	735	20	chr7B	61	chr2D:570-601M	chr1A:4.5-7.5M,12-16.5M, chr1B:1-3.5M,9.5-15M,30.5-32.5M,46.5-49M,53-55M,236.5-238M,577.5-580M,608-610.5M,676-679M, chr1D:3-6M, chr2A:18.5-21M,71-74M,759-760.5M,761.5-767M, chr2B:4-10M,16-19.5M,123.5-129M,680.5-682M,683-686.5M,692-694.5M,729-733M,742.5-745M,765-767M, chr2D:27-28.5M,81-83M,570-601M,604.5-610.5M, chr3A:0-2M,6-11M,17-19M, chr3B:0-7M,8-9.5M,21-22.5M,25.5-32M,660.5-663.5M,719.5-722M, …
TRI_4772	Genebank	Fleischmanns 113	0	0	0	0	944	20	chr2B	88	chr2D:570-614M	chr1A:3.5-6M,14-16.5M,21-23M,579.5-582M,584-586M,588.5-590.5M, chr1B:16-25.5M,47-49.5M,608-610.5M,676-680M, chr1D:2-4M,8.5-12.5M,169.5-171.5M,418.5-425.5M,429-433M, chr2A:0-4.5M,20-21.5M,30.5-33.5M,71.5-74M,762-766M, chr2B:0-4M,6-9M,16-18M,77.5-79M,124-127.5M,454-456M,685.5-687M,708.5-710.5M,726-749.5M,761.5-767M,773-776M,787-790.5M,792.5-798M, chr2D:9.5-12M,37-39.5M,80.5-82M,570-614M,635-640M, c…
TRI_4788	Genebank	Gödinger Begrannter	0	0	0	0	795	21	chr2B	87	chr2D:570-614M	chr1A:5-7M,9-11M,12-16.5M,579.5-582M, chr1B:4.5-6.5M,7.5-13.5M,14.5-25.5M,26.5-28.5M,45-46.5M,48-53M,105-107.5M,578-580M,608-610.5M,679-681M, chr2A:71.5-74M,709.5-711.5M,759.5-766M, chr2B:0-3M,6-14M,15.5-17M,41.5-43M,48.5-53.5M,72-74M,102.5-104.5M,124.5-128M,683-686M,725.5-749M,752-753.5M,762-764M,786-789.5M, chr2D:7.5-9.5M,13.5-21.5M,74-75.5M,570-614M,618-620.5M, chr3A:11-15M,17-18.5M,721.5-724M…
TRI_4793	Genebank	Goldcoin Fortyfold	0	0	0	0	811	20	chr2D	88	chr2D:570-614M	chr1A:1-6M,23.5-26M,526.5-528.5M,584.5-586.5M, chr1B:0.5-3M,4.5-8.5M,13.5-15M,16.5-20.5M,26-28.5M,47-49.5M,236.5-238.5M,559-560.5M,608-610.5M,676-680.5M, chr1D:17.5-19M, chr2A:44.5-50.5M,71-74M,691.5-693M,759-766M,777-781M, chr2B:2-5M,7-10M,17-19.5M,45-47.5M,49-53.5M,126-128M,667-673.5M,679.5-682M,684-687.5M,726-741.5M,764-767M, chr2D:36.5-39.5M,79-83.5M,570-614M, chr3A:7.5-9.5M,10.5-13M,21-23.5M…
TRI_4798	Genebank	Grundmanns Wotan	0	0	0	0	576	19	chr2D	88	chr2D:570-614M	chr1A:4.5-12.5M,14-15.5M,592.5-594.5M, chr1B:1.5-3M,9-15M,577.5-580M,608-610M, chr1D:0-4M,19.5-22M,494-495.5M, chr2A:19.5-21M,709.5-711.5M,761.5-767M, chr2B:0.5-3M,6-10M,16-19.5M,688-689.5M,692-694.5M,744.5-747M,761.5-767M,785.5-787M,790.5-792.5M, chr2D:85.5-87.5M,570-614M, chr3A:0-1.5M,8.5-16M,640-641.5M, chr3B:26.5-28.5M,720-722M,726-728.5M,740-745.5M,769-770.5M,799.5-801.5M, chr3D:5-8.5M,611.5…
TRI_4808	Genebank	Haidenburger Verb. Landweizen	0	0	0	0	424	18	chr4B	31	chr2D:583.5-599.5M	chr1A:5-7M, chr1B:1.5-3M,4.5-6.5M,16.5-19M,47-48.5M,671.5-673.5M, chr1D:3-6M, chr2A:779-781M, chr2B:6.5-8.5M,49.5-53M,667-670.5M,683.5-685.5M,762-764.5M,784.5-788M,793-795.5M, chr2D:37-39M,80.5-83.5M,583.5-599.5M, chr3A:21-23M,737.5-740M, chr3B:0-2M,28.5-30M,515-517M,788-792.5M,797.5-800M,802-804.5M, chr3D:5-9M, chr4A:650.5-657.5M,713-715.5M,742-745M, chr4B:3.5-14.5M,16-18M,20.5-29M,36-42.5M,49-5…
TRI_4815	Genebank	Hermanns Gelbkörniger Winterweizen	0	0	0	0	793	20	chr2B	61	chr2D:569.5-600M	chr1A:3.5-7.5M,13.5-16M,24.5-26M, chr1B:0-7M,559-561.5M,578-580M,598-600M,608-610.5M,623.5-625M,676-678.5M, chr1D:3-6M,19.5-21M, chr2A:0-3.5M,5-7M,71-74M,758.5-767M,776.5-781M, chr2B:3-9M,10.5-12.5M,16.5-19.5M,45-53.5M,58.5-60M,124-128M,453.5-456M,684.5-688M,726-737.5M,739-744.5M,752-753.5M,764.5-770.5M,780.5-782M, chr2D:80-83.5M,569.5-600M, chr3A:7-9M,13-15.5M,700.5-702M, chr3B:2-7M,658-659.5M,6…
TRI_4883	Genebank	New Era	0	0	0	0	955	20	chr1B	40	chr7B:730-751M	chr1A:4.5-7.5M,9.5-21M, chr1B:0-3.5M,4.5-7M,12-14.5M,16-18M,26.5-33M,47-49M,51-53.5M,123.5-132.5M,283.5-285.5M,291.5-294M,329-330.5M,336-338M,424-426.5M,542.5-545M,561-563.5M,577.5-580M,598-600.5M,622.5-627.5M,632.5-634M,676.5-679M, chr1D:3-6M,12.5-14M,433.5-436M, chr2A:6-10M,80.5-82.5M,140-143M,262-264.5M,628-630M,709-711.5M,761.5-767M,772-773.5M,779.5-781M, chr2B:2.5-5M,6.5-13M,45-48M,123.5-127…
TRI_4893	Genebank	Percivals Fox	0	0	0	0	874	20	chr2D	80	chr2D:612-652M	chr1A:2-9.5M,12-15M,589-590.5M, chr1B:0-3.5M,4.5-7M,11.5-15M,16-18M,20-21.5M,47.5-49M,54.5-57M,460.5-463.5M,577.5-580M,598-600M,608-610.5M,657.5-659.5M,662.5-667M, chr1D:11-13M,433.5-435.5M, chr2A:709.5-712.5M,734.5-736.5M,748-755.5M,757.5-761M,762.5-768M,777.5-781M, chr2B:5.5-13M,45-47.5M,124-127.5M,136-138M,453.5-456M,684.5-687M,688.5-690.5M,692-695M,725.5-728M,739-745M,748-750M,755.5-763M,766.…
TRI_4959	Genebank	Batauwe	0	0	0	0	582	20	chr2D	60	chr2D:570-600M	chr1A:4.5-7.5M, chr1B:1.5-3M,10-12M,13.5-15M,30.5-32.5M,47.5-49M,54-55.5M,281-283M,460-464M,559-560.5M,578-580M,608-610.5M,676.5-678M, chr1D:0-1.5M,18-19.5M, chr2A:80.5-82M,717.5-719M,758.5-767M,776.5-781M, chr2B:6-12.5M,45-47.5M,124-127.5M,680.5-682M,683-686.5M,692.5-694.5M,731-733M,744-745.5M,764.5-767M,768-770M, chr2D:8-10M,570-600M,605-609.5M,635-640M, chr3A:0-1.5M,6.5-11M, chr3B:8-9.5M,103-1…
TRI_4984	Genebank	Dippes Winterweizen	0	0	0	0	746	21	chr6B	33	chr2D:583-599.5M	chr1A:4.5-7.5M, chr1B:9.5-18M,46.5-50M,538.5-540M,591.5-593.5M,623-625M,677-678.5M, chr1D:10-12.5M,433.5-436M, chr2A:44.5-48.5M,710.5-712M,761.5-766.5M, chr2B:6.5-13M,124-127.5M,655.5-658M,680-682M,683-686M,708.5-711M,726.5-732.5M,733.5-737.5M,739-740.5M,761.5-764.5M,768.5-770.5M, chr2D:81-83M,571-577M,578-580.5M,583-599.5M,608-610.5M,634.5-636.5M, chr3A:0-3.5M,6.5-10M,17-18.5M,701-702.5M, chr3B:…
TRI_4987	Genebank	Dregera 12	0	0	0	0	1070	21	chr2B	88	chr2D:570-614M	chr1A:12-16M, chr1B:1.5-3.5M,4.5-6.5M,47.5-49M,113-115.5M,117-118.5M,124.5-132M,659.5-661M,662.5-665M,676-680M, chr1D:0-4M,31-36M,433.5-436M, chr2A:4.5-7M,11-22M,45.5-48M,710.5-713.5M,758.5-760M,762-764.5M,778.5-781M, chr2B:0.5-3M,6.5-9M,16-19.5M,40-43.5M,48.5-53.5M,290.5-298.5M,682.5-686M,709.5-711M,726-737.5M,738.5-748.5M,762-764.5M,768-771M,786-788M,793-795M, chr2D:9.5-11.5M,13.5-16M,570-614M,…
TRI_4997	Genebank	Friedrichswerther Red Prolific	0	0	0	0	749	21	chr2B	36	chr2D:583-601M	chr1A:1-3.5M,4.5-7.5M,14-16M, chr1B:0-3.5M,4.5-6.5M,16.5-20M,47-49M,236-238M,514-515.5M,607.5-610.5M,671.5-673.5M,676-679M, chr1D:3-6M,434-436M, chr2A:709.5-712.5M,758.5-761M,762.5-765M,777-781M, chr2B:6.5-9.5M,45-47.5M,49-54M,123.5-127.5M,453.5-456M,660-662.5M,667-671.5M,680-687.5M,725.5-728M,729-731.5M,739-741.5M,742.5-744.5M,761.5-767.5M,784.5-788.5M,793-795.5M, chr2D:37-39.5M,80.5-83.5M,571-5…
TRI_5025	Genebank	Köhlers Weißer Epp	0	0	0	0	528	17	chr2D	75	chr2D:570-607.5M	chr1A:2-9.5M,13-14.5M, chr1B:6.5-8.5M,12-14M,16-18M,659.5-661M,676.5-678M, chr1D:8.5-10.5M,32-35M, chr2A:45.5-48.5M,71.5-74M,759-761M,763.5-765.5M,777-781M, chr2B:6-9M,12.5-15.5M,45.5-47.5M,125.5-127.5M,453.5-455M,698-699.5M,765-766.5M,784.5-789.5M,793-795.5M, chr2D:66-70M,570-607.5M,609-614M, chr3A:6.5-8M,21-23.5M, chr3B:0-7M,28.5-31M,45-47.5M,514.5-518.5M,752-756M,813.5-816M,826-827.5M, chr3D:4…
TRI_5042	Genebank	Mansholts Weißer Dickkopf I	0	0	0	0	1178	20	chr2D	323	chr2D:342-503.5M	chr1A:5-7M, chr1B:1.5-7M,9.5-14M,16.5-19.5M,236.5-238M,460-463M,578.5-580M,590-592.5M,608-610M,676.5-678.5M, chr2A:709.5-711.5M,760-766.5M,777-781M, chr2B:5.5-9M,12-16.5M,45-47M,125.5-127M,683-686M,788.5-790M,796-799M, chr2D:19-21.5M,27-29.5M,273-341M,342-503.5M,505.5-570M,579-638.5M,640.5-652M, chr3A:696.5-698M,700.5-703M, chr3B:0-7M,28.5-30.5M,514.5-520.5M,720-722M,753.5-755.5M,778.5-780M,825.5…
TRI_5065	Genebank	Rauffach	0	0	0	0	844	21	chr2B	60	chr2D:570-600M	chr1A:3.5-9.5M, chr1B:0-3.5M,4.5-7M,11.5-14.5M,30-32.5M,48-50.5M,51.5-53.5M,235.5-238M,608-610.5M,631.5-633.5M,657.5-659.5M,671.5-673.5M,676-679M, chr1D:1.5-4M,31-35.5M,40.5-48.5M, chr2A:3.5-9M,19-21.5M,44.5-48M,758.5-763.5M,766.5-768.5M, chr2B:6.5-9.5M,10.5-13M,15-17M,124-128M,667.5-673.5M,684-687.5M,725.5-731.5M,733.5-737.5M,738.5-744.5M,762.5-771M,786.5-793M,795-801.5M, chr2D:38.5-41.5M,570-60…
TRI_5066	Genebank	Record Fould Springer	0	0	0	0	723	20	chr2B	62	chr2D:570-601.5M	chr1A:5-7M,9-11M,12.5-14.5M, chr1B:1-3M,4-7M,17.5-19.5M,48-49.5M,51-53M,676.5-679.5M, chr2A:710-712M,759-761.5M, chr2B:0-4.5M,5.5-12M,31.5-34M,49-53M,90-92M,103-105M,124-127M,669-671.5M,683-685.5M,726-748.5M,762-764M,787-789.5M, chr2D:8.5-12.5M,16-19M,570-601.5M,602.5-614M,618-620.5M, chr3A:0-1.5M,11.5-13M,38.5-40M,407.5-409.5M,693.5-695.5M,721.5-724M,727-729.5M, chr3B:11.5-14M,514.5-518.5M,598.5…
TRI_5075	Genebank	Robusta	0	0	0	0	631	21	chr7B	60	chr2D:570-600M	chr1A:4.5-8.5M,12-15M, chr1B:1.5-3.5M,10-12M,13-15M,30-32.5M,47.5-49M,577.5-580M,608-610.5M,676.5-678.5M, chr1D:3-6M,433.5-435M, chr2A:18.5-20.5M,71.5-73.5M,761.5-767M, chr2B:4-10M,16-19.5M,124-128M,680.5-682M,683-686.5M,692-694.5M,733.5-738M,742.5-745M,764.5-767M, chr2D:570-600M,608-610M, chr3A:6-11M,685-687M, chr3B:0-6.5M,8-10.5M,21-22.5M,661-663M,720.5-722M,769-771M, chr3D:4.5-9M,570-572.5M,61…
TRI_5080	Genebank	Ruska Rodowodowa Biala	1	0	0	0	323	17	chr2D	24	chr2D:595-607M	chr1A:2-9.5M, chr1D:32-34.5M, chr2A:46-48.5M,778.5-781M, chr2B:6.5-8.5M,12.5-15.5M,729-737.5M,738.5-741M,784.5-787.5M, chr2D:571.5-580.5M,582-584.5M,586.5-589M,595-607M,609.5-613.5M, chr3B:28.5-31M,103.5-105M,515-518.5M,764.5-766.5M,785-787M, chr3D:4.5-9M,570-573M, chr4A:713-715.5M,742-745M, chr4B:3-5.5M,280.5-282M, chr5A:462.5-467.5M,535.5-539M,705.5-710M, chr5B:15.5-17M,523.5-526M,607.5-610.5M,…
TRI_5081	Genebank	Russischer Korschow 149	0	0	0	0	508	20	chr2D	65	chr2D:570-602.5M	chr1A:14-17M, chr1B:0-6M,13-15M,47.5-49M,460.5-463.5M,608-610M,671.5-674M,676.5-680M, chr1D:3.5-6M, chr2A:71.5-73.5M, chr2B:2-3.5M,6.5-8.5M,13-15.5M,45.5-47M,125.5-127.5M,683-685.5M,692.5-694M, chr2D:28-29.5M,81.5-83.5M,570-602.5M,603.5-614M, chr3B:0-6M,28.5-30.5M, chr3D:5-9M, chr4A:651-657.5M,704.5-707.5M,731-733M,742-745M, chr4B:60.5-62.5M,280.5-282.5M, chr5A:469.5-471.5M,474.5-476M,653-655.5M,…
TRI_5082	Genebank	Russischer Unbegrannter Weiß	0	0	0	0	799	21	chr2B	88	chr2D:570-614M	chr1A:4.5-7.5M,8.5-10.5M, chr1B:1.5-3.5M,11-14.5M,514-516M,553-555.5M,577.5-580M,598-600.5M,654-655.5M,659.5-661M,671-674M,676-680M, chr1D:3-6M,10-12.5M,433.5-435.5M, chr2A:759-767M,778-781M, chr2B:1.5-3M,6-9M,12.5-16M,24.5-26M,45-47.5M,48.5-53.5M,291.5-297.5M,453.5-455M,603.5-605.5M,685.5-687M,726-733M,744-748.5M,752-753.5M,764-767M,784.5-789M,797-799M, chr2D:570-614M,635-639.5M, chr3A:13.5-15M,…
TRI_5085	Genebank	Russischer Nr. 116	0	0	0	0	766	21	chr2B	88	chr2D:570-614M	chr1A:3.5-7.5M,9.5-11M,14.5-16M, chr1B:1-3M,11-14.5M,43-45M,513.5-515M,553.5-555M,577.5-580M,598-600.5M,659.5-661M,671.5-674M,678.5-681M, chr1D:3-6M,10-12.5M,433.5-436M, chr2A:711-713M,758.5-767M,778.5-781M, chr2B:1.5-4M,6-10M,12.5-15.5M,25-26.5M,45-47.5M,48.5-53.5M,291.5-297.5M,603.5-605.5M,684.5-687.5M,726-733M,744.5-748M,751-753.5M,764.5-767M,784.5-789.5M,797-798.5M, chr2D:10.5-12M,570-614M,63…
TRI_5096	Genebank	Sorte von Madrow	0	0	0	0	367	19	chr3B	28	chr2D:583.5-597.5M	chr1A:5.5-7M, chr1B:0.5-3M,4.5-7M,16.5-19.5M,47.5-49M,236-238M,671.5-673.5M,676.5-679M, chr1D:3-6M, chr2A:763-765M,778.5-780M, chr2B:6-9.5M,49.5-53M,667.5-670M,683.5-686M,762.5-765.5M,784.5-788M,793-795M, chr2D:36.5-39M,583.5-597.5M,598.5-600M,606-608.5M, chr3A:737-740M, chr3B:0-2M,17.5-19.5M,28.5-30.5M,356.5-363M,515-517.5M,788.5-792.5M,798.5-800M,802-804.5M, chr3D:5-9M, chr4A:650.5-657.5M,660-6…
TRI_5102	Genebank	Stolls Langer Dickkopf	0	0	0	0	942	20	chr2B	86	chr2D:570-613.5M	chr1A:4.5-7.5M, chr1B:0.5-7M,26-27.5M,30-32.5M,47.5-50M,55-57M,235-237M,555-556.5M,577.5-581M,598-600M,608-610.5M,676.5-679M, chr1D:2-4M,10.5-15.5M,17.5-20M,31-35M,40.5-45.5M, chr2A:44.5-48.5M,80-82.5M,761.5-763.5M, chr2B:4.5-10M,17-18.5M,49-53.5M,124-128M,680.5-682M,683-686M,692-695M,706.5-711M,726-733M,743-749M,758.5-765.5M,768-770M,779-781M,789.5-793.5M,795.5-800M, chr2D:67-70.5M,570-613.5M, c…
TRI_5108	Genebank	Svalöfs Grenadiere	0	0	0	0	670	21	chr2B	36	chr2D:583-601.5M	chr1A:3.5-7.5M,14-16M,21-23.5M, chr1B:1.5-3M,10-12M,13-14.5M,229-234M,577.5-580M,598-600M,608-610.5M,627-629M,676.5-678.5M, chr1D:0-2M,19.5-21M,31-34.5M, chr2A:0-3M,5-8M,17.5-20M,709.5-711.5M,767-770M, chr2B:0.5-3M,6.5-8M,16.5-19.5M,45.5-47.5M,48.5-53.5M,69.5-72M,124.5-128M,683-686.5M,725.5-733M,743-745M,765-767.5M, chr2D:73-75M,571-573.5M,578.5-580M,583-601.5M,605.5-610M, chr3A:5-6.5M,17-19M,640…
TRI_5115	Genebank	Ungarischer Begrannter Weißer Winterweizen	0	0	0	0	945	21	chr2B	63	chr2D:582.5-614M	chr1A:5-7M,12-14.5M,526.5-528M,579.5-582M, chr1B:4-7M,10-13M,17-19.5M,47-49.5M,676.5-680M, chr1D:17.5-20M,31-33.5M, chr2A:71.5-74M,80-82M,138.5-140.5M,262.5-264.5M,709.5-712M,715.5-717.5M,759-766M,770-772M, chr2B:0.5-4.5M,6-9M,11.5-14M,15.5-17M,31.5-33.5M,103-104.5M,123.5-127.5M,134.5-136M,453.5-455M,682.5-686M,726-749.5M,762-764M,786.5-790.5M, chr2D:9-12M,19-20.5M,66-69.5M,570.5-580.5M,582.5-614…
TRI_5136	Genebank	Loosdorfer Austro Bankut II	0	0	0	0	1218	21	chr2B	87	chr2D:570-614M	chr1A:5-7.5M,12-17M,46.5-49M,520-522M,578.5-582M,588-590.5M, chr1B:4-7M,10-12.5M,17-19.5M,47-49M,634.5-637M,662.5-664.5M,676-680M, chr1D:18-19.5M,30.5-34.5M, chr2A:71.5-74M,80-82M,138.5-140M,262.5-264.5M,709-712M,760-766M,770-772M,777-779.5M, chr2B:0-4.5M,5.5-10M,11.5-14M,31-34M,97-99.5M,102.5-104.5M,123.5-127.5M,134.5-136M,682.5-686M,709.5-711M,725.5-749.5M,751-753.5M,761.5-764.5M,769.5-771.5M,7…
TRI_5164	Genebank	Cappelle Desprez	0	0	0	0	1237	20	chr6B	193	chr6B:0-97M	chr1A:3-21.5M, chr1B:1.5-3M,9-12M,17-19.5M,25-27.5M,47.5-49M,455-456.5M,665.5-667M,676.5-680M, chr1D:10.5-12.5M, chr2A:71.5-74M,710.5-712.5M,759.5-766.5M,772-774M,777-781M, chr2B:7-9.5M,17-18.5M,102.5-104M,124-127.5M,667.5-670.5M,679.5-682M,683-686M,726-731.5M,751-753M,761.5-766.5M,788-789.5M,792-793.5M, chr2D:571-581M,583-598M,605.5-610M,635-640M, chr3A:8-11.5M,639.5-642M, chr3B:17.5-19.5M,27-30…
TRI_5206	Genebank	Stepnjacka	0	0	0	0	924	20	chr2B	87	chr2D:570.5-614M	chr1A:5-7M,12.5-14.5M,24.5-26M,579.5-582M, chr1B:4-7M,9-13M,17.5-20M,48-49.5M,51-53M,663-664.5M,676.5-680M, chr1D:31.5-34.5M, chr2A:71.5-74M,709.5-711M,717.5-719M,759.5-761.5M,764-765.5M,772-774.5M,778.5-781M, chr2B:0.5-9.5M,16-18M,31.5-33.5M,124-127.5M,235-236.5M,683-688M,725.5-749.5M,751.5-753.5M,762-764M,787-790M, chr2D:8.5-12M,18.5-20.5M,570.5-614M,618-620M, chr3A:6.5-13M,407-409.5M,693.5-695…
TRI_5230	Genebank	Lafayette	0	0	0	0	850	21	chr2D	88	chr2D:570-614M	chr1A:4.5-11M,14-16M,176.5-178M, chr1B:1.5-3M,9.5-15M,16.5-19M,30.5-32.5M,47.5-49M,52-57M,577.5-580M,591-593.5M,636-638.5M,676-680M, chr1D:10-12.5M,41-42.5M, chr2A:20-21.5M,44.5-48M,71.5-73.5M,758.5-767M,778.5-781M, chr2B:6.5-14M,45-47.5M,102.5-105.5M,123.5-127.5M,680-682M,683-686M,692-694.5M,742.5-745M,747.5-749M,761.5-767.5M,797-798.5M, chr2D:27.5-29.5M,80-83M,570-614M,635-640.5M, chr3A:0-2M,7.…
TRI_5239	Genebank	Evolution	0	0	0	0	1037	21	chr6B	88	chr2D:570-614M	chr1A:0.5-8M,14.5-16.5M,23.5-25.5M,40.5-43M, chr1B:1-7M,16-18M,27-29.5M,47-49M,88-89.5M,460-464.5M,608-610.5M,631-632.5M,662.5-664.5M,676.5-680.5M, chr1D:3.5-6M,10.5-12.5M,39-48M,430.5-433M, chr2A:9-11M,71.5-74M,758.5-767M,779-781M, chr2B:0.5-5M,6.5-10.5M,45.5-47.5M,123.5-127.5M,642-644.5M,684-687.5M,698.5-700M,725.5-741M,763-771.5M,788-798.5M, chr2D:15-18.5M,29.5-32.5M,570-614M, chr3A:0-2M,190.5…
TRI_5400	Genebank	Villa Glori	0	0	0	0	658	19	chr2D	73	chr2D:570.5-607M	chr1A:1.5-3.5M, chr1B:1.5-3.5M,4.5-7M,18-19.5M,48-51.5M,649-653.5M, chr1D:31-33M,468.5-471M, chr2A:762.5-776M, chr2B:5.5-10.5M,48.5-53.5M,125.5-127M,194-196M,203.5-205M,290.5-297.5M,633-634.5M,683.5-685.5M,692.5-694.5M,726.5-729M,732-733.5M,755.5-764.5M, chr2D:67.5-69.5M,570.5-607M,609-613.5M,636-651.5M, chr3B:6-15M,102.5-105.5M,652.5-654M,753.5-755.5M,803.5-808M,819.5-822M, chr3D:0-6.5M,570-573M…
TRI_5468	Genebank	Teverson Gembloux	0	0	0	0	647	21	chr2B	60	chr2D:570-600M	chr1A:4.5-7.5M,9.5-21M, chr1B:1-3M,4-8M,9-13M,18-20M,45.5-50.5M,51.5-53M,58.5-60M,676-681M, chr1D:0-2M,433.5-436M, chr2A:18.5-21M,767.5-769.5M, chr2B:1.5-4M,6.5-9.5M,10.5-15.5M,45-54M,123.5-128M,453.5-456M,680-682M,683-686M,692.5-694.5M,729-732.5M,742.5-745M,765-767.5M, chr2D:570-600M,604.5-610M,635-637.5M, chr3A:0-1.5M,6.5-11M,17-18.5M, chr3B:0-6.5M,8-9.5M,21-23.5M,720-722M,753-757M,762.5-765M,7…
TRI_6376	Genebank		0	0	0	0	1060	21	chr2B	63	chr2D:570-601.5M	chr1A:37.5-39.5M,548.5-551M,579.5-582M, chr1B:2-4M,9.5-14M,96-98.5M,113-115.5M,117-118.5M,551.5-554M,643.5-645.5M,646.5-649M,661.5-665M,676-679.5M, chr1D:11-12.5M,27.5-29M,31-34.5M, chr2A:19.5-22M,45.5-48M, chr2B:1.5-7M,8.5-11M,12-15.5M,32-34M,40.5-44M,45-47M,49-54M,77-79.5M,124-128M,218.5-223.5M,682.5-686M,727-730M,731.5-735M,758.5-765M,768-770M,786-789.5M, chr2D:67.5-69.5M,72-73.5M,570-601.5M,6…
TRI_6382	Genebank		0	0	0	0	1001	20	chr6B	63	chr2D:570-601.5M	chr1A:1.5-4.5M,8-10.5M,11.5-15M,508.5-510.5M,579.5-582M, chr1B:1.5-3M,9.5-13.5M,32.5-35M,46-52.5M,424-426.5M,460.5-464.5M,622.5-624.5M,631.5-633.5M,646.5-649M,654-655.5M,670.5-673.5M,676-680M, chr1D:3.5-6M,10-12.5M,13.5-16M,26.5-30.5M,438-441M, chr2A:10.5-12.5M,44.5-48M,759.5-762.5M,772-774M, chr2B:1.5-6M,13.5-15.5M,49-53.5M,69.5-71.5M,77.5-79.5M,218.5-222M,666.5-672M,688-690M,732-734.5M,758.5-76…
TRI_6471	Genebank		0	0	0	0	554	21	chr2D	83	chr2D:570-613M	chr1A:0.5-3M,6.5-9M,420.5-422.5M,569.5-571.5M,579.5-582M, chr1B:1-6M,48-52.5M,301-303M,305.5-308M,649.5-654M,662.5-665M, chr1D:25.5-27M,469-471M, chr2A:11.5-22M,45-48M,772-774M, chr2B:12.5-15M,16.5-18.5M,37-39.5M,49-53M,757.5-764.5M,787.5-789.5M, chr2D:570-613M, chr3A:40-42M,734.5-736M, chr3B:12-13.5M,43.5-47M,48-50.5M,103.5-105M,185-186.5M,734.5-737M,753-754.5M,823.5-827.5M,829-831M, chr3D:0-6.5…
TRI_6726	Genebank	Vilmorin 27	0	0	0	0	907	21	chr5B	33	chr5B:497-513.5M	chr1A:0-9.5M,14.5-16.5M,588.5-590.5M, chr1B:4.5-6M,12-14M,15-20M,48-53M,543.5-545M,676.5-680M, chr1D:10-12.5M,17.5-19.5M, chr2A:17-20M,71.5-74M,711-712.5M,758.5-767M,778.5-781M, chr2B:6.5-9.5M,45-46.5M,90.5-92M,103-105M,123-128M,661-663.5M,668-673.5M,680-682M,683-686.5M,726-731.5M,742.5-745M,761.5-767M,788-793.5M, chr2D:86-87.5M,571-575.5M,578-581M,583-599M,605-610.5M, chr3A:0-2M,7.5-11M,639-641M…
TRI_6740	Genebank	Almaatinskaja	0	0	0	0	1010	21	chr3B	53	chr2D:570-596.5M	chr1A:4.5-7.5M,9-10.5M,12.5-14.5M,46.5-48.5M,583.5-586.5M, chr1B:0.5-7M,41-43.5M,47-49M,67.5-71M,501.5-503M,566.5-568.5M,608-610.5M,662.5-665M, chr1D:11-12.5M,421.5-426.5M,483.5-495.5M, chr2A:44.5-48M,71-74M,759-761M,762-765.5M,776.5-781M, chr2B:5.5-9.5M,18.5-20M,125.5-127M,683-687M,708.5-710.5M,727.5-732.5M,733.5-741.5M,747.5-749M,761.5-767M,785-787M,788-791M, chr2D:8.5-14.5M,67-73.5M,570-596.5M…
TRI_6747	Genebank	Bezostaja 1	0	0	0	0	968	20	chr2B	53	chr2D:570-596.5M	chr1A:0.5-3M,14.5-16.5M,40.5-42M,579.5-582M, chr1B:0.5-3M,4-7.5M,12.5-14M,16.5-25.5M,566.5-569M,677-679.5M, chr1D:12.5-16.5M,17.5-19.5M,39.5-41M,408-409.5M,413.5-416.5M,418-426.5M,429-434M, chr2A:0-2.5M,44-48M,759.5-761.5M,763.5-767M, chr2B:0.5-3M,5.5-9M,21-23M,50.5-53.5M,77.5-79.5M,126.5-128M,218.5-223M,228-230M,682.5-688M,735.5-738M,758.5-766.5M,768-770.5M,788-789.5M,793.5-796M, chr2D:20-22.5M,…
TRI_6765	Genebank	Ipkli	0	0	0	0	742	19	chr2D	88	chr2D:570-614M	chr1A:3.5-6.5M, chr1B:0.5-3.5M,4.5-6.5M,9.5-13M,18.5-20M,48-52.5M,235.5-238M,425-426.5M,633.5-635.5M,663-664.5M,671.5-673.5M,677-678.5M, chr1D:3-7M,18.5-20.5M,25.5-30M,42-48.5M,86.5-90M,105.5-107.5M,466.5-468.5M, chr2A:11-22M,709.5-711M,759.5-765.5M,772-774M,777-779.5M, chr2B:0.5-3.5M,12-16M,49-53M,125-128M,683.5-686M,732-734.5M,763.5-772.5M, chr2D:13.5-15.5M,67.5-69.5M,570-614M,618-620.5M, chr3A…
TRI_6775	Genebank	Kyrmyzy-Budga Mestnaja	0	0	0	0	1209	20	chr6B	198	chr6B:5-104.5M	chr1A:2.5-10M,47-48.5M,584-586.5M, chr1B:0-1.5M,7-18.5M,46-50M,51-53M,95-97M,116.5-119M,124.5-130M,591-593M,676-680M, chr1D:0-4M,418-425M, chr2A:0-2.5M,17-19.5M,45.5-48.5M,71.5-74M,492.5-495M,760-765M, chr2B:5.5-9.5M,11.5-14M,24.5-26M,48.5-53.5M,72.5-74M,76.5-79.5M,123.5-127M,688-690M,692.5-695M,744.5-749M,764.5-772.5M, chr2D:547.5-550M,573-576.5M,578-614M,635-637.5M, chr3A:0-2M,8.5-12.5M,719.5-7…
TRI_6830	Genebank	Zdzislawka	0	0	0	0	546	19	chr2B	27	chr2D:583.5-597.5M	chr1B:1-3.5M,9-11M,12-13.5M,31-32.5M,663-664.5M,676.5-680M, chr1D:3-6M, chr2A:759-762M,777-781M, chr2B:6-9M,12.5-15M,683.5-686M,692.5-694M,712-714M,729-731.5M,733.5-737M,739-742M,756-758.5M,762.5-764M,785-793.5M,797-799.5M, chr2D:9.5-12M,571.5-577.5M,579-581M,583.5-597.5M,613-621.5M,634.5-639.5M, chr3A:0-2M,11.5-14.5M, chr3B:31-32.5M,511.5-518.5M,751-756M,764.5-766.5M,769-773M,798-800M,801-806M,8…
TRI_6840	Genebank	Aisne	0	0	0	0	599	20	chr2B	21	chr2D:587-597.5M	chr1A:3.5-8M,10-19.5M, chr1B:4.5-6M,10-11.5M,12.5-15M,16.5-19M,27-29M,578-580M,636.5-638.5M, chr1D:7.5-9M,10-14M,306.5-308.5M, chr2A:18-21M,45.5-47.5M,761-767M, chr2B:6.5-9M,10-12M,13-15.5M,48.5-53M,76.5-79.5M,683-686.5M,725.5-728M,730.5-734M,742.5-745M,765-771.5M,790.5-793.5M, chr2D:86-88M,485.5-487M,587-597.5M,635-640M, chr3A:0-2M,7.5-9M, chr3B:5-7.5M,719.5-722M,726-728.5M,750.5-757M,803.5-807M…
TRI_6852	Genebank	Hybride de la Tour	0	0	0	0	899	21	chr6B	32	chr6B:168-184M	chr1A:0.5-4M,5.5-7M,12.5-16.5M,142-144M,176.5-178M,584-586.5M, chr1B:1.5-7M,9-12M,17.5-20M,47-49M,234.5-236.5M,460-464.5M,577.5-580M,676.5-679M, chr1D:10-12.5M,18-20M, chr2A:17.5-21.5M,71.5-74M,709.5-712M,758.5-767M,778-781M, chr2B:1.5-3.5M,6-10.5M,12.5-15.5M,31.5-33.5M,42-44M,124-127.5M,453.5-456M,688-689.5M,729-731.5M,734.5-741M,743-744.5M,746.5-749.5M,764.5-771.5M,789.5-798.5M, chr2D:19.5-21M,…
TRI_6863	Genebank	Pilote	0	0	0	0	979	21	chr6B	37	chr5B:515-534M	chr1A:3-9.5M,13.5-16.5M, chr1B:3.5-7M,9.5-11M,12.5-20M,47-49M,424.5-428M,460-463.5M,676-679M, chr1D:2-4M,18.5-20M,40.5-46.5M,410.5-413M, chr2A:18-22M,43.5-48M,80-82M, chr2B:7-9.5M,15-17M,45.5-47.5M,123.5-127.5M,688-690M,726.5-733M,738-740M,744-747.5M,764.5-772.5M,776-778M,787.5-789.5M, chr2D:27-29M,574.5-581M,583-599M,604.5-610M,634.5-640M, chr3A:8-12M,538.5-540M,640-641.5M,701-703M, chr3B:0-1.5M…
TRI_6867	Genebank	Rouvilliers 54	0	0	0	0	830	21	chr6B	33	chr5B:497-513.5M	chr1A:2.5-17.5M,349.5-351M, chr1B:1.5-3M,4.5-6.5M,15-19.5M,48-53M,456-457.5M,578-580.5M,677-679.5M, chr1D:10-13M,42.5-46.5M, chr2A:20.5-22M,71.5-74M,758-768M,771.5-775.5M,776.5-781M, chr2B:6.5-9.5M,45-47M,123.5-127M,661-662.5M,668-671.5M,680-682M,683-686.5M,729-731.5M,742.5-745M,764.5-771.5M,790-798.5M, chr2D:162.5-165M,571-577M,583-598M,605-610M, chr3A:0-2M,8-10.5M,519-520.5M,719.5-722M, chr3B:2…
TRI_6868	Genebank	Roux de Champigny	0	0	0	0	1704	20	chr1D	459	chr1D:266-495.5M	chr1A:0.5-7M,14.5-16.5M,24-26M, chr1B:15-20.5M,33.5-35M,48-53M,608-610.5M,676.5-680M, chr1D:1-97.5M,100-151M,154.5-158M,165-167M,180-182.5M,185.5-243.5M,244.5-264M,266-495.5M, chr2A:628.5-630.5M,710-711.5M,759-761M,763.5-767M,779-781M, chr2B:0.5-3M,8.5-10M,16.5-19.5M,41-44M,45-47.5M,103-105M,123.5-128M,667-670.5M,680-682M,683-686M,726-731.5M,762-764M,765-767.5M,787-791M,793-794.5M, chr2D:8-10M,16…
TRI_6870	Genebank	Tadepi	0	0	0	0	704	21	chr2D	88	chr2D:570-614M	chr1A:3.5-8M,13-14.5M,264-265.5M,542.5-544.5M, chr1B:1.5-3M,4-6.5M,9.5-12M,18-19.5M, chr1D:10-12.5M,17.5-20M, chr2A:18-21.5M,44.5-48M,71.5-73M,758-767M,776.5-781M, chr2B:6.5-9M,10-13M,15.5-18M,45-47.5M,124-127M,688.5-690M,693-694.5M,726.5-728M,747.5-749M,764.5-771.5M,790-793.5M, chr2D:86-88M,570-614M,635-640M, chr3A:0-2M,7.5-9.5M,719.5-722M, chr3B:26-27.5M,514.5-518.5M,753-756.5M,774-776M,798-800…
TRI_6874	Genebank	Vague d'Epis	0	0	0	0	1200	20	chr1A	174	chr1A:0-88M	chr1A:0-88M,89-101.5M,104-110.5M,112.5-114.5M,117-121M,124-127M,130-134M,156-158.5M,160-162M, chr1B:1-3.5M,12.5-14M,15-20.5M,48-53.5M,524.5-526.5M,561-563.5M,676.5-678.5M, chr1D:10-12.5M,17.5-19.5M, chr2A:44-48M,71-74M,758.5-767M,772-774M,779-781M, chr2B:6.5-9.5M,17-18.5M,45-47.5M,102.5-105M,123.5-127.5M,661-663.5M,666-671.5M,679.5-682M,683-687.5M,727-731.5M,743.5-745M,761.5-767.5M,787.5-793.5M, …
TRI_6895	Genebank	Liberator	0	0	0	0	639	20	chr5B	37	chr1A:0-19.5M	chr1A:0-19.5M, chr1B:12-13.5M,15.5-17M,18-19.5M,48-53M,608.5-610.5M,676.5-679.5M, chr1D:25-28.5M,306.5-308.5M, chr2A:17.5-22M,71.5-74M,759-766.5M,777.5-781M, chr2B:6-9M,12.5-15.5M,92.5-94.5M,140-142.5M,667-671.5M,680-682M,683-686M,729-731.5M,763-773.5M,784.5-789.5M,794-796M, chr2D:574.5-577M,583.5-597.5M,605.5-609.5M, chr3A:0-2M, chr3B:26.5-29.5M,169-172M,514.5-518M,567.5-570M,726.5-728M,753-755.…
TRI_6897	Genebank	Nord Desprez	0	0	0	0	522	19	chr5B	36	chr5B:515-534M	chr1A:3-9.5M, chr1B:12-13.5M,18-19.5M,47.5-49M,677.5-680M, chr2A:71.5-74M,760-766M, chr2B:17-18.5M,125-127.5M,667.5-670.5M,680-681.5M,683.5-686M,729-731.5M,761.5-774.5M,775.5-778M, chr2D:571-573.5M,579-580.5M,583-597.5M,606-610.5M,635-640M, chr3A:0-2M,639.5-641M, chr3B:59.5-61.5M,726.5-728M,753.5-756.5M,797.5-800M,801.5-804M,822-827M, chr3D:4-9M,17-20.5M,570-572.5M, chr4A:597-598.5M,705-708.5M,72…
TRI_6899	Genebank	Sillon d Or	0	0	0	0	889	21	chr5B	38	chr5B:515-534M	chr1A:4.5-8.5M,14.5-16.5M,526.5-529M, chr1B:1-3M,12.5-14M,15-20M,47-49M,560.5-563M,636.5-638.5M,676.5-678.5M, chr1D:18-20M, chr2A:71.5-74M,709-711.5M,761.5-767M, chr2B:6.5-10.5M,11.5-14M,45-47.5M,103-105M,123.5-127.5M,688-690.5M,708-711M,726.5-733M,761.5-767M,787.5-793.5M, chr2D:16.5-18.5M,571-576M,578.5-581M,583.5-599M,603-614M, chr3A:0-2M,8-10.5M,719.5-722M, chr3B:27-30.5M,59.5-62M,168.5-172M,5…
TRI_6948	Genebank	Suwindoruko	0	0	0	0	1181	20	chr2B	88	chr2D:570-614M	chr1A:6-11.5M,570.5-573M,579.5-582M,584-586M, chr1B:2.5-7M,15-17.5M,54-56.5M,58-60M,94.5-96.5M,236.5-238M,636.5-638.5M,661.5-664.5M,676-680M, chr1D:13-16.5M,418-422.5M, chr2A:6-7.5M,11.5-24M,71.5-74M,710-713.5M,757-765.5M,772-774.5M, chr2B:1.5-4M,6-9M,40-41.5M,57.5-59M,77.5-79.5M,218-221M,228-229.5M,453.5-456M,682.5-688M,709.5-711M,726-749.5M,755.5-758M,761.5-767.5M,768.5-770.5M, chr2D:37-38.5M,3…
TRI_7015	Genebank	Poppelsdorfer Begrannter Dickkopf	0	0	0	0	514	21	chr2D	32	chr2D:583.5-599.5M	chr1A:4.5-7.5M,14-16.5M,289.5-302.5M, chr1B:10-12M,13-15M,30.5-32.5M,578-580M,608-610.5M, chr1D:3-6M,433.5-436M, chr2A:80.5-82M,761.5-767M, chr2B:6.5-10.5M,11.5-14M,15.5-17.5M,123.5-127M,683-686M,741-745M,764.5-767M,797-798.5M, chr2D:571-573.5M,583.5-599.5M,605-609.5M,635-639.5M, chr3A:7-11M,14-16M,32.5-34M, chr3B:0-6M,8-9.5M,661-663.5M,720-721.5M,778.5-780M, chr3D:4.5-8.5M,604.5-607M,612.5-616M,…
TRI_7040	Genebank	Saxonia Dividenden	0	0	0	0	1584	20	chr4D	206	chr4D:0-104.5M	chr1A:9.5-20M, chr1B:0-6.5M,17-19.5M,34-36M,608-610.5M,671.5-673.5M,676.5-678.5M, chr1D:3-6M,31-35.5M,434.5-436M, chr2A:71.5-73.5M,710.5-712.5M,758.5-767M,777-781M, chr2B:6.5-9.5M,12.5-16M,45.5-47.5M,124-127.5M,291-298M,453.5-456M,668-670.5M,680.5-682M,683-686.5M,692.5-694.5M,726-728M,764.5-767.5M,784.5-788M,793-796M, chr2D:570-614M, chr3A:701-703.5M, chr3B:0-6M,21-23.5M,28.5-30M,720.5-722M, chr4…
TRI_7048	Genebank	v. Stieglers Zeppelin	0	0	0	0	574	21	chr2D	60	chr2D:570-600M	chr1A:3.5-7.5M,9-10.5M,14-16.5M,589-590.5M, chr1B:0-3.5M,4.5-7M,578-580M,608-610.5M, chr1D:3.5-6M,433.5-436M, chr2A:16-18.5M,71.5-73.5M,767.5-769M, chr2B:6-10.5M,11.5-13M,124-127.5M,683-686M,730.5-732M,742.5-745M,765-767M,787-790M, chr2D:570-600M,607.5-609.5M,635-639.5M, chr3A:717.5-719M, chr3B:661-663M,720-722M, chr3D:4.5-9M,594.5-598M,612.5-615.5M, chr4A:652-655.5M,703.5-708.5M,713-715.5M,731-7…
TRI_7079	Genebank		0	0	0	0	1088	21	chr2D	88	chr2D:570-614M	chr1A:8-10.5M,518.5-521.5M,569.5-571.5M,579.5-582M, chr1B:9.5-13.5M,17-19.5M,33-38M,40-42M,47-52.5M,56-59.5M,117-119M,124-132M,553.5-555M,577-580M,616.5-618.5M,657.5-660M,662.5-665M,676-678.5M, chr1D:0-4.5M,9.5-11M,18-21.5M,169.5-171M,462.5-464M, chr2A:11-22M,23-25M,758.5-760M,761.5-763.5M, chr2B:0.5-3.5M,6-11M,12-15.5M,16.5-18M,19-22.5M,26-27.5M,48.5-53.5M,77-79.5M,124-128M,573-575.5M,684-689.5M…
TRI_7329	Genebank	Jecometti	0	0	0	0	1087	21	chr2B	63	chr2D:582.5-614M	chr1A:0-7.5M,9-10.5M,14-16.5M,583.5-585.5M, chr1B:0-3M,9.5-14.5M,15.5-20.5M,27-29M,32.5-34.5M,46-53M,58-63.5M,301-303M,305-309M,315-317M,424.5-427.5M,649-653.5M,662.5-665M, chr1D:9.5-12.5M,31-34.5M,39-45.5M,413.5-416M, chr2A:10-12.5M,46-48.5M,80-82M,138.5-140.5M,262.5-264.5M,734.5-736M,759-760.5M,766-776M,778.5-781M, chr2B:2.5-9M,10.5-12.5M,40.5-42.5M,45-47.5M,48.5-54M,77.5-79M,96-98M,123.5-128M,…
TRI_7343	Genebank	Hybrid 40	0	0	0	0	797	20	chr2D	88	chr2D:570-614M	chr1A:3.5-19.5M,264-265.5M, chr1B:0-5.5M,9-13.5M,16-18M,27-29M,578-580M,658-660M, chr1D:10-14M,41-45.5M, chr2A:18-21M,71.5-73M,758-768.5M,772-775M,776-781M, chr2B:6.5-9.5M,14.5-16.5M,45.5-48M,124-128M,688-689.5M,764.5-771.5M,790-793.5M, chr2D:82-83.5M,570-614M,635-640M, chr3A:0-2M,7.5-9.5M,15-17.5M, chr3B:2.5-7.5M,514.5-518.5M,719.5-721M,753-756.5M,774-776M,798-800.5M,801.5-804M,823-826M, chr3D:4…
TRI_7346	Genebank	Marine-Desprez	0	0	0	0	741	20	chr2B	36	chr2D:583-601M	chr1A:3-8M,9.5-20M,542.5-544.5M,583.5-586.5M, chr1B:1.5-4M,18-19.5M,53.5-57M,676.5-679M, chr1D:8.5-12.5M,17.5-20.5M, chr2A:7.5-9.5M,761-767M,776.5-779.5M, chr2B:1.5-4M,6.5-9M,10-15.5M,31.5-33.5M,45-47.5M,124-127.5M,453.5-456M,667.5-671.5M,685.5-690.5M,712.5-714M,725.5-728M,741-742.5M,764.5-772.5M,779.5-781M,790-795.5M, chr2D:86.5-88M,575-577M,583-601M,606.5-609.5M,635-640M, chr3A:10-11.5M,640-641…
TRI_7374	Genebank	Novaro	0	0	0	0	544	18	chr2D	34	chr2D:635-652M	chr1A:5-7M, chr1B:4-7M,9.5-14M,48-52.5M,305.5-310M,578-580M,608-610M, chr2A:18-22M,31-33M,760.5-776M, chr2B:3-9M,49-53M,125.5-127M,291-298M,712-714M,726.5-729M,732-734M, chr2D:7.5-9M,583-588M,589-597M,606.5-609M,612.5-619.5M,635-652M, chr3A:10.5-13M, chr3B:11.5-14M,51-53M,289.5-292M,797.5-800M,801.5-804M, chr3D:595.5-597M, chr4A:731-733M,743.5-745M, chr4B:2-4.5M, chr5A:463.5-467.5M,470-471.5M, ch…
TRI_7375	Genebank	Orlandi	0	0	0	0	997	21	chr1B	38	chr2D:582.5-601.5M	chr1A:6-7.5M,13.5-15M,20-21.5M, chr1B:0-7M,9-20.5M,32.5-34.5M,44.5-52.5M,61-63.5M,305.5-308.5M,315.5-317M,424.5-426.5M,518.5-520M,608-611M,622.5-625M,649-653.5M,660-665M, chr1D:10-11.5M,31-34.5M,40-46M,434-436M, chr2A:10-12.5M,764.5-766M,771-775M, chr2B:6.5-9.5M,48.5-53.5M,71.5-74M,77-79.5M,108-110.5M,203-205.5M,617-619M,632.5-634.5M,682.5-687M,726.5-729M,731-734.5M,742.5-745M,764.5-772.5M,781-78…
TRI_7409	Genebank	Omar	1	0	0	0	980	21	chr2B	88	chr2D:570-614M	chr1A:4.5-10M,12-14.5M,20-24M,37.5-39M,584.5-586.5M, chr1B:0-3.5M,4.5-6.5M,10.5-24.5M,47-49.5M,598-600M,608-610M,676-680M, chr1D:2-4.5M,8.5-12.5M,19.5-21M, chr2A:1.5-3.5M,18-22M,44.5-48M,709.5-712M,758.5-768M,778.5-781M, chr2B:2-10M,12.5-15.5M,22-23.5M,69.5-71M,149.5-151M,545.5-558M,680-690.5M,717.5-719.5M,731-735M,785-796M,798-801.5M, chr2D:10-14M,16-18M,570-614M,618-620M, chr3A:0-2M,8-10.5M,727…
TRI_7464	Genebank	Sadabozu 1	0	0	0	0	1202	21	chr2B	63	chr2D:570-601.5M	chr1A:1-3.5M,4.5-7.5M,14.5-16.5M,569-571.5M,579.5-582M,585.5-587.5M, chr1B:0-21M,27-28.5M,32.5-34.5M,45-47M,48-52.5M,58.5-63.5M,94-97.5M,305.5-308.5M,314.5-322.5M,424-426.5M,475-477.5M,577-580M,649-653.5M,662.5-665M,667.5-669M, chr1D:0-4M,10.5-16M,18-20.5M,31-35M,40-46M, chr2A:11-12.5M,46-48.5M,760-766M, chr2B:4-11M,17-19M,41.5-43.5M,45.5-47.5M,48.5-53.5M,77.5-79M,133-138M,194-195.5M,203-205.5M,5…
TRI_7560	Genebank	Campeador	1	0	0	0	442	19	chr2D	28	chr2D:583-597M	chr1A:0-8.5M,9.5-19.5M,579.5-582M, chr1B:26-28M,30.5-32.5M,301-303M,305-309M,315-316.5M,608.5-610M,633-635.5M, chr2A:22.5-24M,46-48.5M,71.5-74M, chr2B:7-10M,15.5-18.5M,680-681.5M,683-686M,726-728M,793.5-795.5M, chr2D:6.5-8.5M,71.5-73.5M,583-597M,598.5-600.5M,612-621M, chr3A:0-2M,17-19M, chr3B:24.5-26M,37-38.5M,51.5-53M,726-728.5M,731-732.5M,743-745M,751-756M, chr3D:570-573M, chr4A:695-698M,706-70…
TRI_7606	Genebank	Carstens Condor	0	0	0	0	681	21	chr2B	33	chr2D:583.5-600M	chr1A:4-6M,8.5-10.5M,13-20M,579.5-582M, chr1B:0.5-6M,8.5-15M,47.5-49.5M,53-57M,578-580.5M,591-592.5M,608-610.5M,676-681M, chr1D:0-4.5M,30.5-35.5M,418.5-420M, chr2A:16-20.5M,31-33M,45.5-48M,761.5-767M, chr2B:5.5-13M,16-19.5M,124-127.5M,680.5-682M,683-686M,725.5-728M,730.5-733M,737-738.5M,741.5-745M,765-767M,793-794.5M, chr2D:583.5-600M,636-638.5M, chr3A:0-1.5M,6.5-10.5M,17-19M, chr3B:21-22.5M,28.5…
TRI_7702	Genebank	Consul	0	0	0	0	652	20	chr2B	28	chr2D:583.5-597.5M	chr1A:4.5-10.5M,14-16M,588.5-590.5M, chr1B:1.5-3.5M,10-11.5M,13-15M,16-18M,48-50.5M,280.5-282M,514-515.5M,553-554.5M,578-580M,590-592M,608-610M,676-680M, chr1D:2-4M,31-33M,434-436M, chr2A:71.5-73.5M,758.5-767M,776.5-781M, chr2B:4-10M,40-42.5M,45-47M,48.5-53.5M,77-79M,124-126.5M,683-686.5M,708.5-711M,726.5-731.5M,734-737.5M,739-741.5M,745-746.5M,762-764.5M,767.5-769.5M,790-793M, chr2D:583.5-597.5M…
TRI_7716	Genebank	Iva	0	0	0	0	1555	19	chr2D	125	chr2D:11.5-74M	chr1A:1-3.5M,14.5-16M, chr1B:10-12.5M,16.5-18.5M,44.5-47M,48-52.5M,58-59.5M,88-89.5M,105.5-107.5M,675.5-680M, chr1D:10-11.5M,25.5-27M,31-32.5M, chr2A:10-12.5M,18-22M,760-766M, chr2B:5.5-9.5M,41.5-43.5M,45-47M,49-53.5M,124-127.5M,454-456M,757-767M,786-789.5M,790.5-793.5M, chr2D:0-9.5M,11.5-74M,76.5-91M,92-97M,99.5-134.5M,135.5-148M,150.5-163M,165-169.5M,178.5-197.5M,213-218M,239-244M,246.5-248.5M,…
TRI_7719	Genebank	Nr. 301	0	0	0	0	687	21	chr2B	29	chr2D:583-597.5M	chr1A:5.5-10M, chr1B:1.5-4M,6-7.5M,17.5-19.5M,47-49.5M,124.5-129.5M,634-635.5M,675.5-677.5M,680-686.5M, chr1D:27.5-29.5M,420.5-422M,423-426.5M, chr2A:46-48.5M,71.5-74M,749-751.5M,761-763.5M,764.5-766M, chr2B:0-3.5M,5.5-9.5M,12-15.5M,16.5-18M,219.5-221M,682.5-686M,693.5-695M,730-737.5M,739-741.5M,764-772.5M,795.5-801.5M, chr2D:9.5-12M,81.5-83.5M,583-597.5M,612.5-621.5M,639-640.5M, chr3A:508-510M,7…
TRI_7720	Genebank	Anna Migliori	0	0	0	0	590	20	chr2D	60	chr2D:570.5-601.5M	chr1A:5-7.5M,9-11.5M, chr1B:0.5-2.5M,4.5-8.5M,10-13M,129.5-132.5M,608.5-610M,677.5-679M,681-682.5M, chr1D:410.5-412.5M, chr2A:691-694.5M,768-770M, chr2B:7-10M,12-15.5M,19-24M,31.5-33.5M,683.5-685M,729-732M,734-742.5M,762-764.5M,787-789.5M, chr2D:10-13M,570.5-601.5M,602.5-613.5M, chr3A:0-2M,11.5-13.5M, chr3B:0-2.5M,27.5-30M,51-52.5M,750.5-755.5M,764.5-766M,797.5-800M,801-806M,813.5-816M,826-831M, …
TRI_7818	Genebank		1	0	0	0	521	20	chr2D	73	chr2D:570.5-607M	chr1A:5.5-7.5M, chr1B:0.5-2.5M,6-7.5M,47-49M,677.5-679M, chr1D:424.5-426.5M, chr2A:8-10M,11-22M,46-48M,71.5-73.5M, chr2B:0-3M,6-8.5M,12.5-15.5M,17-18.5M,668-670M,726.5-728.5M,732-733.5M,762-764M,793-795M, chr2D:570.5-607M,609-613.5M,617-620.5M,635-639.5M, chr3B:0-1.5M,28.5-30M,59.5-62M,769-771.5M,785.5-787.5M,812-816M,826-827.5M,829-831M, chr3D:606.5-609M, chr4A:372.5-374M,652-655.5M,660.5-662M,7…
TRI_7821	Genebank		0	0	0	0	665	20	chr2D	63	chr2D:570-601.5M	chr1A:3-9M,532-534M,579.5-582M, chr1B:0.5-3M,6-7.5M,47-50M,114-115.5M,624.5-626.5M,676.5-679M, chr1D:28-30M,420-422M,424.5-426M,466.5-468.5M, chr2A:8-10M,11-22.5M,46-48M,71.5-73.5M,764-765.5M, chr2B:0.5-3M,5.5-8.5M,12.5-15.5M,17-18.5M,667.5-671.5M,685.5-687M,730-734.5M,762.5-764M,779-781M,793-796M, chr2D:68-69.5M,570-601.5M,604-607M,609-613.5M,635-639.5M, chr3A:508-510M, chr3B:0-1.5M,27.5-30M,59.…
TRI_7838	Genebank		0	0	0	0	978	20	chr2D	87	chr2D:570-614M	chr1A:0-7M,12-15M,579.5-582M, chr1B:18-19.5M,44-55.5M,59-63.5M,566.5-568.5M,633.5-635.5M,676-680M, chr1D:10-12.5M,418.5-426M, chr2A:0-24M,46-48.5M,71.5-74M,760-764.5M, chr2B:6-7.5M,14-18M,19-24M,77-79.5M,96.5-98M,725.5-727M,761.5-767M, chr2D:0-15.5M,37-39.5M,570-614M, chr3A:6-13M,20-22M,25.5-27M, chr3B:0-1.5M,27.5-30M,514.5-518.5M,741-745.5M,750.5-752.5M,774-776.5M,785-787.5M,813.5-816M,819-821.5…
TRI_7843	Genebank		1	0	0	0	639	19	chr2D	87	chr2D:570-613.5M	chr1A:3.5-10.5M, chr1B:0.5-3M,5-7.5M,13-16M,17.5-19.5M,677-679M, chr1D:6-8M,419-422M,423-426.5M, chr2A:8-22M,44-48M,71.5-74M,762-764.5M,768-770M, chr2B:0.5-3.5M,4.5-9M,12-15.5M,17-18.5M,49-53M,726-741.5M,763-772.5M, chr2D:68-69.5M,82-83.5M,570-613.5M,617.5-620M, chr3A:508.5-510.5M, chr3B:27.5-30M,51-53M,59.5-64M,764-766.5M,769-771.5M,813.5-816M, chr3D:0-6M,606.5-609M, chr4A:653-655M,687.5-690M,72…
TRI_7876	Genebank		0	0	0	0	619	19	chr2B	63	chr2D:582.5-614M	chr1A:9-11M,15-17M,24-26M, chr1B:1-6.5M,9.5-13.5M,16-17.5M,679-681M, chr1D:9-11M, chr2A:44-48.5M,762-764.5M, chr2B:0.5-4.5M,7.5-9M,17-18.5M,31.5-33.5M,49-53M,125-127M,680.5-682M,726-731.5M,733.5-744.5M,764.5-773.5M,793.5-795M, chr2D:570-580.5M,582.5-614M, chr3A:0-2M,727-729.5M, chr3B:28-30.5M,48.5-50.5M,693.5-695M,726-728.5M,751.5-756M,794.5-796M,797.5-800.5M,801.5-803.5M, chr3D:0-3M,595-597.5M, …
TRI_7877	Genebank		0	0	0	0	1020	21	chr2B	69	chr2D:579.5-614M	chr1A:5.5-7.5M,12-14M,20-24M,40.5-42.5M,526.5-528.5M,579.5-582M, chr1B:1.5-3.5M,4.5-7.5M,9-11M,16-18M,30-32.5M,45.5-49.5M,51-53M,94.5-100.5M,121.5-133M,514-516M,527.5-531.5M,649-653.5M,661-665M,676.5-682M, chr1D:0-4M,17.5-19M,390-392.5M,433.5-436M, chr2A:45.5-48M,762-765.5M, chr2B:1.5-5.5M,6.5-10M,12-15.5M,19-24M,26.5-28M,33-35M,124-127.5M,680-682M,685.5-691M,692.5-694M,726-745.5M,764-772.5M,788-…
TRI_7884	Genebank	Extra Legland	0	0	0	0	875	20	chr5B	38	chr5B:514.5-534M	chr1A:5-7M,9.5-15.5M,37.5-39.5M, chr1B:0-9M,17-19.5M,25-27.5M,47-49M,96-97.5M,519-520.5M,676.5-680M, chr1D:421-422.5M, chr2A:17.5-22M,30-32M,70.5-74M,759.5-761M,763.5-767M,768.5-770M,779-781M, chr2B:7-9.5M,21-23M,45.5-47.5M,58.5-60M,123.5-127.5M,665.5-672M,680-682M,683-687M,688-689.5M,726-731.5M,743-745.5M,761.5-766.5M,789.5-793M, chr2D:571-572.5M,575-581M,583-599M,605-610M, chr3A:0-2M,7.5-11M,63…
TRI_7888	Genebank	Somme - Desprez	0	0	0	0	554	20	chr2B	31	chr2D:583.5-599M	chr1A:2.5-8M,10-19.5M, chr1B:12.5-15M,16.5-18M,47.5-49M,53.5-57M,676.5-680M, chr1D:10-13M,19.5-22M, chr2A:71.5-73.5M,761-767M, chr2B:6.5-9.5M,14.5-16M,103-105M,124-127M,667-671.5M,679.5-682M,683-686.5M,727.5-731.5M,761.5-767M,787-790M, chr2D:85.5-87.5M,583.5-599M,606-609.5M,635-640M, chr3A:9.5-11.5M,639-641M, chr3B:28-29.5M,59.5-62M,511-512.5M,514.5-518.5M,719.5-721M,762.5-765M,822.5-826M, chr3D:…
TRI_8070	Genebank	El-Li-Duo	0	0	0	0	1201	20	chr2B	45	chr2A:758.5-781M	chr1A:4.5-7.5M,8.5-10.5M,586-587.5M, chr1B:2-7M,8-20M,26-31M,46.5-52.5M,58.5-63.5M,301-303M,305-309M,315-317M,424.5-427.5M,629.5-631M,649-653.5M,657.5-660M,662.5-665M, chr1D:30.5-35.5M,40-47M,433.5-436M, chr2A:80.5-82.5M,758.5-781M, chr2B:3-9M,40.5-43M,45.5-47.5M,48.5-53.5M,72.5-74M,77.5-79.5M,108-109.5M,194-195.5M,203-206M,290.5-298M,454-456M,616-618M,619.5-621.5M,632.5-635M,682.5-687.5M,691.5-6…
TRI_8076	Genebank	Gang-Uek Nr. 9	0	0	0	0	1220	20	chr2B	64	chr2D:582-614M	chr1A:1.5-8M,20-22M,145-147.5M,382.5-386M,420-423M,554-555.5M,579.5-582.5M,584-586.5M, chr1B:2.5-7M,18-20M,123-132.5M,281-283M,608-610.5M,636.5-638.5M,661.5-664.5M,676-680M, chr1D:3-4.5M,10-16.5M,40.5-46M,420.5-422.5M, chr2A:9.5-12.5M,44.5-48.5M,71.5-74M,762-766.5M, chr2B:4-11M,13-15M,50.5-53.5M,75-79M,108.5-110.5M,123-127.5M,134.5-136M,218.5-221M,228.5-230.5M,559.5-561.5M,573-576M,617-618.5M,632…
TRI_8079	Genebank	He-Zuo Nr. 1	0	0	0	0	1035	20	chr2D	62	chr2D:582.5-614M	chr1A:1.5-4M,7.5-11M, chr1B:6-7.5M,9.5-12M,47-49.5M,121.5-131M,425-426.5M,671-673.5M, chr1D:9.5-12.5M, chr2A:45.5-48.5M,71.5-73.5M,731-733.5M,761.5-777M, chr2B:0-3.5M,6-14M,41-43M,45.5-47M,48.5-52M,53.5-59M,75-78.5M,140-142M,453.5-456M,685-687.5M,726-744.5M,762-766.5M,775.5-777M,789.5-793M,795.5-799M, chr2D:9.5-14M,67-69.5M,570-580.5M,582.5-614M,617.5-621M,635-652M, chr3A:11-15M, chr3B:25-30.5M,4…
TRI_8116	Genebank	Tu-Bu-Gi	0	0	0	0	1205	20	chr2B	63	chr2D:582.5-614M	chr1A:0.5-3.5M,5.5-8M,14-16.5M,19.5-21.5M,579.5-582M, chr1B:3-7.5M,12.5-14M,15-17.5M,47-48.5M,566.5-568.5M,654-655.5M,671.5-673.5M,676-679M, chr1D:13-16.5M, chr2A:46-48.5M,71.5-74M,752-753.5M,761.5-768M,772-774M, chr2B:0.5-3M,6-14M,40-43M,45-52.5M,53.5-55M,57.5-59.5M,75-78.5M,140-142.5M,155.5-157M,408-410.5M,453.5-456M,670-672.5M,682.5-693M,758.5-766M,769-771.5M,787-789.5M,795.5-801.5M, chr2D:19-…
TRI_8121	Genebank	Kecskeméti 307	0	0	0	0	835	20	chr2D	88	chr2D:570-614M	chr1A:0-8M, chr1B:1-3M,6-8.5M,9.5-11.5M,16-26M,48-52.5M,608-610.5M,662.5-664.5M,671-673.5M,676-680M, chr1D:7-8.5M,28-30.5M,32.5-34.5M, chr2A:44-48M,709.5-711M,762-765.5M,777-781M, chr2B:0.5-12M,21.5-23.5M,124-127.5M,453.5-458M,683.5-686M,726.5-728M,744.5-749.5M,762-766.5M,789.5-793.5M, chr2D:14-18.5M,67-70.5M,570-614M, chr3A:11.5-13.5M,722-726M, chr3B:0-2M,5-6.5M,31-33M,59.5-64.5M,513.5-518.5M,81…
TRI_8134	Genebank	Bo 3898/62	0	0	0	0	839	21	chr2D	63	chr2D:582.5-614M	chr1A:1.5-4M,8.5-10.5M,14-17M,509-510.5M, chr1B:3-7.5M,15-21M,48-52.5M,560.5-563M,598-600.5M,662.5-664.5M,676-679M, chr1D:434-435.5M, chr2A:18-21.5M,44-50.5M,80.5-82.5M,710-712M,762-776M, chr2B:2-4.5M,7.5-12M,16-18M,22-24.5M,103.5-105.5M,124-127M,684.5-687.5M,725.5-744.5M,761.5-766.5M,786-789.5M,790.5-793.5M, chr2D:20-22.5M,59.5-62M,67-70.5M,570-580.5M,582.5-614M,617-619.5M,634.5-651.5M, chr3A:19…
TRI_8280	Genebank	Rode Ris	0	0	0	0	621	20	chr6B	31	chr2D:580.5-596.5M	chr1A:1-3.5M,23.5-26M,541.5-543M,586.5-588M, chr1B:1.5-6M,16.5-19.5M,51-53M,662.5-664.5M,677.5-680M, chr1D:17.5-19.5M, chr2A:44-48.5M,71.5-74M,760-768.5M, chr2B:2.5-5M,10.5-12.5M,102.5-104M,124.5-128M,685-687.5M,729-733M,763.5-773.5M,793.5-795.5M, chr2D:39-41M,571.5-573.5M,580.5-596.5M,606-609.5M,635.5-643M, chr3A:26-27.5M,646-649M,739.5-742M, chr3B:0-1.5M,22-23.5M,29-30.5M,59.5-65M,514.5-519.5M,…
TRI_8299	Genebank	Skoplje	0	0	0	0	1136	20	chr2B	39	chr2D:583-602.5M	chr1A:1-4M,15-17M,538.5-540M, chr1B:4-7.5M,12.5-14M,16.5-25.5M,236-238.5M,566.5-569M,677-681M, chr1D:15-16.5M,433.5-436M, chr2A:0-2.5M,17.5-23.5M,44-48.5M,155-157M,712-713.5M,758.5-760.5M,764-767M,775.5-781M, chr2B:2.5-9M,10-13M,40.5-44M,45-47.5M,48.5-54M,71.5-74M,77-79.5M,108-110.5M,175.5-177.5M,453.5-456M,683-690.5M,692.5-695M,725.5-728M,735-737.5M,747.5-750M,758.5-766.5M,768-770.5M, chr2D:7-9.…
TRI_8455	Genebank	Norda	0	0	0	0	632	19	chr2B	34	chr2D:583.5-601M; chr7B:730-748M	chr1A:0.5-3.5M,6.5-10.5M,20-23.5M,37.5-40M, chr1B:0-1.5M,2.5-5.5M,9-13.5M,16-18.5M,26.5-29M,578-580M,676-678.5M, chr1D:10-12.5M, chr2A:0-1.5M,10-12.5M,18-22M,44-48M,71.5-73.5M,761.5-767M, chr2B:2-4.5M,6.5-10.5M,12.5-15.5M,45.5-47.5M,124-127M,683-686.5M,725.5-734M,742.5-745M,764-771.5M,794-795.5M, chr2D:571-573.5M,583.5-601M,608-609.5M, chr3A:0-1.5M, chr3B:0-6M,661-662.5M,720-721.5M,804-807M,822-8…
TRI_8476	Genebank	Madif 20	0	0	0	0	479	20	chr2D	25	chr5B:497.5-510M	chr1B:7-8.5M,18-19.5M,48-49.5M,51-53M, chr1D:42-46M, chr2A:71.5-73M,763-767M, chr2B:7.5-9.5M,291.5-297.5M,632.5-634.5M,756.5-764M, chr2D:570.5-580.5M,582-593.5M,594.5-601M,604-613.5M, chr3A:0-2M,701-702.5M, chr3B:103.5-105M,515-517.5M,753.5-755.5M,803.5-808M,819.5-822M, chr3D:5-9M,570-572.5M,595-597M, chr4A:660-662M,700-704.5M,713.5-716M,731-733M,742-745M, chr4B:667-669.5M, chr5A:671.5-673M,708.5…
TRI_9323	Genebank	Mildress	1	1	1	1	1953	19	chr1B	735	chr1B:322-690M	chr1A:1-3.5M,4.5-7.5M,585.5-592M, chr1B:0-238.5M,241.5-243M,246-305.5M,309.5-314.5M,322-690M, chr1D:32-35.5M,398-400M,453.5-455M,473.5-477M, chr2A:12.5-15M,16.5-18.5M,45.5-48M,71.5-73.5M,758-768.5M,776.5-781M, chr2B:0.5-3M,6-8.5M,14-18.5M,682.5-687M,693-695M,707.5-710M,711.5-713M,726.5-729M,734-737.5M,739-740.5M,753-771.5M, chr2D:20-22.5M,67-70.5M,572.5-576.5M,583.5-597M,612.5-636M,637-652M, chr3…
TRI_9332	Genebank	Bocquiau	0	0	0	0	773	20	chr5B	33	chr5B:497-513.5M	chr1A:1.5-4M,5.5-7M,9.5-19.5M,589-590.5M, chr1B:4.5-7M,18-19.5M,47.5-49M, chr1D:306.5-308.5M, chr2A:18-22M,71.5-73.5M,710-712.5M,761.5-767M, chr2B:0.5-3M,6-10.5M,11.5-14M,16-18.5M,31.5-33.5M,124-127M,454.5-456M,685.5-687M,692.5-694M,725.5-728M,731-733M,736.5-738M,742.5-745M,747.5-749.5M,761.5-767.5M,787-793.5M, chr2D:574-577M,583.5-599M,605-609.5M, chr3A:0-2M,7.5-10.5M, chr3B:6-7.5M,26.5-29.5M,59…
TRI_9365	Genebank	Kiszombori 1	0	0	0	0	896	20	chr6B	31	chr7B:706.5-722.5M	chr1A:1.5-4M,5.5-7.5M,564.5-566M,568.5-572M,579.5-582M, chr1B:1.5-3M,4-6.5M,12.5-15M,30.5-32.5M,48-53M,528-529.5M,622.5-624.5M,676-680M, chr1D:2-5M, chr2A:18-22M,747.5-750.5M,761.5-766.5M,779.5-781M, chr2B:6.5-10M,14-16.5M,45-47.5M,124-127.5M,682.5-686M,692.5-694.5M,729-731.5M,733.5-737.5M,742-748M,761.5-764M,767.5-770M,786-801.5M, chr2D:14.5-16M,571-577.5M,583.5-597.5M,612.5-619.5M, chr3A:12-14M…
TRI_9366	Genebank	Mironovskaja Jubilejnaja 50	0	0	0	0	895	20	chr2D	53	chr2D:570-596.5M	chr1A:0.5-3M,14-18M,20.5-22.5M,563.5-565M,579.5-582M, chr1B:0.5-3M,16.5-25.5M,48.5-50M,566.5-569M,633.5-635.5M,654-656.5M,677-678.5M, chr1D:3-4.5M,8-9.5M,51-53M,433.5-436M, chr2A:1.5-3.5M,16-21M,44-48M,709.5-711.5M,749-752M,763.5-766M, chr2B:0.5-3M,6-9M,21-22.5M,77.5-79.5M,218.5-222M,228-230M,454-456M,684.5-687.5M,692.5-694.5M,725.5-729.5M,736-740M,747.5-750M,755.5-766.5M,768-770.5M,787.5-789M, c…
TRI_9367	Genebank	Skorospelka 35	1	1	1	1	1047	21	chr1B	252	chr1B:0-126M	chr1A:579.5-582M, chr1B:0-126M,127.5-234M,677-678.5M, chr1D:14-15.5M,17.5-19.5M,418-426M,430.5-434M, chr2A:18.5-25M,44-48M,710.5-712.5M,763.5-767.5M,778-781M, chr2B:0.5-3M,5.5-10M,14-16.5M,51-53M,683.5-686M,759-764M,786.5-794M,795.5-801.5M, chr2D:570.5-590M,591-593.5M,594.5-596M,597.5-601M,605.5-609.5M, chr3A:15-18M, chr3B:28.5-31M,598.5-601M,734-736M,802-804M,813.5-816M, chr3D:0-4M,595.5-597M,59…
TRI_9375	Genebank	Colorben 4	0	0	0	0	736	20	chr2D	39	chr2D:582.5-602M	chr1A:3.5-10.5M,13.5-16M,508.5-511M,569-571M,579.5-582M,586.5-588M, chr1B:4-7M,9.5-14M,17.5-19.5M,48-53.5M,59-62M,305.5-310M,316-317.5M,518.5-520M,598.5-600.5M,662.5-664.5M,676.5-679.5M, chr1D:17.5-19M, chr2A:10-12.5M,628-629.5M,763-766M,768-769.5M, chr2B:7-9.5M,17-19M,45.5-47M,49-53.5M,77.5-79M,108-110.5M,124-126.5M,203.5-206M,632.5-634M,683.5-686.5M,725.5-728M,729-733M,786-789.5M,792.5-801.5M, …
TRI_9397	Genebank	Madif 20	0	0	0	0	1127	20	chr5B	87	chr2D:570-614M	chr1A:1-4M, chr1B:1.5-4.5M,6-14M,15.5-20.5M,25-28.5M,41-42.5M,48-53.5M,280.5-283M,561-563M,594-595.5M,665-667M,676.5-679M, chr1D:10-12.5M,42.5-47M,472-474M, chr2A:45.5-48.5M,71.5-74M,80.5-82.5M,738-740M,758.5-760.5M,761.5-767.5M,779-781M, chr2B:7-9.5M,17-18.5M,45.5-47.5M,123.5-128M,193.5-196.5M,202-206.5M,290.5-298.5M,616.5-619.5M,632-635M,682.5-684.5M,687.5-690M,692.5-694.5M,708.5-711M,726-729.5…
TRI_9400	Genebank	Marzotto	0	0	0	0	826	21	chr5B	63	chr7D:607.5-639M	chr1A:1.5-3.5M,569.5-571.5M, chr1B:1.5-3.5M,6-8.5M,9.5-14M,18-19.5M,48-53M,113.5-115.5M,124-126M,127.5-132M,676.5-678.5M, chr1D:32-33.5M,43-45.5M,468.5-470.5M,471.5-474M, chr2A:46-48.5M,759.5-776.5M, chr2B:7-9.5M,17.5-19M,125-127.5M,291-298M,683-686M,706.5-709M,712.5-714.5M,726.5-730M,731.5-734.5M,743.5-745M,748.5-751M,755.5-764.5M, chr2D:573.5-575.5M,583-596.5M,606.5-609M,612-620.5M,635-651.5M, …
TRI_9410	Genebank	San Prospero	0	0	0	0	572	20	chr2D	33	chr2D:635-651.5M	chr1A:2-3.5M, chr1B:4.5-7M,9.5-11.5M,18-19.5M,48-50.5M,686-687.5M, chr1D:43.5-45M,483.5-495.5M, chr2A:46-48M,71.5-74M,760.5-776.5M, chr2B:764-772M, chr2D:570.5-573M,574-578.5M,580-593M,594.5-601M,605-607M,609.5-613.5M,635-651.5M, chr3B:0-6M,103.5-105.5M,515-516.5M, chr3D:4.5-9M,570-572.5M, chr4A:660-662.5M,730-732M, chr4B:296.5-300M,635-637.5M, chr5A:463.5-466.5M,470.5-474.5M, chr5B:15.5-17M,21-2…
TRI_9520	Genebank		0	0	0	0	924	21	chr2D	88	chr2D:570-614M	chr1A:6-8M,12.5-14.5M,527-528.5M,537.5-539.5M,548.5-551M,564.5-566M,569-572M,579.5-582M, chr1B:0.5-3M,6-7.5M,16-18.5M,20.5-25.5M,47-49.5M,58.5-63.5M,623-624.5M,662.5-664.5M,676.5-680M, chr1D:1.5-4M,10-12.5M,31-34.5M,42.5-45.5M, chr2A:0-2M,10-12.5M,18-22M,44.5-48M,71.5-73.5M,758.5-762M,766-776.5M,779-781M, chr2B:4.5-10M,16-17.5M,77-79M,96.5-98.5M,124-127M,685.5-691.5M,732-735.5M,743-745M,747.5-749…
TRI_9522	Genebank		0	0	0	0	970	20	chr2B	53	chr2D:570-596.5M	chr1A:0.5-3M,14-16.5M,20-22M,578-582M, chr1B:0-1.5M,3-7.5M,16.5-25.5M,566-569M,636.5-638M,676-681M,684-688.5M, chr1D:12.5-16.5M,411-416M,418-425M,429-433M,483.5-495.5M, chr2A:5-8.5M,18-23.5M,44.5-48.5M,709.5-711M,760-763M,764-766.5M,770.5-774M, chr2B:0.5-3M,5.5-9M,21-22.5M,50.5-53.5M,77.5-79.5M,126.5-128M,141-142.5M,218.5-221.5M,229-230.5M,453.5-456M,683-686M,727-741M,742-748M,761-763M,764-772.5M…
TRI_9625	Genebank	Caesium 111	0	0	0	0	1233	20	chr2B	63	chr2D:570-601.5M	chr1A:0.5-3M,568.5-571.5M,579.5-582M, chr1B:0-2M,3.5-7M,15-18M,40-42M,48-52.5M,129.5-132M,241.5-243M,281-282.5M,345.5-352M,576-578M,594-595.5M,662.5-665M,677-679.5M, chr1D:1.5-4M,11-12.5M,31-35M,86.5-92M,105.5-110.5M,169.5-171M,415.5-423.5M,475-477M, chr2A:11-24M,758.5-760M,762-764.5M,771.5-773M,776-781M, chr2B:0.5-4.5M,7-11M,12.5-15.5M,26-28M,31.5-34M,45-47.5M,49-53.5M,124-128M,573-575.5M,684.5-…
TRI_9627	Genebank	Ku-Maj	0	0	0	0	434	19	chr6B	30	chr6B:706-721M	chr1A:21-22.5M,579.5-582M, chr1B:1-3M,32.5-34.5M,649.5-652M, chr1D:0-2.5M,40.5-43M,470-472M, chr2A:11.5-22M, chr2B:6.5-10M,49-51.5M,75-78.5M,140-142.5M,203.5-205M,667.5-670.5M,684-685.5M,758.5-763.5M,772-773.5M,789.5-793M, chr2D:574.5-576M,582-584M,597-607M, chr3A:748-751M, chr3B:27.5-30M,150-152M,802.5-808M,819.5-821.5M, chr3D:0-5.5M,606.5-609M,614.5-616M, chr4A:724.5-735M,740-745M, chr4B:231-24…
TRI_9661	Genebank	F 26-63	0	0	0	0	422	18	chr2B	19	chr5A:462-471.5M	chr1A:1.5-3M,553-555.5M, chr1B:2.5-8M,10.5-12M,667.5-669.5M, chr2A:71.5-74M,763.5-766.5M,776.5-779M, chr2B:3.5-5.5M,683.5-686M,727.5-731.5M,733.5-737.5M,742-744.5M,745.5-748.5M,764-772.5M,786.5-793.5M,795.5-801.5M, chr2D:9.5-11.5M,572.5-575M,581-585.5M,594.5-596M, chr3A:7-9M,11-15.5M,714.5-716.5M, chr3B:103.5-105M,515-517.5M,822-827M, chr3D:32-38.5M,600.5-602M,606.5-609M, chr4A:700-703.5M,713.5-7…
TRI_9664	Genebank	F 417-62	0	0	0	0	1038	21	chr6B	43	chr6B:401.5-424M	chr1A:0.5-3M,14-16.5M,24-26M,99-100.5M,579.5-582M, chr1B:12.5-14M,16.5-25.5M,566.5-569M,607.5-610.5M,676-680.5M, chr1D:12.5-16.5M,410.5-413M,418-426M,429-432.5M, chr2A:18.5-21M,44.5-48M,759-764.5M, chr2B:0.5-11M,12.5-15.5M,17-19M,50-54M,77.5-79.5M,218.5-221.5M,227.5-230M,453.5-456M,683-686.5M,692.5-695M,725.5-728M,747.5-749.5M,758-770.5M, chr2D:7-8.5M,20-22.5M,82-83.5M,571-581M,583.5-602M,605-610…
TRI_9781	Genebank	Ciacova 185	0	0	0	0	968	21	chr2D	63	chr2D:582.5-614M	chr1A:0-10M,526.5-528.5M,553.5-555.5M,588-590.5M, chr1B:1-4M,6-8M,47-49M,654-656.5M,662-664.5M,676-680M, chr1D:2-4M,10.5-12.5M,17.5-19M,32.5-34.5M,169-171.5M,408-409.5M, chr2A:18.5-21M,46-48.5M,71.5-74M,759-764.5M, chr2B:0.5-4.5M,6-10.5M,48.5-53.5M,688-690.5M,726-745M,747.5-750.5M,762-767M,786-791M, chr2D:9.5-12.5M,30-32.5M,66.5-70.5M,74.5-76.5M,570-581M,582.5-614M,618-620M,635.5-637.5M, chr3A:0-…
TRI_9782	Genebank	Cimpia Turzii 1	0	0	0	0	849	19	chr2D	87	chr2D:570-614M	chr1A:0-8.5M,9.5-11.5M,14.5-17M,349.5-351M,519.5-521.5M, chr1B:1-3.5M,6-8M,47.5-53M,94.5-97.5M,553-554.5M,608-610.5M,622.5-625M,654-655.5M,676-680M, chr1D:2-4M,9.5-12.5M,41-46.5M,414.5-416M, chr2A:8-10M,11-22M,45.5-47.5M,761-765M,772.5-774M, chr2B:6.5-9.5M,14-15.5M,18-23.5M,688-689.5M,691-693M,732-735M,747.5-749.5M,764.5-772.5M,788-793.5M,798.5-801M, chr2D:14-16M,570-614M,635-639.5M, chr3A:0-2M,1…
TRI_9814	Genebank	ICA 449 c	0	0	0	0	950	20	chr6B	88	chr2D:570-614M	chr1A:3.5-6M,24-25.5M,553.5-555.5M,579.5-582M, chr1B:0-4M,6-8M,16-25.5M,662.5-664.5M,676-680M, chr1D:10-12.5M,14.5-16.5M,40-45.5M,169-171M,414-416M,433.5-436M, chr2A:710-714M,763.5-765.5M, chr2B:6.5-14M,15.5-17M,123.5-127.5M,683-686.5M,726-741.5M,761.5-767.5M,792.5-795M, chr2D:66-73.5M,570-614M,635-639.5M, chr3A:6.5-9.5M,10.5-13M,19.5-22M,721.5-724M, chr3B:31.5-33.5M,51-53.5M,598.5-601M,720-722M,…
TRI_9927	Genebank	Jo 03021	0	0	0	0	876	19	chr2B	88	chr2D:570-614M	chr1A:14.5-16M, chr1B:1.5-3M,9.5-12M,47.5-49M,236-238M,633.5-635.5M,676.5-680.5M, chr1D:17.5-20M,28-30M,413.5-415.5M, chr2A:71-74M,80.5-82.5M,709.5-712.5M,718-719.5M,758.5-760.5M,761.5-767M,772-774M,777-781M, chr2B:0.5-3M,5.5-9.5M,14.5-17M,21-23M,31.5-34M,453.5-455M,643-644.5M,682.5-686M,692.5-694.5M,725.5-749.5M,761.5-766.5M, chr2D:80-83.5M,570-614M,616-620.5M, chr3A:7.5-10M,15-19M,640-641.5M,72…
TRI_9978	Genebank	Nadezda II	0	0	0	0	968	20	chr2B	54	chr2D:570-597M	chr1A:2.5-9.5M,14-16M,30.5-32.5M,527-528.5M,537.5-540M,548.5-552M,563.5-567M,568-572M,579.5-582M, chr1B:0.5-3M,16.5-25.5M,45.5-53M,105-107.5M,676-680.5M, chr1D:2-4M,10-12.5M,32-34.5M, chr2A:3-7M,9.5-14.5M,18-21.5M,44.5-48M,262.5-264M,711-712.5M,757.5-760.5M,762-766.5M,772-774M,778-781M, chr2B:0-4M,7-10M,15.5-18.5M,40-42M,45.5-48M,124-127M,684-691.5M,709.5-711M,732-734.5M,736.5-739.5M,742.5-745M,7…
TRI_10049	Genebank	Hybrid English	0	0	0	0	994	21	chr2D	88	chr2D:570-614M	chr1A:1-3M,4.5-7.5M,9-20M,374-376.5M,548.5-550M,553.5-555.5M,579.5-582M, chr1B:0-2M,3-7M,9.5-13.5M,15-18M,30.5-32.5M,598.5-600M,608-610.5M,658-659.5M,671-673.5M,676.5-680M, chr1D:1.5-4M,10-12.5M,170-171.5M,413.5-423M, chr2A:11-22M,30-32M,71-74M,712-713.5M,760-762.5M,764-767M,779-781M, chr2B:0.5-3.5M,6-10M,12-15.5M,17-18.5M,45-47.5M,124-127.5M,684-687.5M,730.5-734.5M,744-761.5M,790.5-792.5M, chr2D…
TRI_10166	Genebank	Preska OK 14154	0	0	0	0	1268	20	chr3D	233	chr3D:499.5-616M	chr1A:0-21M, chr1B:3-7M,18-19.5M,48-53M,474.5-476.5M,608-610M,661.5-667M,676.5-679.5M, chr1D:2.5-4M,28-30M,40.5-48.5M,411-416.5M,421-426.5M, chr2A:10-12.5M,44-50M,71-74M,762-766M, chr2B:0-3M,5.5-18.5M,31.5-33.5M,48.5-53.5M,72.5-74M,124-127.5M,218.5-221M,228.5-231M,683-686.5M,706.5-708M,725.5-749.5M,764-772.5M,795-801.5M, chr2D:7.5-10M,66-69.5M,570-614M, chr3A:11.5-15.5M,19.5-21.5M, chr3B:0-5M,60.…
TRI_10169	Genebank	Nudif TP 1	1	0	0	0	1027	20	chr2B	88	chr2D:570-614M	chr1A:2.5-20M,29.5-31.5M,579.5-582M,584-586M,588.5-590.5M, chr1B:2-3.5M,9-12M,15.5-20.5M,46.5-49.5M,61-62.5M,300.5-303.5M,304.5-308.5M,315.5-317M,421-422.5M,424.5-427.5M,455.5-457M,678-680M, chr1D:10.5-12.5M,18-20M, chr2A:8.5-10M,11-21.5M,262.5-264M,710-713M,758.5-763.5M,776.5-781M, chr2B:5.5-10M,11.5-14M,102.5-105M,123-127.5M,203-206M,445.5-447.5M,573-575.5M,632.5-635M,642-644.5M,661-663.5M,665.…
TRI_10179	Genebank	Margin	0	0	0	0	787	20	chr5B	69	chr2D:579.5-614M	chr1A:2.5-20M,176.5-178.5M,254.5-256M, chr1B:0-5.5M,10-12M,17.5-19.5M,27-29M,636-638M,658.5-660.5M,676-679.5M, chr1D:11-13M,26-29M, chr2A:7.5-9M,18.5-20.5M,761.5-767M, chr2B:6.5-9.5M,45-48M,103-105M,123.5-128M,661-662.5M,667-670.5M,680-682M,683-686.5M,725.5-731.5M,761.5-767.5M,787-790M,792-796M, chr2D:86-88M,571-578.5M,579.5-614M, chr3A:0-2M,7.5-9M,719.5-722.5M, chr3B:5-8M,45-47.5M,51-53.5M,719.5…
TRI_10200	Genebank	Hume	0	0	0	0	884	20	chr2D	88	chr2D:570-614M	chr1A:4.5-7.5M,12.5-16M,584-586M, chr1B:0.5-3M,6.5-8.5M,47.5-50.5M,637-642.5M,660.5-665M,666-668.5M,671.5-673M,676-680M, chr1D:0-2M, chr2A:45.5-47M,71-74M,760-762.5M, chr2B:1.5-4M,6-11M,125-128M,685.5-687.5M,726-731.5M,733.5-749M,761.5-767.5M,786-790M,791-793.5M, chr2D:9.5-11.5M,66.5-70.5M,570-614M,635-637M, chr3A:12-15M,19.5-21.5M,719.5-722M, chr3B:21.5-23.5M,45.5-47.5M,169-172M,185-187.5M,514.5…
TRI_10217	Genebank	Triumph 64	0	0	0	0	777	21	chr2B	87	chr2D:570-614M	chr1A:2.5-6.5M,12.5-15M,565.5-568M,580-582M,584-586M, chr1B:2.5-6.5M,124.5-132M,566.5-568M,608.5-610M,661.5-664.5M,676-680M, chr1D:3-4.5M,10-12.5M,42.5-46M,418.5-420.5M, chr2A:10-12.5M,71.5-73.5M,763.5-766M, chr2B:0.5-3M,6-18.5M,49-51M,77.5-79M,124-127.5M,219.5-221M,453.5-455.5M,683-686M,726-734.5M,764.5-771.5M,795-801.5M, chr2D:66-69.5M,570-614M,635.5-637M, chr3A:12-15M,19-22M, chr3B:21-23.5M,51…
TRI_10247	Genebank	Atlas 66 x Wichita	0	0	0	0	751	20	chr6B	38	chr2D:570.5-589.5M	chr1A:1-3M,5.5-8M,11.5-16M,509-510.5M,579.5-582M, chr1B:2.5-8M,9.5-12M,236.5-238.5M,527.5-532M,665.5-667M, chr1D:13.5-15M,414-416.5M,466.5-468.5M, chr2A:2.5-4M,46-48.5M,71.5-73.5M,768-774.5M, chr2B:5.5-8.5M,13-16.5M,124-126M,685.5-690.5M,764-771.5M,788-789.5M, chr2D:30.5-32M,570.5-589.5M,590.5-601M,603.5-613.5M, chr3A:508-510M,736-737.5M, chr3B:12-14M,514.5-518.5M,598.5-601M,753.5-755M,757-760M,7…
TRI_10356	Genebank	Sanja	0	0	0	0	960	20	chr2B	63	chr2D:582.5-614M	chr1A:1-3M,10-12M,22-23.5M,466-467.5M,537-539M,549-551M, chr1B:0-3M,9-14M,17.5-19.5M,47-49M,560.5-563M,597.5-600.5M,654-656.5M,661.5-665M,677.5-680M, chr1D:2-4M,32-35M,40.5-47M, chr2A:17-19M,30-32M,44.5-48M,71-74M,710-712M,764-767M,777-781M, chr2B:6-7.5M,8.5-10.5M,14.5-16.5M,24.5-26.5M,40-43.5M,45-54M,77.5-79.5M,124-128M,684.5-687.5M,726-744.5M,755.5-766M,787-789.5M,792-801.5M, chr2D:20-22.5M,67-…
TRI_10357	Genebank	Sava	0	0	0	0	817	21	chr2B	88	chr2D:570-614M	chr1A:1-3.5M,8.5-10.5M,254.5-256M,526.5-528M,569.5-571.5M, chr1B:0-5.5M,16-18.5M,47.5-49M,51-53.5M,608-610.5M,627-629M,676-680M, chr1D:1.5-4.5M,10.5-12M,31-34.5M,43.5-45M, chr2A:19-21M,44-48M,760-762M,764-767M,771.5-773M, chr2B:4-8M,16.5-18M,40.5-43.5M,124-127M,203-205.5M,291-298.5M,616-618M,632.5-635M,640.5-642M,660-662.5M,683-686M,692-694M,764.5-771M,784.5-789.5M, chr2D:20-22.5M,71.5-75M,570-61…
TRI_10373	Genebank	Benno	1	1	1	1	1120	20	chr1B	471	chr1B:0-235.5M	chr1A:12.5-17.5M, chr1B:0-235.5M,460.5-463.5M,578-580M,667-669.5M,676.5-679M, chr1D:3-6M,31-35.5M, chr2A:44-48M,759-766M,772.5-774.5M,777.5-781M, chr2B:0.5-3M,8.5-10.5M,124-126M,685-687M,764-794M,798-801.5M, chr2D:11.5-14.5M,572.5-577.5M,579-580.5M,583-599M,605.5-610M,622-635M,636-652M, chr3A:0-2M,701.5-703M, chr3B:103-105.5M,734-736.5M,753.5-755.5M,787-792M,797.5-800M,802-806M, chr3D:613.5-615.5…
TRI_10408	Genebank	F 155-67	0	0	0	0	1025	21	chr2D	53	chr2D:570-596.5M	chr1A:1-4M,579.5-582M, chr1B:1.5-6M,9.5-12M,16-18M,676-680M,686-688M, chr1D:39.5-46.5M,484-495.5M, chr2A:6-7.5M,46-48.5M,759-781M, chr2B:1.5-4M,6-9M,11.5-14M,15-17M,25.5-28M,41.5-43M,49-51M,77.5-79M,124-128M,603.5-605M,685-691M,692-694.5M,707-708.5M,765-766.5M,768-770M,787-789.5M,795-801.5M, chr2D:20-22.5M,59.5-62M,68-70.5M,570-596.5M,597.5-600M,605.5-609.5M,612.5-620M,635-652M, chr3A:6.5-9M,11-1…
TRI_10807	Genebank		0	0	0	0	542	19	chr2D	21	chr2D:570.5-581M	chr1A:1.5-3.5M,6.5-10.5M,579.5-582M, chr1B:2-3.5M,6-7.5M,9.5-12M,460.5-463M, chr1D:419-420.5M, chr2A:8-10M, chr2B:6-10M,12.5-15M,734.5-744M,764-772M,790.5-794M, chr2D:16.5-18M,570.5-581M,582-589M,591-601M,603.5-613.5M,634.5-639.5M, chr3A:24-26M,701.5-703.5M, chr3B:12-13.5M,28-29.5M,357.5-360M,515-517.5M,599-601M, chr3D:0-6M,570-572.5M,595.5-597M, chr4A:650.5-658M,672-674M,735-745M, chr4B:2-4.5M,1…
TRI_10862	Genebank		1	0	0	0	983	21	chr1D	84	chr1D:0-42.5M	chr1A:4-7M,17-19.5M,383.5-386.5M,420.5-422M,518-520M,579.5-582M,585-587.5M, chr1B:0-3.5M,5-7.5M,15.5-20M,48-52.5M,61-63.5M,305-308.5M,650-653M, chr1D:0-42.5M,45.5-86M, chr2A:6.5-8.5M,80-82M,138-140.5M,262-264M,763.5-765M, chr2B:4-6.5M,25.5-27M,41-42.5M,48.5-54M,573.5-575M,683-686M,726.5-729M,732-734.5M,758.5-765.5M,786-790.5M, chr2D:7.5-12M,20-22.5M,67.5-69.5M,570-601.5M,603.5-613.5M, chr3A:40-44…
TRI_10886	Genebank		0	0	0	0	687	21	chr6B	61	chr2D:570-601M	chr1A:0-9M,17-19M,383.5-386M,579.5-582M, chr1B:0-4M,5-7M,15-18M,48-52.5M,306-309M,649-653M,663-664.5M, chr1D:0-5M,18-20.5M,43.5-45.5M,365.5-367.5M, chr2A:6.5-10M, chr2B:17.5-19M,32.5-34M,49-53.5M,573-575M,683-685M,726.5-729M,732-734M,758.5-765M,771.5-773M,787-790M, chr2D:8-11M,67.5-69.5M,570-601M,603.5-613.5M, chr3A:41-44.5M,736.5-738.5M, chr3B:28.5-30M,51-53.5M,103.5-106M,730.5-732.5M,761.5-763M…
TRI_10887	Genebank		0	0	0	0	626	21	chr2D	35	chr2D:570.5-589M	chr1A:0-6.5M,17-20M,382-386.5M,490-492M,579.5-582M, chr1B:2-3.5M,4.5-7.5M,15.5-18M,48.5-50.5M,305.5-308.5M,649.5-653M, chr1D:0-6M,18.5-20.5M,32-33.5M,365.5-367.5M, chr2A:7-10M,762-764.5M, chr2B:25-27.5M,32.5-34M,49-53M,683.5-685M,726.5-729M,732-733.5M,758.5-764M,787-789.5M, chr2D:68-69.5M,570.5-589M,590.5-601.5M,604-607.5M,609-613.5M, chr3A:40.5-44M,737-739.5M, chr3B:51-53.5M,103.5-106M,731-732.5…
TRI_10959	Genebank		0	0	0	0	837	19	chr1B	46	chr2D:583.5-607.5M	chr1A:0-6.5M,579.5-582M, chr1B:3-5.5M,9-21M,37.5-40M,46.5-60.5M,61.5-69.5M,71-78M,82.5-84.5M,86.5-90M,106-108.5M,129.5-132M,133.5-135M,150-152M,169.5-172.5M,188-189.5M,226-229M,296.5-299.5M,300.5-303M,307-309M,355-359M,371.5-374M,379.5-381.5M,395.5-399.5M,408-411M,418-422.5M,434-437M,441.5-443.5M,460.5-462.5M,468-469.5M,473-477M,480-482.5M,509.5-512M,516.5-518M,525.5-528M,531-538M,569.5-574.5M,57…
TRI_10964	Genebank		0	0	0	0	1011	21	chr6B	63	chr2D:570-601.5M	chr1A:0-7M,17-20M,257-259M,382.5-386M,420-422.5M,518.5-520M,579.5-582M,585-588M, chr1B:2-14M,15-20M,48-52.5M,61-63.5M,305.5-308.5M,430-431.5M,553.5-555M,649-653.5M,658.5-661M,662.5-664.5M, chr1D:0-6M,10.5-12M,14.5-16M,18-20.5M,31.5-34.5M,40.5-46M,365.5-367.5M, chr2A:7.5-9.5M,11-12.5M,760-764.5M, chr2B:4-5.5M,25.5-27.5M,48.5-53.5M,77.5-79.5M,175.5-177.5M,573-575.5M,643.5-645M,683-686M,726.5-729M,7…
TRI_11146	Genebank		0	0	0	0	1019	21	chr2D	30	chr2B:752-767M	chr1A:0-7M,17-19.5M,257-259.5M,382-386M,420-422.5M,446-448M,553-555.5M,579.5-582M,585-588M, chr1B:0.5-4M,6-8.5M,47.5-49.5M,608-610M,679-680.5M, chr1D:0-6M,10-12.5M,13.5-16M,18-20.5M,31-36M,42.5-46.5M,365.5-367.5M, chr2A:6-10M,80-82.5M,262.5-264M,749-751.5M, chr2B:6-9.5M,19.5-22M,31.5-34M,41-43M,45.5-47M,123.5-127.5M,684.5-687.5M,692-694.5M,726-730M,747.5-751M,752-767M,773.5-775M,786-791M, chr2D:9…
TRI_11147	Genebank		0	0	0	0	898	21	chr2D	62	chr2D:570-601.5M	chr1A:4.5-11M,17-19.5M,257-259M,383-386.5M,579-582M,584-586.5M, chr1B:2-14.5M,15.5-18M,301-303M,305-308.5M,578.5-580M,608-610.5M, chr1D:1.5-3M,31-34.5M,43.5-45.5M, chr2A:11-25M,80.5-82.5M,710-711.5M,758.5-760.5M,763.5-767M,778.5-781M, chr2B:4-6.5M,19-24M,27.5-29M,31.5-34M,45.5-47M,48.5-53.5M,77.5-79M,175.5-177M,573-575M,682.5-686M,726.5-729M,731.5-735M,758.5-767M,769-770.5M,786-791M, chr2D:17.5-2…
TRI_11151	Genebank		1	0	0	0	936	21	chr2D	88	chr2D:570-614M	chr1A:0-7.5M,17-19.5M,257-259.5M,382.5-386M,579.5-582M,585-588M, chr1B:0-14M,15-19.5M,39-41M,46.5-52.5M,61-63.5M,577.5-580.5M,598-600.5M,608-610.5M,662.5-665M, chr1D:0-6M,14.5-16M,18-20.5M,32-34.5M,39-46.5M, chr2A:80-81.5M,262-264.5M,758.5-760.5M,762-764.5M,779-781M, chr2B:6.5-10M,123.5-128M,654.5-656M,683-686M,733-741.5M,752.5-756M,759-767M, chr2D:12-13.5M,67-70.5M,570-614M, chr3A:2-8M,20-21.5M,…
TRI_11160	Genebank		0	0	0	0	1081	21	chr6B	63	chr2D:570-601.5M	chr1A:0-10.5M,17-20M,579.5-582M,585-588M, chr1B:0-9.5M,11.5-14M,16-19.5M,32.5-35M,42.5-46.5M,48-52.5M,61-63.5M,305.5-308.5M,315-316.5M,616-617.5M,625-626.5M,649-653.5M,662.5-665M, chr1D:0-8M,11.5-17M,18-20.5M,31.5-34.5M,40.5-47M, chr2A:7-10M,710-711.5M,748.5-750M,760-764.5M, chr2B:9-10.5M,25.5-27.5M,31.5-34M,48.5-54M,77.5-79M,573.5-575.5M,669.5-674M,683.5-686M,726.5-729M,732-735M,758.5-767M,771.5…
TRI_11213	Genebank		0	0	0	0	900	20	chr2B	28	chr2D:583.5-597.5M	chr1A:1-3.5M,9-11.5M,40.5-42M,526.5-528.5M,563.5-565M, chr1B:0.5-3M,16-25.5M,106-107.5M,677-678.5M, chr1D:411-413M,417.5-426M,429-433M, chr2A:12-14.5M,18-24.5M,44-48M,71.5-74M,493.5-495M,710-712.5M,761-764M,772-774M, chr2B:4-9.5M,12.5-15.5M,40-43M,45-48M,77.5-79M,140.5-142.5M,684.5-687.5M,712-714M,726.5-732.5M,735.5-737M,742.5-745M,762.5-772.5M,788-790.5M, chr2D:9.5-14.5M,571-575.5M,578.5-580M,58…
TRI_11231	Genebank		1	0	0	0	939	21	chr2D	88	chr2D:570-614M	chr1A:1-3.5M,9-11.5M, chr1B:6-7.5M,16-25.5M,633.5-635.5M,659.5-661M,676-680M, chr1D:412-416.5M, chr2A:17.5-25M,44-48.5M,71.5-74M,493.5-495M,758.5-764M,778.5-781M, chr2B:2-4M,7-15.5M,40-43M,45-47.5M,96-97.5M,682.5-688M,726-728M,733.5-741.5M,764.5-773.5M,795-797M, chr2D:8-14.5M,85.5-87.5M,570-614M,635-639.5M, chr3A:0-2M,8.5-10.5M,51-53.5M,721.5-726M, chr3B:0-2.5M,31-33M,51-54.5M,62.5-64M,598.5-601M…
TRI_11247	Genebank	Hoeser 468-60-2 c	1	1	1	1	1161	21	chr1B	470	chr1B:0-235M	chr1A:3-6M,8.5-10.5M,14-16M,37.5-40M,579.5-582M, chr1B:0-235M,460-463.5M,566.5-568.5M,634-637M,671.5-673M,677-678.5M, chr1D:3-6M,10-12.5M,413.5-416M, chr2A:19-21M,44-48.5M,709.5-711.5M,758.5-761.5M,777-781M, chr2B:0.5-4.5M,8.5-10.5M,48.5-53M,124-127M,688-690.5M,726-728M,761.5-767M, chr2D:6.5-8.5M,80.5-84.5M,571.5-576.5M,578.5-581M,583.5-600M,604.5-610M,635-639.5M, chr3A:0-2M, chr3B:720-722M,740-7…
TRI_11252	Genebank	Levent	0	0	0	0	862	20	chr2B	27	chr2A:761-774.5M	chr1A:1-4M,14.5-16M,579.5-582M, chr1B:0.5-7M,9-15M,17-19.5M,566.5-568.5M,654-656.5M,662.5-665M, chr1D:10-12M, chr2A:18.5-21M,46-48.5M,761-774.5M, chr2B:1.5-3M,4-11M,21-22.5M,40.5-43M,45.5-47.5M,48.5-54M,77.5-79.5M,123.5-128M,202.5-206M,291-298.5M,661-662.5M,667-672M,683-686M,711.5-714M,725.5-730M,737-740M,743-745.5M,747.5-750.5M,755-767M, chr2D:20-22.5M,66-70.5M,72-73.5M,571-575M,576.5-580M,584.5…
TRI_11335	Genebank	Tena	1	0	0	0	794	21	chr2B	54	chr2D:569.5-596.5M	chr1A:1-3.5M,579.5-582M, chr1B:1.5-3M,16.5-25.5M,566.5-568.5M,636.5-638M, chr1D:31-33M,414.5-416M,418-426.5M,430-432M, chr2A:686.5-692M,758.5-760M,761-763M,764.5-766.5M,770.5-773.5M,775.5-781M, chr2B:1.5-5M,7.5-10M,16-18.5M,21.5-24.5M,50.5-53.5M,218.5-221M,228.5-230.5M,682-686M,726-729.5M,745.5-750M,758.5-766.5M,768-770M,787.5-801.5M, chr2D:20-22.5M,60-62M,569.5-596.5M,597.5-599.5M, chr3A:19.5-21…
TRI_11510	Genebank	Maris Fundin	0	0	0	0	1232	19	chr2B	64	chr2B:90-123M	chr1A:3.5-20M, chr1B:18-19.5M,47.5-49M, chr1D:26-27.5M,484-495.5M, chr2A:0-4M,762-766M, chr2B:7.5-10M,90-123M,139-148.5M,149.5-152M,153.5-157.5M,162.5-168.5M,172.5-176M,177.5-180M,181.5-199M,208-217.5M,222-225.5M,227.5-231.5M,235-252M,253-263.5M,270.5-280M,295-298.5M,304.5-311M,314.5-317M,322-327M,334-336M,341-343.5M,357-361.5M,364-368.5M,372-374.5M,381-382.5M,385-398M,406.5-410.5M,416-423M,424-4…
TRI_11673	Genebank		0	0	0	0	547	20	chr2B	21	chr3B:353.5-364M	chr1A:1.5-5M,579.5-582M, chr1B:3.5-7M,9.5-12M,32.5-34.5M,50-52.5M,305.5-307.5M,315-316.5M,346.5-351.5M,650-652.5M,671.5-673.5M, chr1D:40.5-45.5M, chr2A:761.5-763M, chr2B:0.5-4M,9.5-12M,21-23M,49.5-53M,667-670.5M,685.5-687.5M,707-709.5M,758-766M,771.5-773M,787-789M,795-796.5M, chr2D:570.5-577M,578-587M,591-593M,597-600.5M,609.5-613M, chr3A:6-15M,32.5-34.5M,40.5-42.5M,736-738.5M,747-751M, chr3B:60-…
TRI_11784	Genebank		0	0	0	0	824	19	chr2B	37	chr2D:584-602.5M	chr1A:3.5-5M,7-11.5M, chr1B:11.5-14.5M,47-49.5M,527.5-530M,577.5-580M,598-600M,608-610M,657.5-660M,677.5-679.5M, chr1D:1.5-3.5M,414-416.5M, chr2A:44-48M,71.5-73.5M,746-751.5M,762-764.5M,770.5-774M, chr2B:7-10M,11.5-14M,24.5-26.5M,94-102M,218.5-221.5M,603.5-605.5M,661-663.5M,682.5-686.5M,726-727.5M,741.5-745M,755.5-759M,764.5-767M,786-789.5M,792-797M, chr2D:571-575.5M,584-602.5M,605.5-607M,608-610…
TRI_11815	Genebank		0	0	0	0	678	20	chr2B	28	chr2D:583.5-597.5M	chr1A:8.5-10.5M, chr1B:0-7.5M,527.5-530M,608-610M,676.5-681M, chr1D:0-4M,13-15M,31-34.5M, chr2A:45.5-48M,758.5-761M,777-781M, chr2B:0.5-3M,6-8.5M,27.5-29.5M,40-42M,683-689M,691.5-695M,720-722M,727.5-729.5M,733.5-741M,742-748M,762-764M,793-798.5M, chr2D:73.5-75M,571-573.5M,574.5-577.5M,583.5-597.5M,635-639.5M, chr3A:0-9M,17-21M,31-33.5M,703.5-705.5M,719.5-721M,744-746.5M, chr3B:25-27M,102.5-106M,7…
TRI_11820	Genebank		0	0	0	0	972	20	chr2B	37	chr2D:583.5-602M	chr1A:0-3M,20-24M,46.5-48.5M, chr1B:0-3.5M,4.5-7M,11.5-14.5M,16.5-18M,577.5-581M,598.5-600.5M,608-610.5M,622.5-624M,657.5-659.5M,676.5-680M, chr1D:1.5-4M,9-12.5M,40.5-42.5M,414-416.5M, chr2A:6-8M,21.5-23M,45.5-48M,71.5-74M,760-765.5M,770.5-774M, chr2B:7-14M,15-17M,24.5-26.5M,45.5-47.5M,124-127M,603.5-605M,661-663M,682.5-686M,692-694.5M,706.5-714M,726.5-729M,733-737.5M,738.5-741M,743-745M,765-766.…
TRI_11828	Genebank		1	0	0	0	861	19	chr2D	88	chr2D:570-614M	chr1A:1.5-10.5M,20-24M,47-49.5M,526.5-528.5M, chr1B:1.5-3.5M,6-14.5M,16-18M,45.5-47M,677-680M, chr1D:9-11.5M,414-416.5M, chr2A:5.5-8M,45-48M,71.5-74M,710-714.5M,763-765.5M, chr2B:7-14M,15.5-17M,683-687.5M,726-742.5M,765-767M,784.5-795.5M, chr2D:9.5-12M,28-29.5M,81.5-83.5M,570-614M, chr3A:6.5-13M,734-741M, chr3B:4.5-6.5M,28.5-31M,598.5-601M,719.5-722M,753-755M,764-767M,768.5-771.5M,778-780.5M,797.…
TRI_11830	Genebank		0	0	0	0	705	20	chr2D	63	chr2D:570-601.5M	chr1A:4.5-7.5M,20-24M, chr1B:1.5-3M,12-14.5M,17.5-19.5M,514-516M,553-555M,608-610.5M,631-633.5M,662.5-665M, chr1D:0-2M,9-12.5M,31-35M,39.5-45.5M, chr2A:80-82.5M,759-765.5M, chr2B:6.5-9.5M,45.5-47.5M,124-127.5M,683.5-686M,691.5-693M,725.5-730M,731.5-734.5M,742.5-744.5M,762-764M,786-789.5M, chr2D:10-12.5M,570-601.5M,603.5-614M, chr3A:0-1.5M, chr3B:0-7M,27.5-30.5M,511-513.5M,514.5-519M,750.5-756M,76…
TRI_11871	Genebank	Ileana	1	0	0	0	698	20	chr2D	42	chr2D:570.5-592M	chr1A:1.5-3.5M,579.5-582M, chr1B:1.5-3M,4-6M,10.5-12M,676.5-680M, chr1D:7.5-9.5M,40.5-45.5M,484-495.5M, chr2A:764.5-780M, chr2B:6-10M,11-14M,25.5-28M,125.5-127.5M,685.5-691M,793-801.5M, chr2D:6.5-10.5M,59.5-61.5M,81-83M,570.5-592M,593-596M,598-599.5M,606.5-609M,612.5-620M,634.5-652M, chr3A:7-8.5M,11-13M, chr3B:16.5-19M,514.5-517.5M,752-755.5M,778-779.5M,794.5-796M,798-804M, chr3D:595-597M,599.5-6…
TRI_11886	Genebank	Courtot	0	0	0	0	880	20	chr5B	88	chr2D:570-614M	chr1A:14-16.5M,38.5-40M,588.5-591M, chr1B:44-47M,48-52.5M,54-56M,59-63.5M,305.5-308.5M,315.5-317M,675.5-680M,684-688M, chr1D:3-6M,40.5-46M,484-495.5M, chr2A:45.5-48M,71.5-74M,710-712.5M,761.5-767M, chr2B:6.5-10.5M,15-17M,218.5-221M,683-686.5M,698-700M,732-734.5M,758.5-764.5M,790-793.5M, chr2D:67-69.5M,71.5-74M,570-614M, chr3A:0-2M,737.5-739.5M,743.5-746.5M,749.5-751M, chr3B:21-24.5M,36.5-39M,51-5…
TRI_11924	Genebank	Sadovo 1	0	0	0	0	777	20	chr6B	53	chr2D:570-596.5M	chr1A:1.5-9M, chr1B:2-4M,7-8.5M,12.5-14M,16.5-25.5M,676.5-679M, chr1D:31.5-34.5M,39-41.5M,43-45.5M, chr2A:17.5-22M,44-48.5M,764-766.5M, chr2B:1.5-4M,6-10M,12-15.5M,25-26.5M,96-97.5M,124-127.5M,688-690M,698-699.5M,726-728M,747.5-749M,758.5-765.5M,786-787.5M,796.5-798.5M, chr2D:20-22.5M,81.5-83M,570-596.5M,598.5-601M,605.5-609M,619.5-621.5M, chr3A:8.5-11.5M,214-215.5M,727-729.5M, chr3B:0-1.5M,6.5-1…
TRI_11925	Genebank	Slavjanka	0	0	0	0	784	20	chr7B	53	chr2D:570-596.5M	chr1A:0.5-4M,5.5-9M,40.5-42.5M, chr1B:2-5.5M,16.5-25.5M,566.5-568.5M,676-680M, chr1D:11-12.5M,31-33.5M,43.5-45M, chr2A:0-1.5M,18-21.5M,44.5-48M,763.5-767M, chr2B:4.5-10M,12.5-15.5M,17-18.5M,72-74M,77.5-79.5M,125-127M,688-690M,747.5-750M,758.5-766.5M,767.5-770.5M,786-787.5M,796.5-798.5M, chr2D:19-22.5M,570-596.5M,598-599.5M,607-609.5M, chr3A:19.5-22M,720-722M, chr3B:0-3.5M,7-15.5M,28.5-30.5M,598.5…
TRI_11926	Genebank	Zlatoclas	0	0	0	0	780	21	chr2D	51	chr2D:570-595.5M	chr1A:14-16.5M,24-25.5M, chr1B:18-19.5M,48-53M,522.5-524.5M,676-681M, chr1D:10.5-13.5M,18-19.5M,484-495.5M, chr2A:44.5-48M,71.5-74M,710-713M,758.5-776.5M, chr2B:2-4M,5-9M,123-127M,688-690M,692.5-694.5M,708.5-710.5M,742.5-745M,764.5-773.5M,787.5-789M, chr2D:20-22.5M,59.5-62M,570-595.5M,598-600M,605.5-609.5M,635-652M, chr3A:71.5-73M,682-683.5M, chr3B:1.5-3M,598.5-601M,751-755.5M,798.5-800M,823.5-82…
TRI_11938	Genebank	Mardler	0	0	0	0	914	20	chr2B	77	chr2B:693-731.5M	chr1A:4.5-7.5M,14-16.5M, chr1B:0-9M,12.5-14M,16-18M,47.5-49M,577.5-580.5M,636.5-638M,658-660M,662.5-665M,676.5-680M, chr1D:3-6M,10-12.5M,26-30M, chr2A:33.5-35.5M,44-48M,71.5-73.5M,80.5-82.5M,761.5-767M, chr2B:7-9.5M,92.5-95M,104.5-106M,140-142.5M,603.5-605M,666-684M,685-692M,693-731.5M,733.5-740.5M,742-744.5M,764-772.5M,775.5-778M,787-790.5M,793.5-797M, chr2D:66-72.5M,584-598M,606-608M, chr3A:0-2…
TRI_11992	Genebank		0	0	0	0	702	20	chr2B	32	chr2D:583.5-599.5M	chr1A:1.5-3M,14-16.5M,579.5-582M, chr1B:0.5-3M,16.5-25.5M,612.5-614.5M, chr1D:3.5-6M,410.5-412.5M,418.5-425M,429-432.5M,462-464M, chr2A:1-2.5M,44-48M,712-713.5M,748.5-750M,763.5-766.5M,772-774.5M, chr2B:2-4M,7-10M,15.5-18.5M,661-662.5M,667.5-671.5M,680-682M,683-686.5M,725.5-728M,729-733M,738.5-740M,741-745M,762.5-764.5M,787-789M, chr2D:7-8.5M,20-22.5M,571.5-575.5M,583.5-599.5M,600.5-602.5M,605.5-…
TRI_12027	Genebank		0	0	0	0	959	21	chr5B	116	chr5B:64-124M	chr1A:3.5-6M,9-10.5M, chr1B:0.5-3M,16.5-25.5M,676-680M, chr1D:414-416M,418.5-426.5M,429.5-432M, chr2A:13.5-15.5M,44-48M,750-752.5M,761-764M, chr2B:4.5-8.5M,11-15.5M,685.5-687M,712-713.5M,727.5-731M,743-745M,756.5-760M,764.5-771.5M,787.5-790.5M, chr2D:9.5-14M,82-83.5M,583.5-597.5M,607.5-609.5M,612.5-621M,635.5-639.5M, chr3A:6-7.5M,15-18M,19.5-21M, chr3B:0-2.5M,599-601M,750.5-756M,797.5-800M,813.5-…
TRI_12409	Genebank		0	0	0	0	790	20	chr6B	39	chr2D:570-589.5M	chr1A:6-10.5M,551-552.5M,579.5-582M, chr1B:1.5-3M,9.5-13M,21-24.5M,38.5-41M,48-52.5M,53.5-56M,301-302.5M,306-308.5M,460.5-463.5M,649.5-653.5M,658.5-660M,665.5-667M,676-679M, chr1D:10-12M,18.5-20.5M,31.5-34M,424.5-426.5M,466-468M, chr2A:31.5-34M,723-725M,759-761M,762-766M, chr2B:4-6.5M,17-18.5M,25.5-28M,573.5-575.5M,683-685.5M,757.5-764M,787-789.5M,795.5-801.5M, chr2D:36.5-38.5M,67.5-69.5M,570-589…
TRI_12712	Genebank	Slatoklas	0	0	0	0	844	21	chr6B	53	chr2D:570-596.5M	chr1A:14-16.5M, chr1B:18-19.5M,40.5-42.5M,48-53M,616-618.5M,676-680M, chr1D:13-15.5M,484-495.5M, chr2A:0-1.5M,45.5-48M,71.5-74M,710.5-713.5M,758.5-776M,779-781M, chr2B:1.5-3.5M,6-9M,124-127.5M,453.5-456M,688-690M,708.5-711M,737.5-739.5M,742.5-745M,764.5-773.5M, chr2D:20-22.5M,570-596.5M,597.5-601.5M,607-609.5M,635-652M, chr3B:1.5-5M,598.5-601M,750.5-756M,778-780M,797.5-800M,802-804M,823-825M, chr…
TRI_12720	Genebank	Vraza	0	0	0	0	853	20	chr2B	32	chr2D:635.5-651.5M; chr5B:497-513M; chr7A:721-737M	chr1A:0.5-3M,14-16.5M,579.5-582M, chr1B:16.5-25.5M,48-53M,124-126.5M,127.5-132M,281.5-283M,560.5-563M,598-600M, chr1D:13-16.5M,418-425M,430-431.5M, chr2A:18.5-21M,45.5-48M,762-776.5M, chr2B:0.5-3M,5.5-9M,40.5-47.5M,48.5-54M,71.5-74M,77.5-79.5M,108.5-110M,123.5-127M,135.5-137.5M,453.5-456M,682.5-686.5M,737.5-739.5M,747.5-750M,758.5-769M, chr2D:20-22.5M,583.5-599M,606-609.5M,612.5-620M,635.5-651.5M…
TRI_12801	Genebank		0	0	0	0	665	20	chr2B	24	chr2D:584.5-596.5M	chr1A:8-10.5M,568.5-570.5M,579.5-582M, chr1B:1.5-3M,9-11M,16-18M,48-50.5M,124.5-132M,553.5-555M,608-610.5M,676-678M, chr1D:31.5-36M,257.5-260M, chr2A:748-751.5M,762-764.5M, chr2B:0.5-4.5M,6-9M,17-23.5M,40-42M,693-695M,710-712M,727-729.5M,734-737M,742-748M,758.5-760M,764-771.5M,792-794.5M, chr2D:584.5-596.5M,613-621M,635.5-637M, chr3A:6-9.5M,15-18M,26-27.5M, chr3B:28.5-30M,60-61.5M,62.5-65M,103.5-…
TRI_12826	Genebank		0	0	0	0	791	20	chr2B	36	chr2D:583-601M	chr1A:2.5-5M,20-24M,46.5-48.5M,553-555M, chr1B:0-3.5M,4.5-7M,9-14.5M,16.5-18M,34.5-36M,577.5-580.5M,598-600.5M,608-610.5M,677-680M, chr1D:40.5-42M,408-409.5M, chr2A:6-8M,22-23.5M,45-48M,71.5-74M,710-712.5M,760-765M,766.5-768.5M, chr2B:7-14M,45.5-47.5M,682.5-686.5M,692-694.5M,708-714M,726.5-730.5M,732.5-737.5M,739-741M,752.5-755M,759.5-767M,786-789.5M, chr2D:27.5-29.5M,571-581M,583-601M, chr3A:9-1…
TRI_12915	Genebank	Diana	0	0	0	0	1118	20	chr7B	38	chr2D:583.5-602.5M; chr7B:258.5-277.5M	chr1A:1-4M,562.5-564.5M,584-585.5M, chr1B:4-8.5M,12.5-14M,16.5-25.5M,40.5-42.5M,48-53M,584.5-587M,633-636M,649-653.5M,662.5-665M, chr1D:10-12.5M,17.5-20M, chr2A:44.5-48M,60.5-63M,761-773.5M, chr2B:4-11M,21-23.5M,26.5-28M,50.5-53.5M,77.5-79.5M,123.5-128M,194-196.5M,202.5-206M,291-298M,666.5-672M,683-686M,725.5-728.5M,743.5-745M,749.5-751M,755.5-766.5M,794.5-796M, chr2D:20-22.5M,66-70.5M,81-84.5M,5…
TRI_12935	Genebank	Wizard	0	0	0	0	924	20	chr5B	74	chr5B:497-534M	chr1A:3-10.5M,14-16.5M,592.5-594.5M, chr1B:1-4M,12.5-14M,17.5-20M,25-27.5M,47.5-49M,561-563.5M,574-576M,676.5-678.5M, chr1D:10-12M,25.5-30M,494-495.5M, chr2A:71-74M,709.5-712.5M,761.5-766.5M, chr2B:7-10M,124-128M,603.5-605.5M,661-662.5M,667-673.5M,682.5-691M,726.5-731.5M,737-738.5M,743-745M,762-773.5M,784.5-796M,797-801.5M, chr2D:10.5-14.5M,27-29M,86-88M,571-573M,574.5-581M,582.5-599M,604.5-611M,…
TRI_12937	Genebank	Remus	0	0	0	0	667	20	chr2D	37	chr2D:583-601.5M	chr1A:3.5-6M,9-12M,34.5-36M,176.5-178M,584-586.5M, chr1B:9.5-12M,16-18M,577.5-580.5M,598.5-600.5M,608-610.5M,665.5-668M, chr1D:3-6M,10.5-12.5M,31.5-34.5M, chr2A:44-48M,80.5-82M,758.5-766.5M,779-781M, chr2B:0.5-2.5M,4-9M,12-17M,77-78.5M,123.5-127M,688.5-690M,761.5-767M,786-790.5M, chr2D:67-70.5M,74-75.5M,570.5-575.5M,576.5-580.5M,583-601.5M,604.5-610.5M, chr3A:0-2M, chr3B:185-187.5M,514.5-520.5M,7…
TRI_13497	Genebank	Risciola	0	0	0	0	627	20	chr1B	28	chr1B:15-29M	chr1A:12.5-14.5M,568.5-572M, chr1B:0-4M,8.5-11.5M,15-29M,34-37.5M,38.5-47M,50.5-53M,56-62M,63-70.5M,91-95.5M,101-102.5M,104-109M,124.5-129.5M,136-138M,143.5-146M,461-463.5M, chr1D:15.5-17M,31-34.5M, chr2A:11-12.5M,758.5-767.5M,779-781M, chr2B:7-9M,126-127.5M,731-734.5M,765-771M, chr2D:67.5-70.5M,588-592M,593.5-601.5M,602.5-614M, chr3A:8.5-12M,17.5-19.5M, chr3B:28.5-31M,515-517.5M,765-766.5M,813.5…
TRI_13641	Genebank		0	0	0	0	772	21	chr2B	30	chr2D:582.5-597.5M	chr1A:2.5-5.5M,19.5-22M,37.5-39.5M,519.5-522M,526.5-528.5M, chr1B:0.5-7M,12-14.5M,30.5-32.5M,45-47M,235.5-238M,553-555M,608-610.5M,676-679.5M, chr1D:0.5-4.5M,10-12.5M,18-19.5M, chr2A:80.5-82.5M,758.5-761M,762-764.5M,777-781M, chr2B:4-10M,11-13M,15.5-17M,48.5-53.5M,126-128.5M,133-135.5M,682.5-686.5M,691.5-695.5M,708.5-713M,726.5-731.5M,738-743.5M,745-748.5M,751-753M,761.5-764.5M,766.5-769M,785-793…
TRI_14245	Genebank		0	0	0	0	691	21	chr2B	28	chr2D:583.5-597.5M; chr4B:321.5-335.5M	chr1A:1.5-9M,420-422.5M, chr1B:0-3.5M,4.5-6M,9-15M,53-56.5M,124-130M,236-238M,662.5-664.5M, chr2A:10-12.5M,45.5-48M,763.5-767M, chr2B:6-9.5M,11.5-14M,21-22.5M,37-39.5M,75-78.5M,133-135.5M,733.5-737.5M,742-748.5M,764-772.5M,793.5-798.5M, chr2D:18-20.5M,583.5-597.5M,635-640M, chr3A:6-9.5M,10.5-12.5M,466-467.5M,538.5-540M, chr3B:0-1.5M,9-10.5M,17-19.5M,22-23.5M,45-47.5M,48.5-51M,511-513.5M,514.5-518…
		Number	26	10	10	10
