# Supplementary material for: Detecting Large Chromosomal Modifications Using Short Read Data From Genotyping-by-Sequencing
Source: Front Plant Sci. 2019 Sep 24;10:1133. doi: 10.3389/fpls.2019.01133 (PMC6771380; doi:10.3389/fpls.2019.01133)
Supplement: Supplemental Table 5 — SNPs and representative reads on 1R for 10 wheat genotypes carrying 1RS. [file Table_5.xlsx]

## Sheet: A
#CHROM	POS	cM	Het	REF	ALT	QUAL	Winnetou	TRI 9367	TRI 9323	TRI 3810	TRI 11247	TRI 10373	Pamier	Memory	Brilliant	Anapolis
Lo7_v2_scaffold_613737	6341	1.213088326	9	C	A	999	0/1	0/1	0/1	0/1	0/1	0/1	0/1	0/0	0/1	0/1
Lo7_v2_scaffold_613737	6409	1.213088326	0	T	A	143.22	0/0	0/0	0/0	0/0	0/0	0/0	0/0	1/1	0/0	0/0
Lo7_v2_scaffold_1628	7491	9.569888728	0	C	T	999	1/1	1/1	1/1	1/1	1/1	1/1	1/1	0/0	1/1	1/1
Lo7_v2_scaffold_32544	8743	9.569888728	0	A	C	999	1/1	1/1	1/1	1/1	1/1	1/1	1/1	0/0	1/1	1/1
Lo7_v2_scaffold_32544	8757	9.569888728	0	T	A	159.351	0/0	0/0	0/0	0/0	0/0	0/0	0/0	1/1	0/0	0/0
Lo7_v2_scaffold_1774	3421	11.96369274	8	C	T	999	0/1	0/1	0/1	0/0	0/1	0/1	0/1	0/0	0/1	0/1
Lo7_v2_scaffold_3338	12685	11.96369274	0	G	A	145.3	0/0	0/0	0/0	0/0	0/0	0/0	0/0	1/1	0/0	0/0
Lo7_v2_scaffold_3338	12686	11.96369274	0	G	A	144.3	0/0	0/0	0/0	0/0	0/0	0/0	0/0	1/1	0/0	0/0
Lo7_v2_scaffold_3338	12696	11.96369274	0	G	A	142.317	0/0	0/0	0/0	0/0	0/0	0/0	0/0	1/1	0/0	0/0
Lo7_v2_scaffold_3338	12697	11.96369274	0	C	T	143.302	0/0	0/0	0/0	0/0	0/0	0/0	0/0	1/1	0/0	0/0
Lo7_v2_scaffold_3338	12708	11.96369274	0	G	C	143.302	0/0	0/0	0/0	0/0	0/0	0/0	0/0	1/1	0/0	0/0
Lo7_v2_scaffold_3338	12739	11.96369274	0	A	G	154.306	0/0	0/0	0/0	0/0	0/0	0/0	0/0	1/1	0/0	0/0
Lo7_v2_scaffold_3338	12758	11.96369274	0	C	G	141.389	0/0	0/0	0/0	0/0	0/0	0/0	0/0	1/1	0/0	0/0
Lo7_v2_scaffold_3338	12759	11.96369274	0	A	G	134.389	0/0	0/0	0/0	0/0	0/0	0/0	0/0	1/1	0/0	0/0
Lo7_v2_scaffold_5126	2779	12.36052647	0	G	T	150.236	0/0	0/0	0/0	0/0	0/0	0/0	0/0	1/1	0/0	0/0
Lo7_v2_scaffold_13589	3327	14.73532806	1	T	C	999	1/1	1/1	1/1	1/1	0/1	1/1	1/1	0/0	1/1	1/1
Lo7_v2_scaffold_616288	20392	15.1353622	9	C	G	999	0/1	1/1	0/1	0/1	0/1	0/1	0/1	0/1	0/1	0/1
Lo7_v2_scaffold_1328	16700	16.71349596	0	C	G	999	1/1	1/1	1/1	1/1	1/1	1/1	1/1	0/0	1/1	1/1
Lo7_v2_scaffold_1328	16703	16.71349596	0	G	A	999	1/1	1/1	1/1	1/1	1/1	1/1	1/1	0/0	1/1	1/1
Lo7_v2_scaffold_1328	16704	16.71349596	0	G	A	999	1/1	1/1	1/1	1/1	1/1	1/1	1/1	0/0	1/1	1/1
Lo7_v2_scaffold_1328	16730	16.71349596	0	C	G	999	1/1	1/1	1/1	1/1	1/1	1/1	1/1	0/0	1/1	1/1
Lo7_v2_scaffold_939	36507	17.50716342	9	A	G	999	0/1	0/1	0/1	0/1	0/1	0/1	0/1	0/0	0/1	0/1
Lo7_v2_scaffold_939	36510	17.50716342	8	T	C	999	0/1	0/1	0/1	0/1	0/1	0/1	0/1	0/0	0/1	0/0
Lo7_v2_scaffold_939	36511	17.50716342	4	G	T	999	0/1	0/1	0/1	0/0	0/0	0/0	0/1	0/0	0/0	0/0
Lo7_v2_scaffold_939	36514	17.50716342	5	C	T	999	0/1	0/1	0/1	0/0	0/0	0/0	0/1	0/0	0/1	0/0
Lo7_v2_scaffold_939	36523	17.50716342	8	A	G	999	0/1	0/1	0/1	0/1	0/1	0/1	0/1	0/0	0/1	0/0
Lo7_v2_scaffold_939	36534	17.50716342	8	T	A	999	0/1	0/1	0/1	0/1	0/1	0/1	0/1	0/0	0/1	0/0
Lo7_v2_scaffold_939	36555	17.50716342	8	G	A	999	0/1	0/1	0/1	0/1	0/1	0/1	0/1	0/0	0/1	0/0
Lo7_v2_scaffold_939	36562	17.50716342	4	A	G	999	0/1	0/1	0/1	0/0	0/0	0/0	0/1	0/0	0/0	0/0
Lo7_v2_scaffold_939	36567	17.50716342	8	T	C	999	0/1	0/1	0/1	0/1	0/1	0/1	0/1	0/0	0/1	0/0
Lo7_v2_scaffold_939	36571	17.50716342	8	G	C	999	0/1	0/1	0/1	0/1	0/1	0/1	0/1	0/0	0/1	0/0
Lo7_v2_scaffold_74801	1313	19.08829755	9	C	A	999	0/1	0/1	0/1	0/0	0/1	0/1	0/1	0/1	0/1	0/1
Lo7_v2_scaffold_910	2759	20.29821108	8	G	C	999	0/1	0/0	0/1	0/1	0/1	0/1	0/1	0/0	0/1	0/1
Lo7_v2_scaffold_910	2765	20.29821108	8	A	T	999	0/1	0/0	0/1	0/1	0/1	0/1	0/1	0/0	0/1	0/1
Lo7_v2_scaffold_910	2789	20.29821108	8	C	T	999	0/1	0/0	0/1	0/1	0/1	0/1	0/1	0/0	0/1	0/1
Lo7_v2_scaffold_910	2799	20.29821108	8	G	A	999	0/1	1/1	0/1	0/1	0/1	0/1	0/1	0/0	0/1	0/1
Lo7_v2_scaffold_2150	6500	23.50906102	9	G	A	999	0/1	0/1	0/0	0/1	0/1	0/1	0/1	0/1	0/1	0/1
Lo7_v2_scaffold_2150	6503	23.50906102	5	A	T	999	0/0	0/0	0/1	0/1	0/0	0/1	0/1	0/1	0/0	0/0
Lo7_v2_scaffold_382	2520	23.50906102	5	T	A	999	0/1	0/1	0/1	0/0	0/1	0/0	0/1	0/0	0/0	0/0
Lo7_v2_scaffold_614150	1806	23.90589475	0	C	T	999	1/1	1/1	1/1	1/1	1/1	1/1	1/1	0/0	1/1	1/1
Lo7_v2_scaffold_614150	18544	23.90589475	9	T	C	999	0/1	0/1	0/1	0/1	0/1	0/1	0/1	0/0	0/1	0/1
Lo7_v2_scaffold_614150	18550	23.90589475	9	T	C	999	0/1	0/1	0/1	0/1	0/1	0/1	0/1	0/0	0/1	0/1
Lo7_v2_scaffold_614150	18567	23.90589475	9	C	T	999	0/1	0/1	0/1	0/1	0/1	0/1	0/1	0/0	0/1	0/1
Lo7_v2_scaffold_614150	18582	23.90589475	9	C	T	999	0/1	0/1	0/1	0/1	0/1	0/1	0/1	0/0	0/1	0/1
Lo7_v2_scaffold_623030	8562	25.48698006	0	T	C	114.617	0/0	0/0	0/0	0/0	0/0	0/0	0/0	1/1	0/0	0/0
Lo7_v2_scaffold_618977	6728	28.27182693	0	G	T	102.246	0/0	0/0	0/0	0/0	0/0	0/0	0/0	1/1	0/0	0/0
Lo7_v2_scaffold_966	47012	28.66245988	7	A	G	999	0/1	0/1	0/1	0/1	0/0	0/1	0/1	0/0	0/0	0/1
Lo7_v2_scaffold_966	47059	28.66245988	7	G	A	999	0/1	0/1	0/1	0/1	0/0	0/1	0/1	0/0	0/0	0/1
Lo7_v2_scaffold_617532	3846	29.05309283	0	T	A	999	1/1	1/1	1/1	1/1	1/1	1/1	1/1	0/0	1/1	1/1
Lo7_v2_scaffold_4061	8447	29.44680175	1	G	A	115.041	0/0	0/0	0/0	0/0	0/0	0/0	0/0	0/1	0/0	0/0
Lo7_v2_scaffold_4061	8459	29.44680175	1	G	C	115.041	0/0	0/0	0/0	0/0	0/0	0/0	0/0	0/1	0/0	0/0
Lo7_v2_scaffold_4061	8470	29.44680175	1	A	G	104.041	0/0	0/0	0/0	0/0	0/0	0/0	0/0	0/1	0/0	0/0
Lo7_v2_scaffold_4061	8481	29.44680175	1	G	T	114.041	0/0	0/0	0/0	0/0	0/0	0/0	0/0	0/1	0/0	0/0
Lo7_v2_scaffold_4061	8493	29.44680175	1	A	T	105.041	0/0	0/0	0/0	0/0	0/0	0/0	0/0	0/1	0/0	0/0
Lo7_v2_scaffold_4061	8514	29.44680175	1	C	T	105.041	0/0	0/0	0/0	0/0	0/0	0/0	0/0	0/1	0/0	0/0
Lo7_v2_scaffold_4061	8524	29.44680175	1	G	A	111.041	0/0	0/0	0/0	0/0	0/0	0/0	0/0	0/1	0/0	0/0
Lo7_v2_scaffold_615940	12240	29.44680175	4	C	A	999	1/1	0/1	1/1	1/1	0/1	1/1	0/1	0/1	1/1	1/1
Lo7_v2_scaffold_936	38885	31.40924325	9	G	C	999	0/1	0/1	0/1	0/1	0/1	0/1	0/1	0/0	0/1	0/1
Lo7_v2_scaffold_936	38922	31.40924325	9	A	G	999	0/1	0/1	0/1	0/1	0/1	0/1	0/1	0/0	0/1	0/1
Lo7_v2_scaffold_129	46656	34.16867704	0	C	T	155.351	0/0	0/0	0/0	0/0	0/0	0/0	0/0	1/1	0/0	0/0
Lo7_v2_scaffold_129	46662	34.16867704	0	T	C	159.351	0/0	0/0	0/0	0/0	0/0	0/0	0/0	1/1	0/0	0/0
Lo7_v2_scaffold_129	46666	34.16867704	0	G	C	999	0/0	0/0	0/0	0/0	0/0	0/0	0/0	1/1	0/0	0/0
Lo7_v2_scaffold_3248	7878	34.16867704	0	T	C	999	1/1	1/1	1/1	1/1	1/1	1/1	1/1	0/0	1/1	1/1
Lo7_v2_scaffold_3248	7929	34.16867704	0	A	T	999	1/1	1/1	1/1	1/1	1/1	1/1	1/1	0/0	1/1	1/1
Lo7_v2_scaffold_614483	21277	35.34057588	0	C	T	120.785	0/0	0/0	0/0	0/0	0/0	0/0	0/0	1/1	0/0	0/0
Lo7_v2_scaffold_628477	5768	38.50924614	0	G	T	999	1/1	1/1	1/1	1/1	1/1	1/1	1/1	0/0	1/1	1/1
Lo7_v2_scaffold_628477	5829	38.50924614	0	C	G	149.268	0/0	0/0	0/0	0/0	0/0	0/0	0/0	1/1	0/0	0/0
Lo7_v2_scaffold_628477	5830	38.50924614	0	C	A	999	1/1	1/1	1/1	1/1	1/1	1/1	1/1	0/0	1/1	1/1
Lo7_v2_scaffold_628477	5831	38.50924614	0	A	G	999	1/1	1/1	1/1	1/1	1/1	1/1	1/1	0/0	1/1	1/1
Lo7_v2_scaffold_613567	41418	38.90607987	0	C	T	999	1/1	1/1	1/1	1/1	1/1	1/1	1/1	0/0	1/1	1/1
Lo7_v2_scaffold_613567	41991	38.90607987	0	C	G	155.236	0/0	0/0	0/0	0/0	0/0	0/0	0/0	1/1	0/0	0/0
Lo7_v2_scaffold_3137	8451	40.4966908	0	T	A	145.24	0/0	0/0	0/0	0/0	0/0	0/0	0/0	1/1	0/0	0/0
Lo7_v2_scaffold_840	25640	42.88096798	0	C	T	999	1/1	1/1	1/1	1/1	1/1	1/1	1/1	0/0	1/1	1/1
Lo7_v2_scaffold_840	25643	42.88096798	0	T	C	999	1/1	1/1	1/1	1/1	1/1	1/1	1/1	0/0	1/1	1/1
Lo7_v2_scaffold_840	25653	42.88096798	0	T	C	999	1/1	1/1	1/1	1/1	1/1	1/1	1/1	0/0	1/1	1/1
Lo7_v2_scaffold_311	38217	46.08785179	0	G	A	999	1/1	1/1	1/1	1/1	1/1	1/1	1/1	0/0	1/1	1/1
Lo7_v2_scaffold_311	38220	46.08785179	0	C	G	999	1/1	1/1	1/1	1/1	1/1	1/1	1/1	0/0	1/1	1/1
Lo7_v2_scaffold_311	38235	46.08785179	0	C	T	999	1/1	1/1	1/1	1/1	1/1	1/1	1/1	0/0	1/1	1/1
Lo7_v2_scaffold_311	38266	46.08785179	0	C	G	999	1/1	1/1	1/1	1/1	1/1	1/1	1/1	0/0	1/1	1/1
Lo7_v2_scaffold_311	38292	46.08785179	0	T	C	127.279	0/0	0/0	0/0	0/0	0/0	0/0	0/0	1/1	0/0	0/0
Lo7_v2_scaffold_619692	5281	46.08785179	0	C	T	999	1/1	1/1	1/1	1/1	1/1	1/1	1/1	0/0	1/1	1/1
Lo7_v2_scaffold_619692	5296	46.08785179	0	C	G	121.285	0/0	0/0	0/0	0/0	0/0	0/0	0/0	1/1	0/0	0/0
Lo7_v2_scaffold_260	7545	46.88792006	0	A	G	999	1/1	1/1	1/1	1/1	1/1	1/1	1/1	0/0	1/1	1/1
Lo7_v2_scaffold_260	7593	46.88792006	0	G	A	999	1/1	1/1	1/1	1/1	1/1	1/1	1/1	0/0	1/1	1/1
Lo7_v2_scaffold_260	7601	46.88792006	0	T	A	999	1/1	1/1	1/1	1/1	1/1	1/1	1/1	0/0	1/1	1/1
Lo7_v2_scaffold_260	7619	46.88792006	0	C	G	999	1/1	1/1	1/1	1/1	1/1	1/1	1/1	0/0	1/1	1/1
Lo7_v2_scaffold_3856	12348	46.88792006	0	G	C	999	1/1	1/1	1/1	1/1	1/1	1/1	1/1	0/0	1/1	1/1
Lo7_v2_scaffold_5147	9867	46.88792006	7	G	A	999	0/1	0/1	0/0	0/1	0/1	0/1	0/1	0/0	0/0	0/1
Lo7_v2_scaffold_5147	9894	46.88792006	9	C	T	999	0/1	0/1	0/1	0/1	0/1	0/1	0/1	0/0	0/1	0/1
Lo7_v2_scaffold_5147	9999	46.88792006	7	A	G	999	0/1	0/1	0/1	0/1	0/1	0/1	1/1	1/1	1/1	0/1
Lo7_v2_scaffold_980	13858	46.88792006	0	G	A	999	1/1	1/1	1/1	1/1	1/1	1/1	1/1	0/0	1/1	1/1
Lo7_v2_scaffold_6987	960	48.85348636	0	T	C	999	1/1	1/1	1/1	1/1	1/1	1/1	1/1	0/0	1/1	1/1
Lo7_v2_scaffold_6987	965	48.85348636	0	A	G	999	1/1	1/1	1/1	1/1	1/1	1/1	1/1	0/0	1/1	1/1
Lo7_v2_scaffold_6987	989	48.85348636	0	G	A	999	1/1	1/1	1/1	1/1	1/1	1/1	1/1	0/0	1/1	1/1
Lo7_v2_scaffold_6987	990	48.85348636	0	C	T	999	1/1	1/1	1/1	1/1	1/1	1/1	1/1	0/0	1/1	1/1
Lo7_v2_scaffold_621370	8425	50.04091275	0	G	T	999	1/1	1/1	1/1	1/1	1/1	1/1	1/1	0/0	1/1	1/1
Lo7_v2_scaffold_614695	12025	51.62834766	8	A	G	999	0/1	0/1	0/0	0/1	0/1	0/1	0/1	1/1	0/1	0/1
Lo7_v2_scaffold_618658	8847	51.62834766	0	T	C	143.295	0/0	0/0	0/0	0/0	0/0	0/0	0/0	1/1	0/0	0/0
Lo7_v2_scaffold_2223	5449	53.012628505	0	G	A	142.403	0/0	0/0	0/0	0/0	0/0	0/0	0/0	1/1	0/0	0/0
Lo7_v2_scaffold_2223	5482	53.012628505	0	C	T	145.403	0/0	0/0	0/0	0/0	0/0	0/0	0/0	1/1	0/0	0/0
Lo7_v2_scaffold_2463	11109	53.012628505	8	C	A	999	1/1	0/1	0/1	0/1	0/1	0/1	0/1	1/1	0/1	0/1
Lo7_v2_scaffold_2463	11145	53.012628505	8	A	G	999	1/1	0/1	0/1	0/1	0/1	0/1	0/1	1/1	0/1	0/1
Lo7_v2_scaffold_2463	11146	53.012628505	8	A	T	999	0/0	0/1	0/1	0/1	0/1	0/1	0/1	0/0	0/1	0/1
Lo7_v2_scaffold_2463	11184	53.012628505	8	G	T	999	1/1	0/1	0/1	0/1	0/1	0/1	0/1	1/1	0/1	0/1
Lo7_v2_scaffold_2688	3024	55.59381136	0	A	G	147.33	0/0	0/0	0/0	0/0	0/0	0/0	0/0	1/1	0/0	0/0
Lo7_v2_scaffold_459	14370	59.53094943	0	G	A	999	0/0	0/0	0/0	0/0	0/0	0/0	0/0	1/1	0/0	0/0
Lo7_v2_scaffold_8726	634	59.53094943	0	C	T	999	1/1	1/1	1/1	1/1	1/1	1/1	1/1	0/0	1/1	1/1
Lo7_v2_scaffold_8726	638	59.53094943	0	T	C	999	1/1	1/1	1/1	1/1	1/1	1/1	1/1	0/0	1/1	1/1
Lo7_v2_scaffold_402	19320	59.92465835	0	A	G	101.314	0/0	0/0	0/0	0/0	0/0	0/0	0/0	1/1	0/0	0/0
Lo7_v2_scaffold_402	19339	59.92465835	0	T	A	101.242	0/0	0/0	0/0	0/0	0/0	0/0	0/0	1/1	0/0	0/0
Lo7_v2_scaffold_402	19346	59.92465835	0	C	T	101.24	0/0	0/0	0/0	0/0	0/0	0/0	0/0	1/1	0/0	0/0
Lo7_v2_scaffold_408	29812	59.92465835	0	G	A	999	1/1	1/1	1/1	1/1	1/1	1/1	1/1	0/0	1/1	1/1
Lo7_v2_scaffold_408	29839	59.92465835	0	C	T	999	1/1	1/1	1/1	1/1	1/1	1/1	1/1	0/0	1/1	1/1
Lo7_v2_scaffold_283	4683	60.32149208	0	C	A	136.232	0/0	0/0	0/0	0/0	0/0	0/0	0/0	1/1	0/0	0/0
Lo7_v2_scaffold_617103	2516	60.32149208	0	T	C	999	1/1	1/1	1/1	1/1	1/1	1/1	1/1	0/0	1/1	1/1
Lo7_v2_scaffold_617103	2550	60.32149208	0	T	C	999	1/1	1/1	1/1	1/1	1/1	1/1	1/1	0/0	1/1	1/1
Lo7_v2_scaffold_75277	2695	60.32149208	0	C	T	132.406	0/0	0/0	0/0	0/0	0/0	0/0	0/0	1/1	0/0	0/0
Lo7_v2_scaffold_392	2249	60.71832581	0	C	T	136.41	0/0	0/0	0/0	0/0	0/0	0/0	0/0	1/1	0/0	0/0
Lo7_v2_scaffold_5014	1893	60.71832581	0	C	T	119.243	0/0	0/0	0/0	0/0	0/0	0/0	0/0	1/1	0/0	0/0
Lo7_v2_scaffold_932	19024	60.71832581	8	G	A	120.034	0/1	0/0	0/1	0/1	0/1	0/1	0/1	0/0	0/1	0/1
Lo7_v2_scaffold_932	19026	60.71832581	8	C	T	999	0/1	1/1	0/1	0/1	0/1	0/1	0/1	1/1	0/1	0/1
Lo7_v2_scaffold_1170	6777	61.11515954	1	A	G	999	1/1	1/1	1/1	1/1	0/1	1/1	1/1	1/1	1/1	1/1
Lo7_v2_scaffold_1170	6800	61.11515954	9	A	C	999	0/1	0/1	0/1	0/1	1/1	0/1	0/1	0/1	0/1	0/1
Lo7_v2_scaffold_799	21803	66.27127563	0	G	A	109.573	0/0	0/0	0/0	0/0	0/0	0/0	0/0	1/1	0/0	0/0
Lo7_v2_scaffold_799	21852	66.27127563	0	G	C	117.573	0/0	0/0	0/0	0/0	0/0	0/0	0/0	1/1	0/0	0/0
Lo7_v2_scaffold_1455	19229	78.68891452	5	A	T	999	1/1	1/1	0/1	0/1	0/1	1/1	0/1	0/1	1/1	1/1
Lo7_v2_scaffold_1581	19360	87.792684235	0	C	T	999	1/1	1/1	1/1	1/1	1/1	1/1	1/1	0/0	1/1	1/1
Lo7_v2_scaffold_1581	19375	87.792684235	0	A	G	999	1/1	1/1	1/1	1/1	1/1	1/1	1/1	0/0	1/1	1/1
Lo7_v2_scaffold_128	51717	146.6962791	5	C	T	999	0/0	0/1	0/0	0/0	0/1	0/0	1/1	0/1	0/1	0/1
Lo7_v2_scaffold_128	51771	146.6962791	2	G	A	999	0/1	0/1	0/0	0/0	0/0	0/0	0/0	0/0	0/0	0/0
Lo7_v2_scaffold_128	51787	146.6962791	3	G	A	999	1/1	1/1	0/1	0/1	0/1	1/1	0/0	1/1	1/1	1/1
Lo7_v2_scaffold_128	51802	146.6962791	3	C	A	999	1/1	1/1	0/1	0/1	0/1	1/1	0/0	1/1	1/1	1/1
Lo7_v2_scaffold_128	51812	146.6962791	3	C	T	999	1/1	1/1	0/1	0/1	0/1	1/1	0/0	1/1	1/1	1/1
Lo7_v2_scaffold_1008	12998	?	0	A	G	999	1/1	1/1	1/1	1/1	1/1	1/1	1/1	0/0	1/1	1/1
Lo7_v2_scaffold_12698	552	?	0	A	C	999	1/1	1/1	1/1	1/1	1/1	1/1	1/1	0/0	1/1	1/1
Lo7_v2_scaffold_12698	687	?	1	T	G	999	1/1	1/1	1/1	1/1	1/1	1/1	1/1	0/1	1/1	1/1
Lo7_v2_scaffold_13563	167	?	7	C	G	999	0/0	0/1	0/0	0/1	0/1	0/1	0/1	0/0	0/1	0/1
Lo7_v2_scaffold_13563	174	?	8	T	A	999	0/1	0/0	0/1	0/1	0/1	0/1	0/1	0/0	0/1	0/1
Lo7_v2_scaffold_1426	10712	?	0	G	C	999	1/1	1/1	1/1	1/1	1/1	1/1	1/1	0/0	1/1	1/1
Lo7_v2_scaffold_1775	6442	?	7	G	A	999	0/1	0/1	0/0	0/1	0/1	0/1	0/0	0/0	0/1	0/1
Lo7_v2_scaffold_1775	6487	?	7	C	G	999	0/1	0/1	0/0	0/1	0/1	0/1	0/0	0/0	0/1	0/1
Lo7_v2_scaffold_17762	396	?	9	A	G	999	0/1	0/1	0/1	0/1	0/1	0/1	0/1	1/1	0/1	0/1
Lo7_v2_scaffold_17762	410	?	9	C	T	999	0/1	0/1	0/1	0/1	0/0	0/1	0/1	0/1	0/1	0/1
Lo7_v2_scaffold_17762	446	?	1	T	C	104.017	0/0	0/0	0/0	0/0	0/0	0/0	0/0	0/1	0/0	0/0
Lo7_v2_scaffold_17762	459	?	9	C	G	999	0/1	0/1	0/1	0/1	0/1	0/1	0/1	1/1	0/1	0/1
Lo7_v2_scaffold_17762	461	?	9	A	G	999	0/1	0/1	0/1	0/1	0/1	0/1	0/1	1/1	0/1	0/1
Lo7_v2_scaffold_17762	485	?	7	G	T	999	0/1	0/0	0/1	0/1	0/0	0/1	0/1	0/0	0/1	0/1
Lo7_v2_scaffold_17946	1247	?	1	G	C	103.017	0/0	0/0	0/0	0/0	0/0	0/0	0/0	0/1	0/0	0/0
Lo7_v2_scaffold_17946	1285	?	0	C	T	999	0/0	0/0	0/0	0/0	0/0	0/0	0/0	1/1	0/0	0/0
Lo7_v2_scaffold_17946	1301	?	1	A	C	999	0/0	0/0	0/0	0/0	0/0	0/0	0/0	0/1	0/0	0/0
Lo7_v2_scaffold_17946	1315	?	9	G	A	999	0/1	0/1	0/1	0/1	0/1	0/1	0/1	0/0	0/1	0/1
Lo7_v2_scaffold_17946	1319	?	9	A	G	999	0/1	0/1	0/1	0/1	0/1	0/1	0/1	1/1	0/1	0/1
Lo7_v2_scaffold_193	28992	?	0	C	T	999	0/0	0/0	0/0	0/0	0/0	0/0	0/0	1/1	0/0	0/0
Lo7_v2_scaffold_19872	84	?	1	C	G	999	1/1	1/1	1/1	1/1	1/1	1/1	1/1	0/1	1/1	1/1
Lo7_v2_scaffold_2109	3824	?	1	A	T	121.12	0/0	0/0	0/0	0/0	0/0	0/0	0/0	0/1	0/0	0/0
Lo7_v2_scaffold_2109	3836	?	2	C	T	127.517	0/0	0/0	0/0	0/0	0/0	0/0	0/0	0/1	0/0	0/1
Lo7_v2_scaffold_2136	5775	?	0	G	A	999	1/1	1/1	1/1	1/1	1/1	1/1	1/1	0/0	1/1	1/1
Lo7_v2_scaffold_2136	5776	?	0	C	A	999	1/1	1/1	1/1	1/1	1/1	1/1	1/1	0/0	1/1	1/1
Lo7_v2_scaffold_23172	109	?	7	G	A	999	0/1	1/1	0/1	0/1	0/1	0/1	0/1	1/1	0/1	1/1
Lo7_v2_scaffold_23172	270	?	6	C	A	999	0/0	0/1	0/1	0/1	0/1	0/1	0/0	0/0	0/0	0/1
Lo7_v2_scaffold_23172	293	?	6	C	A	999	0/0	0/1	0/1	0/1	0/1	0/1	0/0	0/0	0/0	0/1
Lo7_v2_scaffold_234	6803	?	0	G	A	999	0/0	0/0	0/0	0/0	0/0	0/0	0/0	1/1	0/0	0/0
Lo7_v2_scaffold_2475	15765	?	0	T	C	999	1/1	1/1	1/1	1/1	1/1	1/1	1/1	0/0	1/1	1/1
Lo7_v2_scaffold_3304	2195	?	0	C	T	999	1/1	1/1	1/1	1/1	1/1	1/1	1/1	0/0	1/1	1/1
Lo7_v2_scaffold_36618	100	?	0	C	T	999	1/1	1/1	1/1	1/1	1/1	1/1	1/1	0/0	1/1	1/1
Lo7_v2_scaffold_3799	9190	?	0	A	G	128.313	0/0	0/0	0/0	0/0	0/0	0/0	0/0	1/1	0/0	0/0
Lo7_v2_scaffold_613843	37218	?	0	T	A	999	1/1	1/1	1/1	1/1	1/1	1/1	1/1	0/0	1/1	1/1
Lo7_v2_scaffold_634	4873	?	0	T	C	131.33	0/0	0/0	0/0	0/0	0/0	0/0	0/0	1/1	0/0	0/0
Lo7_v2_scaffold_634	4876	?	0	G	A	136.33	0/0	0/0	0/0	0/0	0/0	0/0	0/0	1/1	0/0	0/0
Lo7_v2_scaffold_67958	241	?	9	A	G	999	0/1	0/1	0/1	0/1	0/1	0/1	0/1	0/0	0/1	0/1
Lo7_v2_scaffold_67958	315	?	9	A	T	999	0/1	0/1	0/1	0/1	1/1	0/1	0/1	0/1	0/1	0/1
Lo7_v2_scaffold_7	11225	?	0	A	G	999	1/1	1/1	1/1	1/1	1/1	1/1	1/1	0/0	1/1	1/1
Lo7_v2_scaffold_70953	4714	?	0	A	G	999	1/1	1/1	1/1	1/1	1/1	1/1	1/1	0/0	1/1	1/1
Lo7_v2_scaffold_73235	75	?	9	A	G	999	0/1	0/1	0/1	0/1	0/1	0/1	0/1	0/1	0/1	0/0
Lo7_v2_scaffold_73235	111	?	9	C	A	999	0/1	0/1	0/1	0/1	0/1	0/1	0/1	0/1	0/1	0/0
Lo7_v2_scaffold_9	76905	?	4	C	A	159.367	0/0	0/0	0/1	0/0	0/1	0/1	0/0	0/0	0/1	0/0
Lo7_v2_scaffold_942	20552	?	0	C	T	141.236	0/0	0/0	0/0	0/0	0/0	0/0	0/0	1/1	0/0	0/0
						Heterozygocity	28.8136	28.2486	32.2034	31.6384	32.2034	31.0734	31.0734	14.6893	28.2486	25.9887

## Sheet: B
					Memory			other genotypes
scaffold	cM	#SNPs	start	end	alignment start	strand	representative	alignment start	strand	representative
Lo7_v2_scaffold_613737	1.21309	1	6409	6409	6334	+	ACCAACGCCCCGATGATGAGCACCAAGCTCACCCACTGCAAGATGGTGAGCACGCCCAGCTTGCCGCTCTTCAAGATGAAGTCGTCGGGGATGTCCTCGTCCACGAA	6329	+	TGCAGACCAACGCCCCGATGATGAGCACCAAGCTAACCCACTGCAAGATGGTGAGCACGCCCAGCTTGCCGCTCTTCAAGTTGAAGTCGTNNG
Lo7_v2_scaffold_1628	9.56989	1	7491	7491	7406	+	CGNACTGCATCGTCGAGGTGTCCCCGTATGTGGTTGTCGCCGCGGAGTCCAAGGTGGATGTGTACAGGAGGAGGAATGGGGTGCACCTGCA	7406	+	CNNACTGCATCGTCGAGGTGTCCCCGTATGTGGTTGTCGCCGCGGAGTCCAAGGTGGATGTGTACAGGAGGAGGAATGGGGTGCATCTGCA
Lo7_v2_scaffold_32544	9.56989	2	8743	8757	8729	-	TGCAGAGGACGCACAGTCTGTAGGCATTACAAATAAATCAACTATTGATCTTATGTACAAAGAAGCATGGTGACCG	8729	+	TGCAGAGGACGCACCGTCTGTAGGCATTTCAAATAAATCAACTATTGATCTTATGTACAAAGAAGCATGGTGACCG
Lo7_v2_scaffold_3338	11.9637	8	12685	12759	12655	-	CNNCCTTCAACGGTTGGACGGCGACGGCAACATTTGGGCATCGTTCCCTTTCTGGAGGTGTTGCTTTCGGAGAACCTTGCTCGTGGTTCGTGTGTCATCC	12665	-	TGGTTGGATCCGGCGACGGCGGCATTTGGGCGCCGTTCCCTTTGTGGAGGTGTTGCTTTCGGAGAACCTTGCTCATGGTTCGTGTGTCATCCACAACGGTGGTGCTG
Lo7_v2_scaffold_5126	12.3605	1	2779	2779	2743	+	GCAGGCTCCTCTACCAGCTTTGCTCCCTTGGCTCGCTCTCCGAGACGGCTCCTTCCTCAGCCTCCCCGATGGCGAGGTCCACCACCACGTCCTCCTCNNG	2743	+	GCAGGCTCCTCTACCAGCTCTGCTCCCTTGGCTCGCGATCCGAGACGGCTCCTTCCTCAGCCTCCCCGATGGCGAGGTCCACCACCACGTCCTCCTCCCG
Lo7_v2_scaffold_1328	16.7135	4	16700	16730	16645	-	TGCAGCTCCGCAACTCGTGCCCCGTGTGCCGCCACGAGATGCCCACCGACAGTGCCGCCGCCGCGCGGTCACAGGCCACCAGCGCCG	1665	-	CTCCGCAACTCGTGCCCCGTGTGCCGCCACGAGATGCCCACCGACACCGCGGCAACGCGGTCGCAGGCCGCCAGCGCCACGGCCGAGGAGGAGACCACCGTGGGCCT
Lo7_v2_scaffold_614150	23.9059	1	1806	1806	1769	-	TGCAGATTTCCTCTAACCTTCTTTGGACGTTCTTGGGCTGGGTCGGTAGGGTCANNG	1769	-	TGCAGATTTCCTCTAACCTTCTTTGGACGTTCTTGGGTTGGGTCGGTAGGGTCANNG
Lo7_v2_scaffold_623030	25.487	1	8562	8562	8459	+	CGCTCATCATCCTACCTCGTGGCGGTGCCGAGGCCTACCCTTTTGCCAAGCCAGACAAAGAAGAGATCGTCATGTTCGGAGAGTGGTGGAACGCTAATGTCTTCGAC	8459	+	CGCTCATCATCCTACCTCGTGGCGGTGCCGAGGCCTACCCTTTTGCCAAGCCAGACAAAGAAGAGATCGTCATGTTCGGAGAGTGGTGGAACGCTAATGTCTTTGAC
Lo7_v2_scaffold_618977	28.2718	1	6728	6728	6693	-	TGCAGCGCCTTGCGCATCGCCATGTTCTCCATCTCTGTCACCTCGAACACATCCTTCAGCTCTGGCAGCTCATCGCCACTGCTNCG	6693	-	TGCAGCGCCTTGCGCATCGCCATGTTCTCCATCTCGGTCACCTCGAACACATCCTTCAGCTCTGGCAGCTCATCGCCACTGCTNNG
Lo7_v2_scaffold_617532	29.0531	1	3846	3846	3822	-	TGCAGGGCGCACGCATACCCAGGCTCCCCACCCCTTCGGTCCACGAGCTCCTCGCTGTTGAATCCCCAGCCCTCTTTTGGACCAAGGCCAAAGGCCG	3822	-	TGCAGAGCGCACGCATACCCAGGCACCCCACCCCTTCGGTCCACGAGCTCCTCGCTGTTGAATCCCCAGCCCTCTTTTGGACCAAGGCCAAAGGNNG
Lo7_v2_scaffold_129	34.1687	3	46656	46666	46648	+	CCTGCTGCTGACATCGGGCACCTTGCACCTCGGTCTGTCTATACCATGTGGTCGTACTCGTACCCCCTCTCACTTCTCTTTTTGTTATCTCTCTGGCACGGAGAGCC	46648	+	CCTGCTGCCGACATTGGGGACCTTGCACCTCGGTCTGTCTATACCATGTGGTCGTACTCGTACCCCCTCTCACTTCTCTTTTTGTTATCTCTCTGGCACGGAGAGCC
Lo7_v2_scaffold_3248	34.1687	2	7878	7929	7823	+	CTGCAGTATCATCTTATCACAGACTAGTCCATGCAGGACGTAGGATGGCTGTGTGTCTGCGTTGATCTCTGTGGTTTTCTGCGTGTCTCTGGCTCTCGGGAATACGA	7823	+	CTGCAGTATCATCTTATCACAGACTAGTCCATGCAGGACGTAGGATGGCTGTGTGCCTGCGTTGATCTCTGTGGTTTTCTGCGTGTCTCTGGCTCTCGGGAATACGT
Lo7_v2_scaffold_614483	35.3406	1	21277	21277	21188	+	CGGACTTCTCCGTCGACCTCGGCGACGGCGATGGAGTGCCACCCCTCTTCTCCATCCCCACCCAATTCCACTCAGTAATCTAATCCAATTTCTAGTCCCT	21188	+	CNNACTTCTCCGTCGACCTCGGCGACGGCGATGGAGTGCCACCCCTCTTCTCCATCCCCACCCAATTCCACTCAGTAATCCAATCTCTAGTCCCTTATCA
Lo7_v2_scaffold_628477	38.5092	1	5768	5768	5723	+	TGCAGATGCTCGTGCATCGCGTCCTCTTTCACAGGATCATACAGCGGTTATAGCACGGACAGTTTCAGCCCTGCATGGAGGACTCTGCCG	5723	+	TGCAGATGCTCGTGCATCGCGTCCTCTTTCACAGGATCATACAGCTGTTATAGCACGGACAGTTTCAGCCCTGCATGGAGGACTCTGCCG
Lo7_v2_scaffold_628477	38.5092	3	5829	5831	5811	-	CGGAGAACCGCGCAAACAGCAAGAACATCTGACCACTGTCCTCACATTATCTGCATCTGTAGCCAGTGGCGGCGCAATCTGCA	5811	-	CGGAGAACCGCGCAAACACAGAGAACATCTGACCACTGTCCTCACATTATCTGCATCTGTAGCCAGTGGCGGCGCAATCTGCA
Lo7_v2_scaffold_613567	38.9061	1	41418	41418	41395	+	CGGGAGCTGTTGCAATCCATTGCCGCCACGCTCGCCGAGGCCGCCGAGCTCGACATGCTCTGCCGCGAGCCGCCCAAGGTTGGCAAGCTGCA	41395	-	CGGGAGCTGTTGCAATCCATTGCTGCCACGCTCGCCGAGGCCGCCGAGCTCGACATGCTCTGCCGCGAGCCGCCCAAGGTTGGCAAGCTGCA
Lo7_v2_scaffold_613567	38.9061	1	41991	41991	4194	-	TGCAGCGTTGTCCATGTCACCCGAGATTGCCCGCACAACCGTCGGCCACAAGGGCGTCCGTCCAGTCACCGAAATCTGCCAGANNG	4194	-	TGCAGCGTTGTCCATGTCACCCGAGATTGCCCGCACAACCGTCGGCCACAACGGCGTCCGTCGGTCCGTCCAGTCACCGAAATCTGCCAGANNG
Lo7_v2_scaffold_3137	40.4967	1	8451	8451	8402	+	CGNTCTCCTCTCGCAACTGGCGGGCTGGTCGGTGGGATCCTTGGAATTAATCGATGCATGCCGTGAGCTCGCGTACTACAGCTGCA	8402	+	CNNTCTCCTCTCGCAACTGGCGGGCTGGTCGGTGGGATCCTTGGAATTATTCGATGCATGCCGTGAGCTCGCGTACTACAGCTGCA
Lo7_v2_scaffold_840	42.881	3	25640	25653	25636	+	CNNTCCCTGAGCGCTCCTTGAACGGATTCCTTGCCGCCCTCACCCGTGCCACGCCCTCCGTGGCCTGCA	25636	+	CGGTTCCCGAGCGCTCCCTGAACGGATTCCTTGCCGCCCTCACCCGTGCCACGCCCTCCGTGGCCTGCA
Lo7_v2_scaffold_311	46.0879	5	38217	38292	38197	-	CTCATTCTCCAAGGGAAGCTGCCCAACAACGGCCGCCACGCCGAGATGAGGAGCAACCTGGAGAGCTTCCTCTGCAACGTGGTGCAGCACGGCGACGGCCGCAGCGG	38197	-	CTCATCCTCCAAGGGAAGCTACCGAACAACGGCCGACATGCCGAGATGAGGAGCAACCTGGAGAGCTTCGTCTGCAACGTGGTGCAGCACGGCGATGGCCGCAGCGG
Lo7_v2_scaffold_619692	46.0879	2	5281	5296	5217	+	NNNTGCAAGTGCGCTTAACCTCCATTATTTTGGCTGGTCTCGTCAGGGACGCGACGGAGGAGTACGGGAGGGAGGTGGCGTCGCTGTGCGAGCGGCTGAT	5217	+	CNNTGCAAGTGCCCTTAACCTCCATTCTTTTGGCTGGTCTCGTCAGGGACGCGACGGAGGAGTATGGGAGGGAGGTGGCCTCGCTGTGCGAGCGGCTGAT
Lo7_v2_scaffold_260	46.8879	4	7545	7619	7527	-	CNNGGACGGAGCGTCGCTAAAGGGAGCAGGCTCCTTGTCCTTCTCCTCCGCAGCCAAGGAGGGTCGGTTTTCCGTACTGTCCATGACGCCGTCGAAGGCC	7527	-	CNNGGACGGAGCGTCGCTGAAGGGAGCAGGCTCCTTGTCCTTCTCCTCCGCAGCCAAGGAGGGTCGATTTTCCGAACTGTCCATGACGCCGTGGAAGGCC
Lo7_v2_scaffold_3856	46.8879	1	12348	12348	12331	+	AGCGTCACCTCCCCAGGGCCAGGCGTCTCCTTCTCCACAATCTCCACCTTCCTCCCCTCGTCCTCCTTCTTCCCGCCGTCCGTCCGAAACCCTAGCCCCN	12331	+	AGCGTCACCTCCCCAGGCCCAGGCGTCTCCTTCTCCACAATCTCCACCTTCCTCCCCTTGTCCTCCTTCTTCCCGCCGTCCGTCCGAAACCCTAGCCNNG
Lo7_v2_scaffold_980	46.8879	1	13858	13858	13812	+	CGTTTGTGCAGCCGACGCACTCTAAGTGCTCGATGAAATGCCCATTGGAGAGATAGGAGGAGGGAAGAAGAGATAGGATGGGTATGATAGAGAAATACTTCCACCTG	13812	+	CGTTTGTGCAGCCGACGCACTCTAAGTGCTCGATGAAATGCCCATTAGAGAGATAGGAGGAGGGAAGAAGAGATAGGATGGGTATGATAGAGAAATACTTCCACCTG
Lo7_v2_scaffold_6987	48.8535	4	960	990	908	-	ATCGAGCAGGCTCGACGAACGACAAATTCTACTGCCTTTGTTTGGATCAACATTTGCATGAAAAGACCGAACGGCACTAGGGCAGCAGCAGTGAAAGGTGGTAGTAC	908	-	ATCGTAGCAGGCTCGACGAACGACAAATTCTACTGCCTTTGTTTGGATCAACACTTGCGTGAAAAGACCGAACGGCACTAGGATAGCAGCAGTGAAAGGTGGTACGT
Lo7_v2_scaffold_621370	50.0409	1	8425	8425	8384	-	TGCAGGGTGATGAGTTGACGAACGGCAACGGCAACGGGGNNG	8384	-	TGCAGGGTGATGAGTTGACGAACGGCAACGGCAACGGGGCCTGCAAGGTGCTAGTACGTTCACAGGAGATCTCGGCGGTGGCCG
Lo7_v2_scaffold_618658	51.6283	1	8847	8847	8768	-	TGCAGCTTTTCATTGCATTTGTCACACCCGAGAATCCTCTCCATGGTGTTGATGGCGGCGTTACTGCTTGAGATTTCACCACGCAGCTTGTTGNNG	8768	-	TGCAGCTTTTCATTGCATTTGTCACACCCGAGAATCCTCTCCATGGTGTTGATGGCGGCGTTACTGCTTGAGATTTCACTACGCAGCTTGTTGNNG
Lo7_v2_scaffold_2223	53.0126	2	5449	5482	5402	+	CNNCCAGATCCTTGCTAGTCTTGTCATGAACCCACCAAAGGTCAGTGACATGACACTCCTTCAATTTCTACACTAAGTGATGATACAAAGTTCTCAGATA	5402	+	CNNCCAGATCCTTGCTAGTCTTGTCATGAACCCACCAAAGGTCAGTGGCATGACACTCCTTCAATTTCTACACTAAGTGACGATACAAAGTTCTCAGATA
Lo7_v2_scaffold_2688	55.5938	1	3024	3024	2994	-	TGCAGGAGGGCTTCTCTTCACGCGCGACTCGGTGAACATGCAGTACACGACCACGGCGGCCCTCGTGCTGTCCATCTACTCCAAGACGCTCCG	2994	-	TGCAGGAGGGCTTCTCTTCACGCGCGACTCAGTGAACATGCAGTACACGACCACGGCGGCCCTCGTGCTGTCCATCTACTCCAAGACGCTNCG
Lo7_v2_scaffold_459	59.5309	1	14370	14370	14277	+	CGGGCGGCGGCGCTGCGTGGAGGCGATCGGGAGGAAGATGGAAGCGCTGAGGCGGCTCGTCCCGAGCGGCGGCGATCACCGCAGCAGCGACGAAATGGCG	14277	-	CNNGCGGCGGCGCTGCGTGGAGGCGATCGGGAGGAAGATGGAAGCGCTGAGGCGGCTCGTCCCGAGCGGCGGCGATCACCGCAGCAGCGACGAGATGGCG
Lo7_v2_scaffold_8726	59.5309	2	634	638	566	-	CTTGCAGGCGGGCGTCTCGTGTAGCATGGGCTATAAGGCGTCAGTTTTGTGCAGCGGTGCGGCTCGCCTACGAGTGGTGGAAGTCGGAGCGGCGGCTNCG	566	-	CTTGCAGGCGGGCGTCTCGTGTAGCATGGGCTATAAGGCGTCAGTTTTGTGCAGCGGTGCGGCTCGCCTATGAGCGGTGGAAGTCGGAGCGGCGGCTNNG
Lo7_v2_scaffold_402	59.9247	3	19320	19346	19299	+	CAGTTGCCTTCAGGTTTCAGGGCTTGCTTGTCGTCAACCTACCATCATAACTTCCCACGGAAGCAGGGTAAAGAAGAGGAGGGAGCACAGAAATAAACCG	19299	+	CAGTTGCCTTCAGGTTTCAGGACTTGCTTGTCGTCAACCTTCCATCACAACTTCCCACGGAAGCAGGGTAAAGAAGAGGAGGGAGCACAGAAATAAANNG
Lo7_v2_scaffold_408	59.9247	2	29812	29839	2981	-	TCGACGCAGGAGGAGGAGCAGATCGACACCCAGCTCAAGGGCAAGGCCTCAACCG	29805	-	TGCAGTCAACGCAGGAGGAGGAGCAGATCGACACTCAGCTCAAGGGCAANGCCTCAACNG
Lo7_v2_scaffold_283	60.3215	1	4683	4683	4663	-	CNNGAAGGTCGATAGCACAGAGGGTATCGCGCCTGAGAGGAGATTGTCCGACAGGTTGAGGCGGTTCAGGCTGGTGAGCTGCA	4663	-	CNNGAAGGTCGATAGCACAGCGGGTATCGCGCCTGAGAGGAGATTGTCCGACAGGTTGAGGCGGTTCAGGCTGGTGAGCTGCA
Lo7_v2_scaffold_617103	60.3215	2	2516	2550	2454	+	CCTGCACCTCGATCACGCCTGCCACGCCCTGCAATTCCTCTCACCCGACATACATGTGCCAGTCGCTGCCGCGCTCAGCCCGTCAGTCCGCGTTCGTGCCA	2454	+	CCTGCACCTCGATCACGCCTGCCACGCCCTGCAATTCCTCTCACCCGACATACATGTGCCAGCCGCTGCCGCGCTCAGCCGTCAGTCCGCGTTCGCGCCAA
Lo7_v2_scaffold_75277	60.3215	1	2695	2695	2604	-	ATAACATTGCCCACCGTGGCTGGGACCATGACCCCAGGTGCTTGATGTGCTTAACTGCTGCTGAATCCTCACTGCGTTTTTTGCGATCTGTTGATTTGCTTCAGAGC	2604	-	ATAACATTGCCCACCGTGGCTGGGACCATGACCCCAGGTGCTTGATGTGCTTAACTGCTGCTGAATCCTCACTGCGTTTTTTGCGATCTGTCGATTTGCTTCAGAGC
Lo7_v2_scaffold_392	60.7183	1	2249	2249	2159	+	CGNTCCAACAACAGTTCCCGAACCAGTTGACACAGCAGCAATACTTGCAACCAACTCAGTACGGGCAGCACCATCAGCTTGGGGTGCAGGTGCAGATGTC	2159	+	CNNTCCAACAACAGTTCCCGAACCAGTTGACACAGCAGCAATACTTGCAACCAACTCAGTACGGGCAGCACCATCAGCTTGGGGTGCAGGCGCAGATGTC
Lo7_v2_scaffold_5014	60.7183	1	1893	1893	1812	+	CGGAGACGGCAAGGACCAGGTGGTGGTCGTCGGCGACGGCGTCGACTCCGTCAAGCTCACCAGCGCGCTGCGCAGGAAGGTTGGCCACAGCTG	1812	+	CNNAGACGGCAAGGACCAGGTGGTGGTCGTCGGCGACGGCGTCGACTCCGTCAAGCTCACCAGCGCGCTGCGCAGGAAGGTCGGCCACGCGCAGCTGCTG
Lo7_v2_scaffold_799	66.2713	2	21803	21852	21764	+	CGGCTCTTCTTCGGCGTGTCCGCAGTATTGCCTGGGTTTATTTGTTGCTGTGGAGTCGAAGCTGCGGCGGCGGGGCACTGTGGTATACCATGAGCGG	21754	+	TTGCGGTAGCCGGCTCTTCTTCGGCGTGTCCGCAGTATTGCCTGGGTTTGTTTGTTGCTGTGGAGTCGAAGCTGCGGCGGCGGGGCACTGTGGTATACGATGAGCGG
Lo7_v2_scaffold_1581	87.7927	2	19360	19375	19353	+	NGGTCTTCCATTTTGGGGATCAACTCGGTCAGATCCACCAAGCTACGCCCTTTCCTCGCCGCCGCCTCCACGGCGATGTCGAGCGCTGCGGCCGTGCCTG	19353	+	CNNTCTTTCATTTTGGGGATCAGCTCGGTCAGATCCACCAAGCTACGCCCTTTCCTCGCCGCCGCCTCCACGGCGATGTCGAGCGCTGCGGCCGTGCCTG
Lo7_v2_scaffold_1008	?	1	12998	12998	12981	+	CGGCTACCATTCTGTAGAGAGGTTGCAGTGCTAGGAGTGAATCAATCAAGAGTCATAGAAAGCAGGATGGAGTACCAAAACCTCCCTGGAGAAGGAGCAC	1298	+	TCGGCTACCATTCTGTAGGGAGGTTGCAGTGCTAGGAGTGAATCAATCAAGAGTCATAGAAAAGCAGGATGGAGTACCAAAACCTCCCTGGAGAAGGAGCA
Lo7_v2_scaffold_12698	?	1	552	552	509	+	CNNTAGCGCGGCGGGAGCGCGTCGCTGACCTTGAGATCCAGGAAGGGGAGCTCGCGAGGGAGGTGGGCCAAACGCCTGCA	509	+	CGNTAGCGCGGCGGGAGCGCGTCGCTGACCTTGAGATCCAGGACGGGGAGCTCGCGAGGGAGGTAGGCCAAACGCCTGCA
Lo7_v2_scaffold_1426	?	1	10712	10712	10639	+	CNNTTGCGGTCCTGCTACGCCATGCCGACATCGGCAACGCATCACGGCATGCGTACTACCGCAATCATGCCCAGATTATATCTGCA	10639	+	CNNTTGCGGTCCTGCTACGCCATGCCGACATCGGCAACGCATCACGGCATGCGTACTACCGCAATCATGCCCACATTATATCTGCA
Lo7_v2_scaffold_17946	?	1	1285	1285	122	-	CGGTACACATATATGCACTTGCAGTGCGGGGCAAGTAGCCCAAACGTTTATATGATCATCGTATCTACACAATGACGAGGAAGGGGAACCATCAGGCCTG	122	-	CNNTACACATATATGCACTTGCAGTGCGGGGCAAGTAGCCCAAACGTTTACATGATCATCGTATCCACACAATGACGAGGAAGGGGAACCATCAGGCCTA
Lo7_v2_scaffold_193	?	1	28992	28992	28933	+	NGGTCTAATGCCAAGATCACCCCCCACAAATGGGCACGTCCTTCCGAATGCTTGGATCTTGAGATGGCTTGGATGAAAGCTACTCAAGGCTTGGATGGCA	28933	+	CNNTCTAATGCCAAGATCACCCCCCACAACTGGGCACGTCCTTCCGAATGCTTGGATCTCGAGATGGCTTGGATGAAAGCTACTCAAGGCTTGGATGGCA
Lo7_v2_scaffold_2136	?	2	5775	5776	5756	+	CNNTATGTCACCATCACACGCACCACCCAGCACCTGCATTAATTTCCATGGGCCACTAGCTGCA	5756	+	CNNTATGTCACCATCACACAAACCACCCAGCACCTGCATTAATTTCCATGGGCCACTAGCTGCA
Lo7_v2_scaffold_234	?	1	6803	6803	678	-	GGCAGGCGACGGGGCCAATAAATACCGAGGAGGCAGCGCCTTTGGCGGCGAATGCAGGGGGGCCG	6775	-	TGCAGGGCAGGCGACGGGGCCAATAAATGCCGAGGAGGCAGCGCCTTTGGCGGCGAATGCAGGGGGGNNG
Lo7_v2_scaffold_2475	?	1	15765	15765	15673	+	AAGCCGAAGACAAAGCAGTAGACGATGGAGCAGAGGCCCGCGAAGACGCCGACCGCGCCGACGACGGCGAAGGCGATCCAGACTTTGGACACTCGCTTTGAACCCGT	15673	+	AAGCCGAAGACAAAGCAGTAGACGATGGAGCAGAGGCCCGCGAAGACGCCGACCGCGCCGACGACGGCGAAGGCGATCCAGACTTTGGACACCCGCTTTGAACCCGT
Lo7_v2_scaffold_3304	?	1	2195	2195	2097	-	TTTCGTCAGTTTTGTTTGTGATTTTGTTGCAGGATACTCAGGGCGAAGGTGCAGGAATTCGGCAAAGGGAAGTGGACGAAGGTCGCGTTGTACCTCCCCG	2097	-	TTTCGTCAGTTTTGTTTGTGATTTTGTTGCAGGATACTCAGGGCGAAGGTGCAGGAATTCGGCAAAGGGAAGTGGACGAAGGTCGCGTTGTACCTCCCTGGCCG
Lo7_v2_scaffold_36618	?	1	100	100	83	-	CCAAGGTAACTTCACAGCAGGGGCGGCGGTAGAAGATGAGGCCATCCACTGCTAATGTTCTTCGCAACTAGTACTTTAATAGGCTGTTGTTGACGACGAGATAGCCG	83	-	CCAAGGTAACTTCACAGTAGGGGCGGCGGTAGAAGATGAGGCCATCCACTGCTAATGTTCTTCGCAACTAGTACTTTAATAGGCTGTTGTTGACGACGAGATAGCCG
Lo7_v2_scaffold_3799	?	1	9190	9190	9115	-	AACCCGAGCATGAGGCAGTTGTAGGTGAAGGTGTCTGGTGCGAGCCCCGCCTCGCGCATCCGAGCCAGAGCGGCCGTGGCGTCCGCGAGGAGGGCGAGCTTGCAGTG	9115	-	AACCCGAGCATGAGGCAGTTGTAGGTGAAGGTGTCTGGTGCGAGCCCCGCCTCGCGCATCCGAGCCAGAGCGGCCATGGCGTCCGCGAGGAGGGCGAGCTTGCAGTG
Lo7_v2_scaffold_613843	?	1	37218	37218	37142	-	TGCAGCCTAGTGCCACACATTTCAAAGAACGTGGCAAGCAGGCATAATAGACTGCATGCACTTTTTTTTGGGTAACCG	37142	-	TGCAGCCTAGTGCCACACATTTCAAAGAACGTGGCAAGCAGGCATAATAGACTGCATGCACTTTTTTTTGGGAAANNG
Lo7_v2_scaffold_634	?	2	4873	4876	4826	-	ATGAGCTCTTGGCAGGAAAACACCAGCCCGTGCAACTGGACAGGCATCATATGTACGGCAGTTCGCCACGGCCGCCGCATGCCCTGGGTGGTGACCAACATCTCGCT	4826	-	ATGAGCTCTTGGCAGGAAAACACCAGCCCGTGCAACTGGACAGGCATTATGTGTACGGCAGTTCGCCACGGCCGCCGCATGCCCTGGGTGGTGACCAACATCTCGCT
Lo7_v2_scaffold_7	?	1	11225	11225	11219	+	GCATTCACAGCATTCAGCCCAGCCGAGAATAATAGGCATGCATCCTATGGCCTGCACCAAACTGCTAGGAAACTTGGGGCCCCTGAAAATTTGGGAGCCTGTACCGT	11219	-	GCATTCGCAGCATTCAGCCCAGCCGAGAATAATAGGCATGCATCCTATGGCCTGCACCAAACTGCTAGAAAACTTGGGGCCCCTGAAAACTTGGGAGCCTGTACCGT
Lo7_v2_scaffold_70953	?	1	4714	4714	4648	-	TGCAGAGTAGTTCCGTTTTTCAAATAGCTTACCACTCATGCCAAGTGGTGAAACCAGGCTGATCTCAGNNG	4648	-	TGCAGAGTAGTTCCGTTTTTCAAATAGCTTACCACTCATGCCAAGTGGTGAAACCAGGCTGATCTCGGNNG
Lo7_v2_scaffold_942	?	1	20552	20552	20535	-	CGNCCTTATTATCCTTGTCATCCCATACGACATTGCTCTTCTGTTTGATCCTTGTCGTCCCATACGAGAAAGGTTCCTTTCTGGTTGTTCTGCA	20535	-	CNNCCTTATTATCCTTGCCATCCCATACGACATTGCTCTTCTGTTTGATCCTTGTCGTCCCATACGAGAAAGGTTCCTTTCTGGTTGTTCTGCA
		95
