# Supplementary material for: Detecting Large Chromosomal Modifications Using Short Read Data From Genotyping-by-Sequencing
Source: Front Plant Sci. 2019 Sep 24;10:1133. doi: 10.3389/fpls.2019.01133 (PMC6771380; doi:10.3389/fpls.2019.01133)
Supplement: Supplemental Table 6 — Significantly enriched GO terms detected in wheat genotypes per decade [file Table_6.xlsx]

## Sheet: Supplemental_Table_6
group	set	method	cutoff	ontology	ID	Pop.total	Pop.term	Study.total	Study.term	Pop.family	Study.family	nparents	is.trivial	p	p.adjusted	p.min	depth	ic	partition	level3	name	loci
wheat_german_genotypes_75	1970-1980.all	Benjamini-Hochberg	0.1	GO	GO:0006857	2590	21	725	17	118	44	1	false	9.02666e-06	0.00917705	1.04911e-23	8	6.91564	biological_process	establishment of localization	oligopeptide transport	TraesCS1B02G009800,TraesCS1B02G008700,TraesCS1B02G009900,TraesCS6A02G041300,TraesCS1B02G007100,TraesCS1B02G008300,TraesCS1B02G009500,TraesCS1B02G008400,TraesCS1B02G008500,TraesCS1B02G007400,TraesCS2D02G484200,TraesCS1B02G009100,TraesCS1B02G010200,TraesCS1B02G009200,TraesCS2A02G562100
wheat_german_genotypes_75	1970-1980.all	Benjamini-Hochberg	0.1	GO	GO:0006935	2590	16	725	13	739	209	2	false	1.32617e-05	0.00917705	3.11407e-33	6	5.131	biological_process	response to stimulus	chemotaxis	TraesCS1B02G009800,TraesCS1B02G008700,TraesCS1B02G009900,TraesCS1B02G007100,TraesCS1B02G008300,TraesCS1B02G009500,TraesCS1B02G008400,TraesCS1B02G008500,TraesCS1B02G007400,TraesCS2D02G486600,TraesCS1B02G009100,TraesCS1B02G010200,TraesCS1B02G009200
wheat_german_genotypes_75	1970-1980.all	Benjamini-Hochberg	0.1	GO	GO:0009414	2590	199	725	72	929	244	2	false	0.000312014	0.0911364	8.07633e-209	9	8.28088	biological_process	response to stress	response to water deprivation	TraesCS2D02G469700,TraesCS1B02G009800,TraesCS6B02G441700,TraesCS1B02G008700,TraesCS1B02G009900,TraesCS2D02G493700,TraesCS5A02G552900,TraesCS2D02G490500,TraesCS3B02G511000,TraesCS3B02G510000,TraesCS2B02G576700,TraesCS2D02G491600,TraesCS6A02G041300,TraesCS3D02G016500,TraesCS6B02G072500,TraesCS7A02G049400,TraesCS7A02G112400,TraesCS2D02G473000,TraesCS1B02G007100,TraesCS2B02G577200,TraesCS1B02G008300,…
wheat_german_genotypes_75	1970-1980.all	Benjamini-Hochberg	0.1	GO	GO:0009627	2590	102	725	43	228	67	1	false	0.000122767	0.0493063	1.54829e-67	14	7.9932	biological_process	response to stimulus	systemic acquired resistance	TraesCS1B02G009800,TraesCS1B02G008700,TraesCS3B02G571400,TraesCS1B02G009900,TraesCS5A02G552900,TraesCS2D02G490500,TraesCS2B02G576700,TraesCS1B02G007100,TraesCS2D02G489700,TraesCS2B02G577200,TraesCS7A02G049300,TraesCS1B02G008300,TraesCS5A02G553600,TraesCS2B02G576100,TraesCS6A02G041700,TraesCS1B02G008400,TraesCS2D02G476600,TraesCS7A02G048100,TraesCS2D02G497400,TraesCS2B02G577400,TraesCS1B02G008500,…
wheat_german_genotypes_75	1970-1980.all	Benjamini-Hochberg	0.1	GO	GO:0009808	2590	73	725	35	118	42	1	false	0.000259265	0.0833017	1.14147e-33	9	7.77005	biological_process	cellular process	lignin metabolic process	TraesCS1B02G009800,TraesCS6B02G441700,TraesCS1B02G008700,TraesCS1B02G009900,TraesCS5A02G552900,TraesCS2D02G490500,TraesCS2B02G576700,TraesCS2D02G491600,TraesCS3D02G016500,TraesCS1B02G007100,TraesCS2B02G577200,TraesCS1B02G008300,TraesCS5A02G553600,TraesCS1B02G008400,TraesCS7A02G048100,TraesCS2B02G577400,TraesCS2D02G568300,TraesCS2D02G496300,TraesCS1B02G009100,TraesCS2B02G577100,TraesCS2B02G015100,…
wheat_german_genotypes_75	1970-1980.all	Benjamini-Hochberg	0.1	GO	GO:0010183	2590	16	725	13	426	122	3	false	1.30222e-05	0.00917705	2.36545e-29	18	10.7658	biological_process	reproductive process	pollen tube guidance	TraesCS1B02G009800,TraesCS1B02G008700,TraesCS1B02G009900,TraesCS1B02G007100,TraesCS1B02G008300,TraesCS1B02G009500,TraesCS1B02G008400,TraesCS1B02G008500,TraesCS1B02G007400,TraesCS2D02G486600,TraesCS1B02G009100,TraesCS1B02G010200,TraesCS1B02G009200
wheat_german_genotypes_75	1970-1980.all	Benjamini-Hochberg	0.1	GO	GO:0019787	2590	89	725	43	862	242	2	false	1.42811e-05	0.00917705	1.00399e-123	4	6.89459	molecular_function	transferase activity	ubiquitin-like protein transferase activity	TraesCS2A02G563000,TraesCS1B02G008600,TraesCS3D02G016600,TraesCS2D02G501500,TraesCS3D02G015600,TraesCS3B02G572900,TraesCS2B02G576800,TraesCS2D02G520100,TraesCS2D02G486000,TraesCS3B02G511000,TraesCS2D02G489500,TraesCS1B02G008900,TraesCS3B02G510000,TraesCS3D02G014700,TraesCS1B02G007200,TraesCS2D02G486100,TraesCS2D02G489600,TraesCS7A02G112600,TraesCS1B02G007300,TraesCS3D02G016800,TraesCS3B02G566400,…
wheat_german_genotypes_75	1970-1980.all	Benjamini-Hochberg	0.1	GO	GO:0042330	2590	16	725	13	526	150	2	false	1.33585e-05	0.00917705	7.6721e-31	4	5.02278	biological_process	response to stimulus	taxis	TraesCS1B02G009800,TraesCS1B02G008700,TraesCS1B02G009900,TraesCS1B02G007100,TraesCS1B02G008300,TraesCS1B02G009500,TraesCS1B02G008400,TraesCS1B02G008500,TraesCS1B02G007400,TraesCS2D02G486600,TraesCS1B02G009100,TraesCS1B02G010200,TraesCS1B02G009200
wheat_german_genotypes_75	1970-1980.all	Benjamini-Hochberg	0.1	GO	GO:0043169	2590	462	725	152	1105	296	1	false	7.07322e-05	0.0324661	0	3	6.57613	molecular_function	ion binding	cation binding	TraesCS2D02G477200,TraesCS2D02G479500,TraesCS2D02G469700,TraesCS2B02G014500,TraesCS2D02G502600,TraesCS6B02G072400,TraesCS3B02G568100,TraesCS2A02G565400,TraesCS2D02G501500,TraesCS3D02G015600,TraesCS2A02G557900,TraesCS2D02G477100,TraesCS2B02G014600,TraesCS3B02G571400,TraesCS2D02G500400,TraesCS7A02G048600,TraesCS1B02G007600,TraesCS2A02G093100,TraesCS5A02G552900,TraesCS3B02G572900,TraesCS7A02G112200,…
wheat_german_genotypes_75	1970-1980.all	Benjamini-Hochberg	0.1	GO	GO:0044257	2590	110	725	49	702	192	3	false	1.74075e-05	0.00932172	1.05223e-131	19	6.04729	biological_process	organic substance metabolic process	cellular protein catabolic process	TraesCS2A02G563000,TraesCS1B02G008600,TraesCS6A02G042600,TraesCS3D02G016600,TraesCS2D02G476000,TraesCS3D02G015600,TraesCS3B02G572900,TraesCS2D02G486000,TraesCS3B02G511000,TraesCS2D02G489500,TraesCS1B02G008900,TraesCS3B02G510000,TraesCS2B02G577300,TraesCS3D02G014700,TraesCS1B02G468200,TraesCS1B02G007200,TraesCS2D02G486100,TraesCS2D02G489600,TraesCS2B02G577500,TraesCS7A02G112600,TraesCS1B02G007300,…
wheat_german_genotypes_75	1970-1980.all	Benjamini-Hochberg	0.1	GO	GO:1901565	2590	207	725	80	993	279	2	false	0.000139511	0.0498056	5.54466e-220	7	4.23783	biological_process	nitrogen compound metabolic process	organonitrogen compound catabolic process	TraesCS2A02G563000,TraesCS1B02G008600,TraesCS2D02G469700,TraesCS6A02G042600,TraesCS3D02G016600,TraesCS2D02G476000,TraesCS3D02G015600,TraesCS2D02G477100,TraesCS5A02G552900,TraesCS3B02G572900,TraesCS2D02G490500,TraesCS6A02G042400,TraesCS2D02G486000,TraesCS3B02G511000,TraesCS2D02G489500,TraesCS1B02G008900,TraesCS3B02G510000,TraesCS2B02G576700,TraesCS3D02G016500,TraesCS2B02G577300,TraesCS3D02G014700,…
wheat_german_genotypes_75	2000-2010.all	Benjamini-Hochberg	0.1	GO	GO:0000003	2590	426	512	110	2231	471	1	false	0.00549987	0.0837703	0	1	3.57964	biological_process	NA	reproduction	TraesCS2B02G015700,TraesCS5B02G344800,TraesCS5B02G353400,TraesCS5B02G343600,TraesCS5B02G353500,TraesCS2B02G016900,TraesCS5B02G343700,TraesCS2A02G051500,TraesCS5A02G552900,TraesCS2D02G490500,TraesCS2A02G052800,TraesCS5B02G353600,TraesCS2D02G489500,TraesCS2A02G051800,TraesCS5B02G352600,TraesCS1B02G004300,TraesCS2A02G050600,TraesCS2A02G052900,TraesCS2B02G576700,TraesCS5B02G353700,TraesCS5B02G343900,…
wheat_german_genotypes_75	2000-2010.all	Benjamini-Hochberg	0.1	GO	GO:0001666	2590	13	512	9	929	209	2	false	0.000386621	0.0112858	1.76484e-29	6	7.72126	biological_process	response to stress	response to hypoxia	TraesCS2B02G016900,TraesCS2A02G051500,TraesCS2A02G052800,TraesCS2A02G052900,TraesCS2D02G487400,TraesCS7A02G047100,TraesCS4A02G470500,TraesCS2B02G017300,TraesCS7B02G482200
wheat_german_genotypes_75	2000-2010.all	Benjamini-Hochberg	0.1	GO	GO:0002229	2590	36	512	20	395	103	2	false	7.46884e-05	0.00358638	6.41872e-52	11	9.37949	biological_process	response to external stimulus	defense response to oomycetes	TraesCS2B02G015700,TraesCS5A02G552900,TraesCS2D02G490500,TraesCS2B02G576700,TraesCS2B02G577200,TraesCS5A02G553600,TraesCS2B02G017000,TraesCS7A02G048100,TraesCS2B02G577400,TraesCS4A02G469700,TraesCS2B02G577100,TraesCS2B02G015100,TraesCS2B02G578300,TraesCS1B02G024000,TraesCS2A02G053300,TraesCS2D02G491000,TraesCS5B02G352100,TraesCS2B02G014300,TraesCS5A02G553000,TraesCS6B02G061100
wheat_german_genotypes_75	2000-2010.all	Benjamini-Hochberg	0.1	GO	GO:0002239	2590	39	512	20	446	114	1	false	0.000270259	0.00826038	5.35531e-57	7	8.56856	biological_process	response to external stimulus	response to oomycetes	TraesCS2B02G015700,TraesCS5A02G552900,TraesCS2D02G490500,TraesCS2B02G576700,TraesCS2B02G577200,TraesCS5A02G553600,TraesCS2B02G017000,TraesCS7A02G048100,TraesCS2B02G577400,TraesCS4A02G469700,TraesCS2B02G577100,TraesCS2B02G015100,TraesCS2B02G578300,TraesCS1B02G024000,TraesCS2A02G053300,TraesCS2D02G491000,TraesCS5B02G352100,TraesCS2B02G014300,TraesCS5A02G553000,TraesCS6B02G061100
wheat_german_genotypes_75	2000-2010.all	Benjamini-Hochberg	0.1	GO	GO:0002376	2590	322	512	89	2231	471	1	false	0.00154752	0.0306905	0	1	3.25208	biological_process	NA	immune system process	TraesCS2B02G015700,TraesCS2A02G050300,TraesCS2B02G486700,TraesCS7B02G482600,TraesCS5B02G353500,TraesCS5A02G552900,TraesCS2D02G490500,TraesCS5B02G353600,TraesCS7B02G482800,TraesCS2B02G576700,TraesCS5B02G353700,TraesCS2D02G491600,TraesCS5B02G353800,TraesCS4A02G468700,TraesCS2D02G486200,TraesCS2D02G489700,TraesCS3A02G000200,TraesCS2B02G577200,TraesCS4A02G467600,TraesCS2D02G485000,TraesCS5A02G553600,…
wheat_german_genotypes_75	2000-2010.all	Benjamini-Hochberg	0.1	GO	GO:0002682	2590	146	512	44	1006	198	2	false	0.000696976	0.0177524	3.14838e-180	4	3.70961	biological_process	regulation of biological process	regulation of immune system process	TraesCS2B02G015700,TraesCS7B02G482600,TraesCS5A02G552900,TraesCS2D02G490500,TraesCS2B02G576700,TraesCS2D02G491600,TraesCS2D02G489700,TraesCS2B02G577200,TraesCS5A02G553600,TraesCS2B02G576100,TraesCS2A02G047600,TraesCS2B02G017000,TraesCS5B02G339700,TraesCS7A02G048100,TraesCS2D02G497400,TraesCS2B02G577400,TraesCS4A02G469700,TraesCS4A02G434600,TraesCS2A02G047800,TraesCS4A02G470500,TraesCS5A02G553100,…
wheat_german_genotypes_75	2000-2010.all	Benjamini-Hochberg	0.1	GO	GO:0004497	2590	72	512	29	280	77	1	false	0.00447662	0.0726891	8.8028e-69	6	4.61305	molecular_function	biological_process	monooxygenase activity	TraesCS2B02G015700,TraesCS2B02G014500,TraesCS5A02G552900,TraesCS2B02G013700,TraesCS2B02G576700,TraesCS2B02G014800,TraesCS2B02G013800,TraesCS2B02G577200,TraesCS5A02G553600,TraesCS2B02G017000,TraesCS7A02G048100,TraesCS2B02G577400,TraesCS4A02G469700,TraesCS2B02G577100,TraesCS2B02G015100,TraesCS2B02G578300,TraesCS2B02G014000,TraesCS1B02G024000,TraesCS2A02G053300,TraesCS2B02G015400,TraesCS2B02G016500,…
wheat_german_genotypes_75	2000-2010.all	Benjamini-Hochberg	0.1	GO	GO:0005402	2590	14	512	10	31	11	2	false	0.000205274	0.00674624	3.77099e-09	24	7.30005	molecular_function	biological_process	carbohydrate:cation symporter activity	TraesCS2A02G047400,TraesCS2A02G047300,TraesCS2A02G046400,TraesCS2A02G046600,TraesCS2D02G483400,TraesCS2D02G483300,TraesCS2D02G483600,TraesCS2D02G483500,TraesCS2D02G483800,TraesCS2D02G483700
wheat_german_genotypes_75	2000-2010.all	Benjamini-Hochberg	0.1	GO	GO:0005506	2590	105	512	40	283	74	1	false	0.000421941	0.0120462	1.79266e-80	6	8.81988	molecular_function	ion binding	iron ion binding	TraesCS2B02G015700,TraesCS2B02G016800,TraesCS2B02G014500,TraesCS2B02G014600,TraesCS5A02G552900,TraesCS2B02G015900,TraesCS2D02G490500,TraesCS2B02G013700,TraesCS2A02G046000,TraesCS2B02G576700,TraesCS2B02G014800,TraesCS2D02G487400,TraesCS2B02G013800,TraesCS2B02G014900,TraesCS2B02G577200,TraesCS5A02G553600,TraesCS2B02G017000,TraesCS7A02G048100,TraesCS2B02G577400,TraesCS4A02G469700,TraesCS2B02G015000,…
wheat_german_genotypes_75	2000-2010.all	Benjamini-Hochberg	0.1	GO	GO:0005773	2590	380	512	105	1433	292	2	false	4.13585e-05	0.00244203	0	11	6.05626	cellular_component	membrane-bounded organelle	vacuole	TraesCS2B02G015700,TraesCS4A02G438100,TraesCS2B02G014500,TraesCS2B02G608300,TraesCS7B02G482600,TraesCS4A02G438200,TraesCS2B02G016900,TraesCS2A02G051500,TraesCS5A02G552900,TraesCS2D02G490500,TraesCS2D02G498100,TraesCS2A02G052800,TraesCS7B02G482800,TraesCS2A02G051800,TraesCS2B02G577800,TraesCS1B02G004300,TraesCS2A02G050600,TraesCS2A02G052900,TraesCS2B02G576700,TraesCS2D02G489400,TraesCS2D02G491600,…
wheat_german_genotypes_75	2000-2010.all	Benjamini-Hochberg	0.1	GO	GO:0005783	2590	175	512	58	1433	292	3	false	1.53648e-05	0.00120963	3.32392e-230	12	5.94551	cellular_component	membrane-bounded organelle	endoplasmic reticulum	TraesCS2B02G015700,TraesCS2B02G014500,TraesCS7B02G482600,TraesCS2B02G016900,TraesCS5A02G552900,TraesCS2D02G490500,TraesCS2A02G052800,TraesCS2A02G051800,TraesCS1B02G004300,TraesCS2A02G050600,TraesCS2A02G052900,TraesCS2B02G576700,TraesCS2D02G491600,TraesCS1B02G022500,TraesCS2D02G485100,TraesCS2B02G013800,TraesCS2D02G491900,TraesCS2B02G577200,TraesCS2D02G490600,TraesCS5A02G553600,TraesCS2B02G576100,…
wheat_german_genotypes_75	2000-2010.all	Benjamini-Hochberg	0.1	GO	GO:0005789	2590	73	512	33	768	193	4	false	6.77361e-05	0.00358638	3.58224e-104	20	6.67144	cellular_component	organelle	endoplasmic reticulum membrane	TraesCS2B02G015700,TraesCS5A02G552900,TraesCS2D02G490500,TraesCS2A02G051800,TraesCS1B02G004300,TraesCS2A02G050600,TraesCS2B02G576700,TraesCS2B02G013800,TraesCS2B02G577200,TraesCS5A02G553600,TraesCS2B02G576100,TraesCS2B02G017000,TraesCS7A02G048100,TraesCS2B02G577400,TraesCS4A02G469700,TraesCS5B02G350700,TraesCS2B02G577100,TraesCS2B02G015100,TraesCS2B02G578300,TraesCS4A02G437500,TraesCS2B02G014000,…
wheat_german_genotypes_75	2000-2010.all	Benjamini-Hochberg	0.1	GO	GO:0005886	2590	608	512	172	1818	384	3	false	1.18491e-07	5.13067e-05	0	5	4.47422	cellular_component	cell	plasma membrane	TraesCS2B02G015700,TraesCS4A02G438100,TraesCS2D02G492600,TraesCS5B02G344800,TraesCS2B02G014500,TraesCS2B02G608300,TraesCS5B02G343600,TraesCS7B02G482600,TraesCS1B02G004100,TraesCS4A02G438200,TraesCS5B02G353500,TraesCS2B02G016900,TraesCS5B02G343700,TraesCS2D02G500400,TraesCS2D02G502700,TraesCS2A02G051500,TraesCS5A02G552900,TraesCS2D02G490500,TraesCS2A02G052800,TraesCS5B02G353600,TraesCS2D02G486000,…
wheat_german_genotypes_75	2000-2010.all	Benjamini-Hochberg	0.1	GO	GO:0006091	2590	128	512	37	1420	272	1	false	0.00335854	0.0585604	4.54006e-186	4	5.26862	biological_process	cellular process	generation of precursor metabolites and energy	TraesCS2B02G014500,TraesCS2D02G502600,TraesCS7B02G482600,TraesCS6B02G060200,TraesCS2B02G016900,TraesCS2A02G051500,TraesCS5A02G552900,TraesCS2D02G490500,TraesCS2A02G052800,TraesCS2A02G052900,TraesCS2B02G014800,TraesCS2D02G500600,TraesCS2B02G013800,TraesCS2D02G502200,TraesCS2B02G577200,TraesCS5A02G553600,TraesCS2B02G017000,TraesCS2D02G489900,TraesCS7A02G048100,TraesCS2B02G577400,TraesCS5B02G350700,…
wheat_german_genotypes_75	2000-2010.all	Benjamini-Hochberg	0.1	GO	GO:0006520	2590	137	512	39	1431	275	3	false	0.00376005	0.0626193	1.99168e-195	12	4.46684	biological_process	cellular process	cellular amino acid metabolic process	TraesCS2B02G015700,TraesCS2D02G492600,TraesCS2A02G050300,TraesCS5A02G552900,TraesCS1B02G004200,TraesCS2D02G490500,TraesCS2B02G576700,TraesCS2D02G500600,TraesCS5B02G350400,TraesCS4A02G469800,TraesCS2B02G577200,TraesCS5B02G350500,TraesCS5A02G553600,TraesCS2B02G017000,TraesCS4A02G435600,TraesCS2D02G489900,TraesCS7A02G048100,TraesCS2B02G577400,TraesCS4A02G469700,TraesCS5B02G350900,TraesCS2B02G577100,…
wheat_german_genotypes_75	2000-2010.all	Benjamini-Hochberg	0.1	GO	GO:0006568	2590	39	512	21	125	39	3	false	0.000314268	0.00927805	2.62489e-33	24	7.72126	biological_process	nitrogen compound metabolic process	tryptophan metabolic process	TraesCS2B02G015700,TraesCS2A02G050300,TraesCS5A02G552900,TraesCS2D02G490500,TraesCS2B02G576700,TraesCS2B02G577200,TraesCS5A02G553600,TraesCS2B02G017000,TraesCS7A02G048100,TraesCS2B02G577400,TraesCS4A02G469700,TraesCS2B02G577100,TraesCS2B02G015100,TraesCS2B02G578300,TraesCS1B02G024000,TraesCS2A02G053300,TraesCS2D02G491000,TraesCS6A02G058700,TraesCS2B02G014300,TraesCS5A02G553000,TraesCS6B02G061100
wheat_german_genotypes_75	2000-2010.all	Benjamini-Hochberg	0.1	GO	GO:0006569	2590	37	512	21	60	22	4	false	2.15841e-05	0.00143783	4.27618e-17	43	8.97403	biological_process	nitrogen compound metabolic process	tryptophan catabolic process	TraesCS2B02G015700,TraesCS2A02G050300,TraesCS5A02G552900,TraesCS2D02G490500,TraesCS2B02G576700,TraesCS2B02G577200,TraesCS5A02G553600,TraesCS2B02G017000,TraesCS7A02G048100,TraesCS2B02G577400,TraesCS4A02G469700,TraesCS2B02G577100,TraesCS2B02G015100,TraesCS2B02G578300,TraesCS1B02G024000,TraesCS2A02G053300,TraesCS2D02G491000,TraesCS6A02G058700,TraesCS2B02G014300,TraesCS5A02G553000,TraesCS6B02G061100
wheat_german_genotypes_75	2000-2010.all	Benjamini-Hochberg	0.1	GO	GO:0006586	2590	39	512	21	73	28	2	false	0.00339282	0.0587637	1.3472e-21	15	7.58773	biological_process	nitrogen compound metabolic process	indolalkylamine metabolic process	TraesCS2B02G015700,TraesCS2A02G050300,TraesCS5A02G552900,TraesCS2D02G490500,TraesCS2B02G576700,TraesCS2B02G577200,TraesCS5A02G553600,TraesCS2B02G017000,TraesCS7A02G048100,TraesCS2B02G577400,TraesCS4A02G469700,TraesCS2B02G577100,TraesCS2B02G015100,TraesCS2B02G578300,TraesCS1B02G024000,TraesCS2A02G053300,TraesCS2D02G491000,TraesCS6A02G058700,TraesCS2B02G014300,TraesCS5A02G553000,TraesCS6B02G061100
wheat_german_genotypes_75	2000-2010.all	Benjamini-Hochberg	0.1	GO	GO:0006629	2590	251	512	67	1458	281	2	false	0.000975714	0.0214822	5.4747e-290	4	3.85603	biological_process	primary metabolic process	lipid metabolic process	TraesCS2B02G015700,TraesCS2B02G577700,TraesCS2B02G575400,TraesCS2A02G050300,TraesCS2B02G014500,TraesCS2D02G500300,TraesCS2B02G575300,TraesCS2B02G575600,TraesCS5A02G552900,TraesCS1B02G004200,TraesCS2D02G490500,TraesCS2A02G046100,TraesCS4A02G468900,TraesCS2A02G051600,TraesCS2B02G575500,TraesCS2D02G488200,TraesCS2D02G501700,TraesCS2A02G050600,TraesCS2B02G576700,TraesCS4A02G469800,TraesCS2B02G013800,…
wheat_german_genotypes_75	2000-2010.all	Benjamini-Hochberg	0.1	GO	GO:0006631	2590	85	512	34	256	67	2	false	0.000412661	0.0119121	4.07555e-70	13	5.5953	biological_process	cellular process	fatty acid metabolic process	TraesCS2B02G015700,TraesCS5A02G552900,TraesCS2D02G490500,TraesCS4A02G468900,TraesCS2A02G050600,TraesCS2B02G576700,TraesCS4A02G469800,TraesCS2B02G577200,TraesCS5A02G553600,TraesCS4A02G468800,TraesCS2B02G017000,TraesCS7A02G048100,TraesCS2B02G577400,TraesCS4A02G469700,TraesCS2D02G496100,TraesCS4A02G468400,TraesCS2B02G577100,TraesCS2B02G015100,TraesCS2D02G483400,TraesCS6A02G059400,TraesCS2B02G578300,…
wheat_german_genotypes_75	2000-2010.all	Benjamini-Hochberg	0.1	GO	GO:0006732	2590	78	512	31	155	44	1	false	0.00132886	0.0276191	3.43296e-46	5	5.16736	biological_process	cellular process	coenzyme metabolic process	TraesCS2B02G015700,TraesCS5A02G552900,TraesCS1B02G004200,TraesCS2D02G490500,TraesCS2B02G576700,TraesCS3A02G000200,TraesCS2B02G577200,TraesCS2A02G050800,TraesCS5A02G553600,TraesCS2B02G017000,TraesCS2A02G050900,TraesCS2D02G489900,TraesCS7A02G048100,TraesCS2D02G497400,TraesCS2A02G049800,TraesCS2B02G577400,TraesCS4A02G469700,TraesCS3A02G000100,TraesCS2D02G499600,TraesCS2D02G497500,TraesCS2B02G577100,…
wheat_german_genotypes_75	2000-2010.all	Benjamini-Hochberg	0.1	GO	GO:0006790	2590	126	512	40	1420	272	1	false	0.000273931	0.00827527	4.67284e-184	4	4.69274	biological_process	cellular process	sulfur compound metabolic process	TraesCS2B02G015700,TraesCS2D02G492600,TraesCS2A02G050300,TraesCS5A02G552900,TraesCS2D02G490500,TraesCS2A02G051600,TraesCS2B02G576700,TraesCS2D02G500600,TraesCS5B02G350400,TraesCS4A02G469800,TraesCS3A02G000200,TraesCS2B02G577200,TraesCS5B02G350500,TraesCS2A02G050800,TraesCS5A02G553600,TraesCS2B02G017000,TraesCS2A02G050900,TraesCS4A02G435600,TraesCS2D02G489900,TraesCS7A02G048100,TraesCS2B02G577400,…
wheat_german_genotypes_75	2000-2010.all	Benjamini-Hochberg	0.1	GO	GO:0006955	2590	306	512	89	1178	251	2	false	0.000107638	0.00423703	3.37866e-292	3	3.995	biological_process	response to stimulus	immune response	TraesCS2B02G015700,TraesCS2A02G050300,TraesCS2B02G486700,TraesCS7B02G482600,TraesCS5B02G353500,TraesCS5A02G552900,TraesCS2D02G490500,TraesCS5B02G353600,TraesCS7B02G482800,TraesCS2B02G576700,TraesCS5B02G353700,TraesCS2D02G491600,TraesCS5B02G353800,TraesCS4A02G468700,TraesCS2D02G486200,TraesCS2D02G489700,TraesCS3A02G000200,TraesCS2B02G577200,TraesCS4A02G467600,TraesCS2D02G485000,TraesCS5A02G553600,…
wheat_german_genotypes_75	2000-2010.all	Benjamini-Hochberg	0.1	GO	GO:0007154	2590	547	512	136	1698	342	1	false	0.000593786	0.0160693	0	2	2.79263	biological_process	NA	cell communication	TraesCS5B02G344800,TraesCS2A02G050300,TraesCS5B02G353400,TraesCS2B02G014500,TraesCS4A02G466800,TraesCS2D02G502600,TraesCS2B02G486700,TraesCS5B02G343600,TraesCS7B02G482600,TraesCS1B02G004100,TraesCS6B02G060100,TraesCS2D02G499000,TraesCS5B02G353500,TraesCS5B02G343700,TraesCS2D02G500400,TraesCS5A02G552900,TraesCS2D02G498100,TraesCS5B02G353600,TraesCS5B02G343800,TraesCS2B02G609200,TraesCS7B02G482800,…
wheat_german_genotypes_75	2000-2010.all	Benjamini-Hochberg	0.1	GO	GO:0008037	2590	58	512	27	1698	342	1	false	3.55168e-06	0.000419421	2.90018e-109	2	7.26928	biological_process	NA	cell recognition	TraesCS5B02G353400,TraesCS5B02G353500,TraesCS5B02G353600,TraesCS5B02G353700,TraesCS5B02G353800,TraesCS2D02G486200,TraesCS2D02G485000,TraesCS5B02G353900,TraesCS2D02G485300,TraesCS2D02G486400,TraesCS2D02G485200,TraesCS2D02G486300,TraesCS2D02G485400,TraesCS2A02G053000,TraesCS2D02G485700,TraesCS5B02G354000,TraesCS2D02G486800,TraesCS2A02G053100,TraesCS5B02G354100,TraesCS2B02G578200,TraesCS2D02G486700,…
wheat_german_genotypes_75	2000-2010.all	Benjamini-Hochberg	0.1	GO	GO:0008144	2590	563	512	141	1951	384	1	false	0.000120061	0.00458703	0	2	6.67144	molecular_function	NA	drug binding	TraesCS2B02G015700,TraesCS1B02G004000,TraesCS5B02G353400,TraesCS2B02G014500,TraesCS4A02G472000,TraesCS2B02G576600,TraesCS4A02G466800,TraesCS2B02G608300,TraesCS2B02G486700,TraesCS1B02G004100,TraesCS5B02G353500,TraesCS4A02G437000,TraesCS2D02G502700,TraesCS5A02G552900,TraesCS4A02G467700,TraesCS2D02G490500,TraesCS2D02G498100,TraesCS4A02G434900,TraesCS5B02G353600,TraesCS7B02G482800,TraesCS4A02G467800,…
wheat_german_genotypes_75	2000-2010.all	Benjamini-Hochberg	0.1	GO	GO:0008150	2590	2231	512	471	2590	512	1	false	4.70807e-06	0.000468132	0	0	0.296077	biological_process	NA	biological_process	TraesCS7B02G482700,TraesCS2B02G015700,TraesCS2B02G577700,TraesCS2B02G575400,TraesCS4A02G438100,TraesCS1B02G004000,TraesCS2D02G488100,TraesCS2D02G487000,TraesCS2D02G492600,TraesCS5B02G344800,TraesCS2D02G501400,TraesCS2A02G052600,TraesCS2A02G050300,TraesCS5B02G351100,TraesCS5B02G353400,TraesCS7B02G483800,TraesCS2B02G016800,TraesCS2D02G499100,TraesCS2B02G014500,TraesCS4A02G472000,TraesCS2B02G576600,…
wheat_german_genotypes_75	2000-2010.all	Benjamini-Hochberg	0.1	GO	GO:0008219	2590	183	512	52	1698	342	1	false	0.00283319	0.0514729	2.66226e-251	2	4.51581	biological_process	NA	cell death	TraesCS1B02G004000,TraesCS7B02G482600,TraesCS5A02G552900,TraesCS2D02G490500,TraesCS2D02G498100,TraesCS7B02G482800,TraesCS2D02G491600,TraesCS4A02G468700,TraesCS4A02G467600,TraesCS2D02G498200,TraesCS5A02G553600,TraesCS2B02G576100,TraesCS4A02G436800,TraesCS2D02G497400,TraesCS4A02G434600,TraesCS1B02G022100,TraesCS4A02G470500,TraesCS5A02G553100,TraesCS2A02G046700,TraesCS1B02G022200,TraesCS2D02G496300,…
wheat_german_genotypes_75	2000-2010.all	Benjamini-Hochberg	0.1	GO	GO:0008238	2590	9	512	5	121	19	1	false	0.00481019	0.0765342	8.85202e-14	15	7.26928	molecular_function	hydrolase activity	exopeptidase activity	TraesCS2A02G046300,TraesCS6A02G059200,TraesCS1B02G023800,TraesCS2A02G046500,TraesCS2D02G490000
wheat_german_genotypes_75	2000-2010.all	Benjamini-Hochberg	0.1	GO	GO:0008283	2590	54	512	20	2231	471	1	false	0.00483126	0.0765342	6.68588e-110	1	4.57752	biological_process	NA	cell population proliferation	TraesCS2B02G015700,TraesCS5A02G552900,TraesCS2D02G490500,TraesCS2B02G576700,TraesCS2B02G577200,TraesCS5A02G553600,TraesCS3A02G000300,TraesCS2B02G017000,TraesCS7A02G048100,TraesCS2B02G577400,TraesCS4A02G469700,TraesCS2B02G577100,TraesCS2B02G015100,TraesCS2B02G578300,TraesCS1B02G024000,TraesCS2A02G053300,TraesCS2D02G491000,TraesCS2B02G014300,TraesCS5A02G553000,TraesCS6B02G061100
wheat_german_genotypes_75	2000-2010.all	Benjamini-Hochberg	0.1	GO	GO:0008284	2590	32	512	19	146	33	3	false	1.96446e-07	7.29096e-05	5.69609e-33	9	6.17067	biological_process	regulation of biological process	positive regulation of cell population proliferation	TraesCS2B02G015700,TraesCS5A02G552900,TraesCS2D02G490500,TraesCS2B02G576700,TraesCS2B02G577200,TraesCS5A02G553600,TraesCS2B02G017000,TraesCS7A02G048100,TraesCS2B02G577400,TraesCS4A02G469700,TraesCS2B02G577100,TraesCS2B02G015100,TraesCS2B02G578300,TraesCS1B02G024000,TraesCS2A02G053300,TraesCS2D02G491000,TraesCS2B02G014300,TraesCS5A02G553000,TraesCS6B02G061100
wheat_german_genotypes_75	2000-2010.all	Benjamini-Hochberg	0.1	GO	GO:0008610	2590	174	512	50	839	169	2	false	0.0014224	0.0286464	2.91603e-185	7	4.68357	biological_process	primary metabolic process	lipid biosynthetic process	TraesCS2B02G015700,TraesCS2B02G577700,TraesCS2B02G014500,TraesCS2D02G500300,TraesCS5A02G552900,TraesCS1B02G004200,TraesCS2D02G490500,TraesCS2A02G046100,TraesCS2A02G051600,TraesCS2B02G575500,TraesCS2D02G488200,TraesCS2D02G501700,TraesCS2A02G050600,TraesCS2B02G576700,TraesCS2B02G013800,TraesCS3A02G000200,TraesCS2B02G577200,TraesCS2D02G487300,TraesCS2A02G050800,TraesCS5A02G553600,TraesCS2B02G017000,…
wheat_german_genotypes_75	2000-2010.all	Benjamini-Hochberg	0.1	GO	GO:0008643	2590	21	512	11	211	53	1	false	0.00434096	0.0713786	2.21497e-29	5	5.01958	biological_process	establishment of localization	carbohydrate transport	TraesCS2A02G051800,TraesCS2A02G047400,TraesCS2A02G047300,TraesCS2A02G046400,TraesCS2A02G046600,TraesCS2D02G483400,TraesCS2D02G483300,TraesCS2D02G483600,TraesCS2D02G483500,TraesCS2D02G483800,TraesCS2D02G483700
wheat_german_genotypes_75	2000-2010.all	Benjamini-Hochberg	0.1	GO	GO:0008652	2590	73	512	27	384	84	3	false	0.000732722	0.0181296	1.49054e-80	20	5.78218	biological_process	cellular process	cellular amino acid biosynthetic process	TraesCS2B02G015700,TraesCS2D02G492600,TraesCS2A02G050300,TraesCS5A02G552900,TraesCS2D02G490500,TraesCS2B02G576700,TraesCS2D02G500600,TraesCS5B02G350400,TraesCS2B02G577200,TraesCS5B02G350500,TraesCS5A02G553600,TraesCS2B02G017000,TraesCS4A02G435600,TraesCS2D02G489900,TraesCS7A02G048100,TraesCS2B02G577400,TraesCS4A02G469700,TraesCS2B02G577100,TraesCS2B02G015100,TraesCS2B02G578300,TraesCS1B02G024000,…
wheat_german_genotypes_75	2000-2010.all	Benjamini-Hochberg	0.1	GO	GO:0008757	2590	32	512	11	61	11	1	false	0.000308601	0.00921548	4.58359e-18	8	5.36762	molecular_function	transferase activity	S-adenosylmethionine-dependent methyltransferase activity	TraesCS2A02G046100,TraesCS2A02G051600,TraesCS2A02G048600,TraesCS2D02G489900,TraesCS2B02G486900,TraesCS2D02G499600,TraesCS5A02G553300,TraesCS7A02G046700,TraesCS2A02G053400,TraesCS2B02G015500
wheat_german_genotypes_75	2000-2010.all	Benjamini-Hochberg	0.1	GO	GO:0008762	2590	9	512	7	48	11	1	false	0.00013472	0.00500004	5.96265e-10	8	10.7658	molecular_function	biological_process	UDP-N-acetylmuramate dehydrogenase activity	TraesCS2A02G052700,TraesCS2A02G051500,TraesCS2A02G052900,TraesCS2B02G017300
wheat_german_genotypes_75	2000-2010.all	Benjamini-Hochberg	0.1	GO	GO:0009063	2590	58	512	22	289	64	3	false	0.00161686	0.0316442	2.02549e-62	20	5.60673	biological_process	cellular process	cellular amino acid catabolic process	TraesCS2B02G015700,TraesCS2A02G050300,TraesCS5A02G552900,TraesCS1B02G004200,TraesCS2D02G490500,TraesCS2B02G576700,TraesCS2B02G577200,TraesCS5A02G553600,TraesCS2B02G017000,TraesCS7A02G048100,TraesCS2B02G577400,TraesCS4A02G469700,TraesCS2B02G577100,TraesCS2B02G015100,TraesCS2B02G578300,TraesCS1B02G024000,TraesCS2A02G053300,TraesCS2D02G491000,TraesCS6A02G058700,TraesCS2B02G014300,TraesCS5A02G553000,…
wheat_german_genotypes_75	2000-2010.all	Benjamini-Hochberg	0.1	GO	GO:0009072	2590	83	512	30	773	147	3	false	7.22892e-05	0.00358638	7.26124e-114	15	6.56109	biological_process	cellular process	aromatic amino acid family metabolic process	TraesCS2B02G015700,TraesCS2A02G050300,TraesCS5A02G552900,TraesCS1B02G004200,TraesCS2D02G490500,TraesCS2B02G576700,TraesCS4A02G469800,TraesCS2B02G577200,TraesCS5A02G553600,TraesCS2B02G017000,TraesCS7A02G048100,TraesCS2B02G577400,TraesCS4A02G469700,TraesCS2B02G577100,TraesCS2B02G015100,TraesCS2D02G483400,TraesCS2B02G578300,TraesCS2D02G483300,TraesCS2D02G483600,TraesCS1B02G024000,TraesCS2A02G053300,…
wheat_german_genotypes_75	2000-2010.all	Benjamini-Hochberg	0.1	GO	GO:0009073	2590	37	512	19	611	124	4	false	1.32699e-05	0.00107735	3.45397e-60	26	7.87541	biological_process	cellular process	aromatic amino acid family biosynthetic process	TraesCS2B02G015700,TraesCS5A02G552900,TraesCS2D02G490500,TraesCS2B02G576700,TraesCS2B02G577200,TraesCS5A02G553600,TraesCS2B02G017000,TraesCS7A02G048100,TraesCS2B02G577400,TraesCS4A02G469700,TraesCS2B02G577100,TraesCS2B02G015100,TraesCS2B02G578300,TraesCS1B02G024000,TraesCS2A02G053300,TraesCS2D02G491000,TraesCS2B02G014300,TraesCS5A02G553000,TraesCS6B02G061100
wheat_german_genotypes_75	2000-2010.all	Benjamini-Hochberg	0.1	GO	GO:0009074	2590	51	512	22	114	33	4	false	0.00252943	0.0466062	1.20904e-33	26	7.63029	biological_process	cellular process	aromatic amino acid family catabolic process	TraesCS2B02G015700,TraesCS2A02G050300,TraesCS5A02G552900,TraesCS1B02G004200,TraesCS2D02G490500,TraesCS2B02G576700,TraesCS2B02G577200,TraesCS5A02G553600,TraesCS2B02G017000,TraesCS7A02G048100,TraesCS2B02G577400,TraesCS4A02G469700,TraesCS2B02G577100,TraesCS2B02G015100,TraesCS2B02G578300,TraesCS1B02G024000,TraesCS2A02G053300,TraesCS2D02G491000,TraesCS6A02G058700,TraesCS2B02G014300,TraesCS5A02G553000,…
wheat_german_genotypes_75	2000-2010.all	Benjamini-Hochberg	0.1	GO	GO:0009108	2590	61	512	26	102	31	2	false	0.000796478	0.0191597	1.76607e-29	9	5.9216	biological_process	cellular process	coenzyme biosynthetic process	TraesCS2B02G015700,TraesCS5A02G552900,TraesCS1B02G004200,TraesCS2D02G490500,TraesCS2B02G576700,TraesCS3A02G000200,TraesCS2B02G577200,TraesCS5A02G553600,TraesCS2B02G017000,TraesCS7A02G048100,TraesCS2D02G497400,TraesCS2A02G049800,TraesCS2B02G577400,TraesCS4A02G469700,TraesCS3A02G000100,TraesCS2D02G499600,TraesCS2D02G497500,TraesCS2B02G577100,TraesCS2B02G015100,TraesCS2B02G578300,TraesCS1B02G024000,…
wheat_german_genotypes_75	2000-2010.all	Benjamini-Hochberg	0.1	GO	GO:0009308	2590	73	512	26	951	188	1	false	0.000716484	0.0180721	2.98531e-111	5	5.20127	biological_process	nitrogen compound metabolic process	amine metabolic process	TraesCS2B02G015700,TraesCS2A02G050300,TraesCS5A02G552900,TraesCS2D02G490500,TraesCS2A02G051600,TraesCS2B02G576700,TraesCS2B02G577200,TraesCS5A02G553600,TraesCS2A02G049900,TraesCS2B02G017000,TraesCS7A02G048100,TraesCS2B02G577400,TraesCS4A02G469700,TraesCS5B02G350900,TraesCS2B02G577100,TraesCS2B02G015100,TraesCS2B02G578300,TraesCS1B02G024000,TraesCS2A02G053300,TraesCS2D02G484600,TraesCS4A02G470200,…
wheat_german_genotypes_75	2000-2010.all	Benjamini-Hochberg	0.1	GO	GO:0009309	2590	40	512	21	598	113	3	false	6.86246e-07	0.000127348	2.64832e-63	14	7.36459	biological_process	nitrogen compound metabolic process	amine biosynthetic process	TraesCS2B02G015700,TraesCS5A02G552900,TraesCS2D02G490500,TraesCS2B02G576700,TraesCS2B02G577200,TraesCS5A02G553600,TraesCS2A02G049900,TraesCS2B02G017000,TraesCS7A02G048100,TraesCS2B02G577400,TraesCS4A02G469700,TraesCS5B02G350900,TraesCS2B02G577100,TraesCS2B02G015100,TraesCS2B02G578300,TraesCS1B02G024000,TraesCS2A02G053300,TraesCS2D02G491000,TraesCS2B02G014300,TraesCS5A02G553000,TraesCS6B02G061100
wheat_german_genotypes_75	2000-2010.all	Benjamini-Hochberg	0.1	GO	GO:0009310	2590	44	512	22	236	52	2	false	3.9529e-06	0.000446505	7.50567e-49	9	7.15487	biological_process	nitrogen compound metabolic process	amine catabolic process	TraesCS2B02G015700,TraesCS2A02G050300,TraesCS5A02G552900,TraesCS2D02G490500,TraesCS2A02G051600,TraesCS2B02G576700,TraesCS2B02G577200,TraesCS5A02G553600,TraesCS2B02G017000,TraesCS7A02G048100,TraesCS2B02G577400,TraesCS4A02G469700,TraesCS2B02G577100,TraesCS2B02G015100,TraesCS2B02G578300,TraesCS1B02G024000,TraesCS2A02G053300,TraesCS2D02G491000,TraesCS6A02G058700,TraesCS2B02G014300,TraesCS5A02G553000,…
wheat_german_genotypes_75	2000-2010.all	Benjamini-Hochberg	0.1	GO	GO:0009403	2590	34	512	19	761	154	3	false	2.74107e-06	0.000356066	6.73049e-60	9	6.74043	biological_process	secondary metabolic process	toxin biosynthetic process	TraesCS2B02G015700,TraesCS5A02G552900,TraesCS2D02G490500,TraesCS2B02G576700,TraesCS2B02G577200,TraesCS5A02G553600,TraesCS2B02G017000,TraesCS7A02G048100,TraesCS2B02G577400,TraesCS4A02G469700,TraesCS2B02G577100,TraesCS2B02G015100,TraesCS2B02G578300,TraesCS1B02G024000,TraesCS2A02G053300,TraesCS2D02G491000,TraesCS2B02G014300,TraesCS5A02G553000,TraesCS6B02G061100
wheat_german_genotypes_75	2000-2010.all	Benjamini-Hochberg	0.1	GO	GO:0009404	2590	66	512	30	1421	273	2	false	5.54632e-07	0.000122178	2.14064e-115	5	5.98666	biological_process	secondary metabolic process	toxin metabolic process	TraesCS2B02G015700,TraesCS5A02G552900,TraesCS2D02G490500,TraesCS2B02G576700,TraesCS4A02G469800,TraesCS2A02G048600,TraesCS2B02G577200,TraesCS5A02G553600,TraesCS2B02G017000,TraesCS7A02G048100,TraesCS2B02G577400,TraesCS4A02G469700,TraesCS2D02G496100,TraesCS2B02G577100,TraesCS2B02G015100,TraesCS2D02G483400,TraesCS2B02G578300,TraesCS2D02G483300,TraesCS4A02G435300,TraesCS2D02G483600,TraesCS1B02G024000,…
wheat_german_genotypes_75	2000-2010.all	Benjamini-Hochberg	0.1	GO	GO:0009507	2590	381	512	78	490	84	1	false	6.47316e-05	0.0035036	3.79617e-112	12	6.75845	cellular_component	membrane-bounded organelle	chloroplast	TraesCS2B02G015700,TraesCS2B02G577700,TraesCS2D02G492600,TraesCS2B02G014500,TraesCS2B02G608300,TraesCS2D02G500300,TraesCS7B02G482600,TraesCS6B02G060200,TraesCS5A02G552900,TraesCS2B02G013600,TraesCS1B02G004200,TraesCS2D02G490500,TraesCS2A02G051600,TraesCS2D02G497000,TraesCS2D02G488200,TraesCS2D02G501700,TraesCS2B02G576700,TraesCS2D02G500600,TraesCS2D02G491600,TraesCS1B02G022500,TraesCS2B02G013800,…
wheat_german_genotypes_75	2000-2010.all	Benjamini-Hochberg	0.1	GO	GO:0009534	2590	49	512	15	113	18	2	false	0.000215858	0.00692344	3.45927e-33	20	7.77005	cellular_component	cell part	chloroplast thylakoid	TraesCS2B02G608300,TraesCS6B02G060200,TraesCS2D02G488200,TraesCS2D02G501700,TraesCS2D02G500600,TraesCS2A02G046200,TraesCS2D02G488700,TraesCS2D02G483400,TraesCS2D02G483300,TraesCS2A02G053200,TraesCS2D02G483600,TraesCS2D02G483500,TraesCS2D02G483800,TraesCS5B02G353200,TraesCS2D02G483700
wheat_german_genotypes_75	2000-2010.all	Benjamini-Hochberg	0.1	GO	GO:0009535	2590	36	512	15	113	18	3	false	1.27266e-06	0.000194492	2.42055e-30	26	7.9932	cellular_component	cell part	chloroplast thylakoid membrane	TraesCS2B02G608300,TraesCS6B02G060200,TraesCS2D02G488200,TraesCS2D02G501700,TraesCS2D02G500600,TraesCS2D02G483400,TraesCS2D02G483300,TraesCS2A02G053200,TraesCS2D02G483500,TraesCS2D02G483800,TraesCS5B02G353200,TraesCS2D02G483700
wheat_german_genotypes_75	2000-2010.all	Benjamini-Hochberg	0.1	GO	GO:0009559	2590	24	512	12	186	35	2	false	0.000182302	0.00640003	9.95011e-31	11	9.15635	biological_process	developmental process	embryo sac central cell differentiation	TraesCS2B02G016900,TraesCS2A02G051500,TraesCS2A02G052800,TraesCS2D02G489500,TraesCS5B02G352600,TraesCS7A02G047200,TraesCS2A02G052900,TraesCS2D02G489600,TraesCS2D02G489800,TraesCS2B02G487100,TraesCS2B02G017300,TraesCS2B02G487000
wheat_german_genotypes_75	2000-2010.all	Benjamini-Hochberg	0.1	GO	GO:0009605	2590	523	512	130	1178	251	1	false	0.00492336	0.0770536	0	2	3.38803	biological_process	NA	response to external stimulus	TraesCS2B02G015700,TraesCS2A02G050300,TraesCS2D02G502600,TraesCS2B02G486700,TraesCS3A02G000600,TraesCS7B02G482600,TraesCS1B02G004100,TraesCS6B02G060100,TraesCS5B02G353500,TraesCS2D02G500400,TraesCS2D02G502700,TraesCS5A02G552900,TraesCS2D02G490500,TraesCS5B02G353600,TraesCS2D02G486000,TraesCS5B02G343800,TraesCS3A02G000400,TraesCS7B02G482800,TraesCS2A02G051800,TraesCS1B02G004300,TraesCS2B02G576700,…
wheat_german_genotypes_75	2000-2010.all	Benjamini-Hochberg	0.1	GO	GO:0009607	2590	450	512	114	1178	251	1	false	0.00516273	0.0798379	0	2	3.98359	biological_process	NA	response to biotic stimulus	TraesCS2B02G015700,TraesCS2A02G050300,TraesCS2B02G486700,TraesCS3A02G000600,TraesCS7B02G482600,TraesCS1B02G004100,TraesCS6B02G060100,TraesCS5B02G353500,TraesCS2D02G500400,TraesCS2D02G502700,TraesCS5A02G552900,TraesCS2D02G490500,TraesCS5B02G353600,TraesCS2D02G486000,TraesCS5B02G343800,TraesCS3A02G000400,TraesCS7B02G482800,TraesCS1B02G004300,TraesCS2B02G576700,TraesCS5B02G353700,TraesCS2D02G491600,…
wheat_german_genotypes_75	2000-2010.all	Benjamini-Hochberg	0.1	GO	GO:0009625	2590	45	512	21	446	114	1	false	0.000996435	0.0216224	7.17008e-63	7	10.7658	biological_process	response to external stimulus	response to insect	TraesCS2B02G015700,TraesCS5A02G552900,TraesCS2D02G490500,TraesCS2B02G576700,TraesCS2B02G577200,TraesCS5A02G553600,TraesCS2B02G017000,TraesCS7A02G048100,TraesCS2B02G577400,TraesCS4A02G469700,TraesCS4A02G470500,TraesCS2B02G577100,TraesCS2B02G015100,TraesCS4A02G435200,TraesCS1B02G024000,TraesCS2A02G053300,TraesCS2D02G491000,TraesCS2B02G014300,TraesCS5A02G553000,TraesCS6B02G061100
wheat_german_genotypes_75	2000-2010.all	Benjamini-Hochberg	0.1	GO	GO:0009639	2590	62	512	26	198	44	1	false	1.31937e-05	0.00107735	5.8111e-53	5	7.36459	biological_process	response to abiotic stimulus	response to red or far red light	TraesCS2B02G015700,TraesCS2D02G500400,TraesCS5A02G552900,TraesCS2D02G490500,TraesCS2B02G576700,TraesCS2D02G500600,TraesCS4A02G469800,TraesCS2B02G577200,TraesCS5A02G553600,TraesCS2B02G017000,TraesCS7A02G048100,TraesCS2B02G577400,TraesCS4A02G469700,TraesCS2B02G577100,TraesCS2B02G015100,TraesCS2B02G578300,TraesCS4A02G435300,TraesCS1B02G024000,TraesCS1B02G004400,TraesCS2A02G053300,TraesCS2D02G491000,…
wheat_german_genotypes_75	2000-2010.all	Benjamini-Hochberg	0.1	GO	GO:0009641	2590	33	512	20	62	26	1	false	0.0015224	0.0304246	2.43965e-18	6	9.37949	biological_process	response to abiotic stimulus	shade avoidance	TraesCS2B02G015700,TraesCS5A02G552900,TraesCS2D02G490500,TraesCS2B02G576700,TraesCS2B02G577200,TraesCS5A02G553600,TraesCS2B02G017000,TraesCS7A02G048100,TraesCS2B02G577400,TraesCS4A02G469700,TraesCS2B02G577100,TraesCS2B02G578300,TraesCS1B02G024000,TraesCS1B02G004400,TraesCS2A02G053300,TraesCS2D02G491000,TraesCS2B02G014300,TraesCS5A02G553000
wheat_german_genotypes_75	2000-2010.all	Benjamini-Hochberg	0.1	GO	GO:0009682	2590	43	512	23	327	91	2	false	0.000118388	0.00458703	8.13776e-55	15	9.66717	biological_process	response to external stimulus	induced systemic resistance	TraesCS2B02G015700,TraesCS5A02G552900,TraesCS2D02G490500,TraesCS2B02G576700,TraesCS2D02G489700,TraesCS3A02G000200,TraesCS2B02G577200,TraesCS5A02G553600,TraesCS2B02G017000,TraesCS7A02G048100,TraesCS2B02G577400,TraesCS4A02G469700,TraesCS4A02G470500,TraesCS2B02G577100,TraesCS2B02G015100,TraesCS2B02G578300,TraesCS1B02G024000,TraesCS2A02G053300,TraesCS2D02G491000,TraesCS2B02G014300,TraesCS5A02G553000,…
wheat_german_genotypes_75	2000-2010.all	Benjamini-Hochberg	0.1	GO	GO:0009683	2590	41	512	23	203	54	4	false	5.82607e-06	0.000540576	6.3284e-44	23	8.28088	biological_process	biological regulation	indoleacetic acid metabolic process	TraesCS2B02G015700,TraesCS2A02G050300,TraesCS5A02G552900,TraesCS2D02G490500,TraesCS1B02G004300,TraesCS2B02G576700,TraesCS2B02G577200,TraesCS5A02G553600,TraesCS2B02G017000,TraesCS7A02G048100,TraesCS2B02G577400,TraesCS4A02G469700,TraesCS2B02G577100,TraesCS2B02G015100,TraesCS2B02G578300,TraesCS1B02G024000,TraesCS1B02G004400,TraesCS2A02G053300,TraesCS2D02G491000,TraesCS6A02G058700,TraesCS2B02G014300,…
wheat_german_genotypes_75	2000-2010.all	Benjamini-Hochberg	0.1	GO	GO:0009684	2590	40	512	23	108	33	4	false	4.75166e-06	0.000468132	1.52758e-30	39	9.15635	biological_process	biological regulation	indoleacetic acid biosynthetic process	TraesCS2B02G015700,TraesCS2A02G050300,TraesCS5A02G552900,TraesCS2D02G490500,TraesCS1B02G004300,TraesCS2B02G576700,TraesCS2B02G577200,TraesCS5A02G553600,TraesCS2B02G017000,TraesCS7A02G048100,TraesCS2B02G577400,TraesCS4A02G469700,TraesCS2B02G577100,TraesCS2B02G015100,TraesCS2B02G578300,TraesCS1B02G024000,TraesCS1B02G004400,TraesCS2A02G053300,TraesCS2D02G491000,TraesCS6A02G058700,TraesCS2B02G014300,…
wheat_german_genotypes_75	2000-2010.all	Benjamini-Hochberg	0.1	GO	GO:0009698	2590	118	512	36	780	150	3	false	0.00092419	0.0207995	2.85761e-143	8	6.20144	biological_process	cellular process	phenylpropanoid metabolic process	TraesCS2B02G015700,TraesCS4A02G438100,TraesCS4A02G438200,TraesCS5A02G552900,TraesCS2D02G490500,TraesCS2A02G051600,TraesCS2B02G576700,TraesCS2D02G491600,TraesCS2B02G577200,TraesCS2A02G050800,TraesCS5A02G553600,TraesCS2B02G017000,TraesCS2A02G050900,TraesCS7A02G048100,TraesCS4A02G437900,TraesCS2B02G577400,TraesCS4A02G469700,TraesCS4A02G434600,TraesCS2D02G496300,TraesCS2B02G577100,TraesCS2B02G015100,…
wheat_german_genotypes_75	2000-2010.all	Benjamini-Hochberg	0.1	GO	GO:0009699	2590	74	512	31	586	116	4	false	2.1961e-06	0.000300288	6.113e-96	15	7.02812	biological_process	cellular process	phenylpropanoid biosynthetic process	TraesCS2B02G015700,TraesCS4A02G438100,TraesCS4A02G438200,TraesCS5A02G552900,TraesCS2D02G490500,TraesCS2A02G051600,TraesCS2B02G576700,TraesCS2B02G577200,TraesCS2A02G050800,TraesCS5A02G553600,TraesCS2B02G017000,TraesCS2A02G050900,TraesCS7A02G048100,TraesCS4A02G437900,TraesCS2B02G577400,TraesCS4A02G469700,TraesCS4A02G434600,TraesCS2B02G577100,TraesCS2B02G015100,TraesCS4A02G436400,TraesCS2B02G578300,…
wheat_german_genotypes_75	2000-2010.all	Benjamini-Hochberg	0.1	GO	GO:0009719	2590	501	512	127	1178	251	1	false	0.00231029	0.0428724	0	2	4.35891	biological_process	NA	response to endogenous stimulus	TraesCS2B02G015700,TraesCS4A02G438100,TraesCS2D02G492600,TraesCS5B02G344800,TraesCS2A02G050300,TraesCS2B02G014500,TraesCS2D02G502600,TraesCS5B02G343600,TraesCS7B02G482600,TraesCS1B02G004100,TraesCS4A02G438200,TraesCS2D02G499000,TraesCS5B02G353500,TraesCS2B02G016900,TraesCS5B02G343700,TraesCS2A02G051500,TraesCS5A02G552900,TraesCS2B02G013600,TraesCS2D02G490500,TraesCS2A02G052800,TraesCS5B02G353600,…
wheat_german_genotypes_75	2000-2010.all	Benjamini-Hochberg	0.1	GO	GO:0009759	2590	35	512	20	74	29	3	false	0.00273925	0.0501168	6.37188e-22	39	10.7658	biological_process	cellular process	indole glucosinolate biosynthetic process	TraesCS2B02G015700,TraesCS5A02G552900,TraesCS2D02G490500,TraesCS2A02G051600,TraesCS2B02G576700,TraesCS2B02G577200,TraesCS5A02G553600,TraesCS2B02G017000,TraesCS7A02G048100,TraesCS2B02G577400,TraesCS4A02G469700,TraesCS2B02G577100,TraesCS2B02G015100,TraesCS2B02G578300,TraesCS1B02G024000,TraesCS2A02G053300,TraesCS2D02G491000,TraesCS2B02G014300,TraesCS5A02G553000,TraesCS6B02G061100
wheat_german_genotypes_75	2000-2010.all	Benjamini-Hochberg	0.1	GO	GO:0009804	2590	47	512	22	682	131	2	false	7.12401e-06	0.000638213	8.49922e-74	10	8.20084	biological_process	cellular process	coumarin metabolic process	TraesCS2B02G015700,TraesCS5A02G552900,TraesCS2D02G490500,TraesCS2A02G051600,TraesCS2B02G576700,TraesCS2B02G577200,TraesCS5A02G553600,TraesCS2B02G017000,TraesCS7A02G048100,TraesCS2B02G577400,TraesCS4A02G469700,TraesCS4A02G434600,TraesCS2B02G577100,TraesCS2B02G015100,TraesCS2B02G578300,TraesCS1B02G024000,TraesCS2A02G053300,TraesCS4A02G499800,TraesCS2D02G491000,TraesCS2B02G014300,TraesCS5A02G553000,…
wheat_german_genotypes_75	2000-2010.all	Benjamini-Hochberg	0.1	GO	GO:0009805	2590	47	512	22	507	105	3	false	2.08442e-05	0.00142509	1.70985e-67	19	8.97403	biological_process	cellular process	coumarin biosynthetic process	TraesCS2B02G015700,TraesCS5A02G552900,TraesCS2D02G490500,TraesCS2A02G051600,TraesCS2B02G576700,TraesCS2B02G577200,TraesCS5A02G553600,TraesCS2B02G017000,TraesCS7A02G048100,TraesCS2B02G577400,TraesCS4A02G469700,TraesCS4A02G434600,TraesCS2B02G577100,TraesCS2B02G015100,TraesCS2B02G578300,TraesCS1B02G024000,TraesCS2A02G053300,TraesCS4A02G499800,TraesCS2D02G491000,TraesCS2B02G014300,TraesCS5A02G553000,…
wheat_german_genotypes_75	2000-2010.all	Benjamini-Hochberg	0.1	GO	GO:0009809	2590	40	512	21	104	35	2	false	0.00139361	0.0284759	1.00523e-29	17	8.68635	biological_process	cellular process	lignin biosynthetic process	TraesCS2B02G015700,TraesCS5A02G552900,TraesCS2D02G490500,TraesCS2A02G051600,TraesCS2B02G576700,TraesCS2B02G577200,TraesCS5A02G553600,TraesCS2B02G017000,TraesCS7A02G048100,TraesCS2B02G577400,TraesCS4A02G469700,TraesCS2B02G577100,TraesCS2B02G015100,TraesCS2B02G578300,TraesCS7A02G046800,TraesCS1B02G024000,TraesCS2A02G053300,TraesCS2D02G491000,TraesCS2B02G014300,TraesCS5A02G553000,TraesCS6B02G061100
wheat_german_genotypes_75	2000-2010.all	Benjamini-Hochberg	0.1	GO	GO:0009812	2590	119	512	35	1458	281	1	false	0.00356315	0.0605036	2.56739e-178	3	6.85376	biological_process	organic substance metabolic process	flavonoid metabolic process	TraesCS2B02G015700,TraesCS4A02G438100,TraesCS2A02G050300,TraesCS2D02G500300,TraesCS7B02G482600,TraesCS4A02G438200,TraesCS5A02G552900,TraesCS2D02G490500,TraesCS2A02G051600,TraesCS2B02G576700,TraesCS2B02G577200,TraesCS5A02G553600,TraesCS2B02G576100,TraesCS2B02G017000,TraesCS7A02G048100,TraesCS4A02G437900,TraesCS2B02G577400,TraesCS4A02G469700,TraesCS2D02G487500,TraesCS5A02G553100,TraesCS2D02G483100,…
wheat_german_genotypes_75	2000-2010.all	Benjamini-Hochberg	0.1	GO	GO:0009850	2590	59	512	24	1421	272	2	false	7.55882e-05	0.00358638	4.66903e-106	8	7.46995	biological_process	biological regulation	auxin metabolic process	TraesCS2B02G015700,TraesCS2A02G050300,TraesCS5A02G552900,TraesCS2D02G490500,TraesCS1B02G004300,TraesCS2B02G576700,TraesCS2B02G577200,TraesCS5A02G553600,TraesCS2B02G017000,TraesCS7A02G048100,TraesCS2B02G577400,TraesCS4A02G469700,TraesCS2B02G577100,TraesCS2B02G015100,TraesCS2B02G578300,TraesCS1B02G024000,TraesCS1B02G004400,TraesCS2A02G053300,TraesCS4A02G470200,TraesCS2D02G491000,TraesCS6A02G058700,…
wheat_german_genotypes_75	2000-2010.all	Benjamini-Hochberg	0.1	GO	GO:0009851	2590	45	512	23	744	145	3	false	8.31338e-07	0.000143988	2.7977e-73	12	8.36789	biological_process	biological regulation	auxin biosynthetic process	TraesCS2B02G015700,TraesCS2A02G050300,TraesCS5A02G552900,TraesCS2D02G490500,TraesCS1B02G004300,TraesCS2B02G576700,TraesCS2B02G577200,TraesCS5A02G553600,TraesCS2B02G017000,TraesCS7A02G048100,TraesCS2B02G577400,TraesCS4A02G469700,TraesCS2B02G577100,TraesCS2B02G015100,TraesCS2B02G578300,TraesCS1B02G024000,TraesCS1B02G004400,TraesCS2A02G053300,TraesCS2D02G491000,TraesCS6A02G058700,TraesCS2B02G014300,…
wheat_german_genotypes_75	2000-2010.all	Benjamini-Hochberg	0.1	GO	GO:0009875	2590	58	512	27	761	183	3	false	7.92845e-05	0.00359177	1.65543e-88	9	8.4632	biological_process	cell communication	pollen-pistil interaction	TraesCS5B02G353400,TraesCS5B02G353500,TraesCS5B02G353600,TraesCS5B02G353700,TraesCS5B02G353800,TraesCS2D02G486200,TraesCS2D02G485000,TraesCS5B02G353900,TraesCS2D02G485300,TraesCS2D02G486400,TraesCS2D02G485200,TraesCS2D02G486300,TraesCS2D02G485400,TraesCS2A02G053000,TraesCS2D02G485700,TraesCS5B02G354000,TraesCS2D02G486800,TraesCS2A02G053100,TraesCS5B02G354100,TraesCS2B02G578200,TraesCS2D02G486700,…
wheat_german_genotypes_75	2000-2010.all	Benjamini-Hochberg	0.1	GO	GO:0009914	2590	31	512	18	533	145	2	false	0.000188363	0.00640003	5.92662e-51	7	5.38589	biological_process	establishment of localization	hormone transport	TraesCS4A02G438100,TraesCS5B02G344800,TraesCS5B02G343600,TraesCS4A02G438200,TraesCS5B02G343700,TraesCS2B02G013600,TraesCS5B02G343900,TraesCS5B02G342900,TraesCS4A02G437900,TraesCS5B02G345000,TraesCS4A02G436400,TraesCS5B02G343000,TraesCS5B02G344400,TraesCS4A02G436200,TraesCS5B02G343200,TraesCS5B02G344500,TraesCS5B02G343400,TraesCS5B02G344700
wheat_german_genotypes_75	2000-2010.all	Benjamini-Hochberg	0.1	GO	GO:0009965	2590	78	512	29	219	50	3	false	0.000201216	0.00670203	2.07058e-61	13	7.9932	biological_process	anatomical structure development	leaf morphogenesis	TraesCS2B02G015700,TraesCS6B02G072200,TraesCS5A02G552900,TraesCS2D02G490500,TraesCS1B02G004300,TraesCS2B02G576700,TraesCS2B02G577200,TraesCS5A02G553600,TraesCS2B02G017000,TraesCS7A02G048100,TraesCS2B02G577400,TraesCS4A02G469700,TraesCS2D02G496100,TraesCS2D02G496300,TraesCS2B02G577100,TraesCS2B02G015100,TraesCS2B02G578300,TraesCS1B02G024000,TraesCS1B02G004400,TraesCS6B02G061000,TraesCS2A02G053300,…
wheat_german_genotypes_75	2000-2010.all	Benjamini-Hochberg	0.1	GO	GO:0010112	2590	35	512	20	168	47	2	false	3.88667e-05	0.00234827	6.08382e-37	26	8.12673	biological_process	regulation of biological process	regulation of systemic acquired resistance	TraesCS2B02G015700,TraesCS5A02G552900,TraesCS2D02G490500,TraesCS2B02G576700,TraesCS2B02G577200,TraesCS5A02G553600,TraesCS2B02G017000,TraesCS7A02G048100,TraesCS2B02G577400,TraesCS4A02G469700,TraesCS4A02G470500,TraesCS2B02G577100,TraesCS2B02G015100,TraesCS2B02G578300,TraesCS2A02G053300,TraesCS2D02G491000,TraesCS2B02G014300,TraesCS5A02G553000,TraesCS6B02G061100
wheat_german_genotypes_75	2000-2010.all	Benjamini-Hochberg	0.1	GO	GO:0010114	2590	40	512	23	62	26	1	false	0.000724962	0.0181101	2.91417e-17	6	8.81988	biological_process	response to abiotic stimulus	response to red light	TraesCS2B02G015700,TraesCS2D02G500400,TraesCS5A02G552900,TraesCS2D02G490500,TraesCS2B02G576700,TraesCS2D02G500600,TraesCS2B02G577200,TraesCS5A02G553600,TraesCS2B02G017000,TraesCS7A02G048100,TraesCS2B02G577400,TraesCS4A02G469700,TraesCS2B02G577100,TraesCS2B02G015100,TraesCS2B02G578300,TraesCS1B02G024000,TraesCS2D02G491000,TraesCS2B02G607400,TraesCS2B02G014300,TraesCS5B02G353200,TraesCS5A02G553000,…
wheat_german_genotypes_75	2000-2010.all	Benjamini-Hochberg	0.1	GO	GO:0010120	2590	34	512	19	94	34	3	false	0.00290409	0.0523946	2.25925e-26	32	9.66717	biological_process	biosynthetic process	camalexin biosynthetic process	TraesCS2B02G015700,TraesCS5A02G552900,TraesCS2D02G490500,TraesCS2B02G576700,TraesCS2B02G577200,TraesCS5A02G553600,TraesCS2B02G017000,TraesCS7A02G048100,TraesCS2B02G577400,TraesCS4A02G469700,TraesCS2B02G577100,TraesCS2B02G015100,TraesCS2B02G578300,TraesCS1B02G024000,TraesCS2A02G053300,TraesCS2D02G491000,TraesCS2B02G014300,TraesCS5A02G553000,TraesCS6B02G061100
wheat_german_genotypes_75	2000-2010.all	Benjamini-Hochberg	0.1	GO	GO:0010208	2590	73	512	28	235	58	3	false	0.00118101	0.0251497	1.0318e-62	18	9.37949	biological_process	cellular component organization or biogenesis	pollen wall assembly	TraesCS2B02G015700,TraesCS4A02G438100,TraesCS4A02G438200,TraesCS5A02G552900,TraesCS2D02G490500,TraesCS2B02G576700,TraesCS2D02G491600,TraesCS2B02G577200,TraesCS5A02G553600,TraesCS2B02G017000,TraesCS7A02G048100,TraesCS4A02G437900,TraesCS2B02G577400,TraesCS4A02G469700,TraesCS2D02G496300,TraesCS2B02G577100,TraesCS2B02G015100,TraesCS4A02G436400,TraesCS2B02G578300,TraesCS1B02G024000,TraesCS4A02G436200,…
wheat_german_genotypes_75	2000-2010.all	Benjamini-Hochberg	0.1	GO	GO:0010338	2590	32	512	19	282	74	3	false	2.48873e-05	0.00153946	6.40045e-43	16	10.0726	biological_process	anatomical structure development	leaf formation	TraesCS2B02G015700,TraesCS5A02G552900,TraesCS2D02G490500,TraesCS2B02G576700,TraesCS2B02G577200,TraesCS5A02G553600,TraesCS2B02G017000,TraesCS7A02G048100,TraesCS2B02G577400,TraesCS4A02G469700,TraesCS2B02G577100,TraesCS2B02G015100,TraesCS2B02G578300,TraesCS1B02G024000,TraesCS2A02G053300,TraesCS2D02G491000,TraesCS2B02G014300,TraesCS5A02G553000,TraesCS6B02G061100
wheat_german_genotypes_75	2000-2010.all	Benjamini-Hochberg	0.1	GO	GO:0010411	2590	11	512	8	96	17	2	false	2.26657e-05	0.00147214	1.13393e-14	18	8.56856	biological_process	primary metabolic process	xyloglucan metabolic process	TraesCS2A02G047200,TraesCS2A02G047100,TraesCS2D02G498500,TraesCS2D02G498400,TraesCS2D02G484000,TraesCS2D02G498700,TraesCS2D02G498800
wheat_german_genotypes_75	2000-2010.all	Benjamini-Hochberg	0.1	GO	GO:0010469	2590	3	512	3	324	60	3	false	0.00609295	0.0894322	1.78052e-07	18	6.08366	biological_process	regulation of biological process	regulation of signaling receptor activity	TraesCS2B02G577200,TraesCS2B02G576300,TraesCS2B02G577100
wheat_german_genotypes_75	2000-2010.all	Benjamini-Hochberg	0.1	GO	GO:0010817	2590	168	512	58	346	82	1	false	3.15787e-06	0.000390673	1.87984e-103	3	4.6216	biological_process	regulation of biological quality	regulation of hormone levels	TraesCS2B02G015700,TraesCS4A02G438100,TraesCS5B02G344800,TraesCS2A02G050300,TraesCS2B02G014500,TraesCS5B02G343600,TraesCS7B02G482600,TraesCS4A02G438200,TraesCS5B02G343700,TraesCS5A02G552900,TraesCS2B02G013600,TraesCS2D02G490500,TraesCS2A02G051600,TraesCS1B02G004300,TraesCS2B02G576700,TraesCS5B02G343900,TraesCS4A02G469800,TraesCS2B02G013800,TraesCS5B02G342900,TraesCS2B02G577200,TraesCS2A02G050800,…
wheat_german_genotypes_75	2000-2010.all	Benjamini-Hochberg	0.1	GO	GO:0010927	2590	73	512	28	313	65	3	false	4.99051e-05	0.00281856	2.76379e-73	12	6.70534	biological_process	cellular component organization or biogenesis	cellular component assembly involved in morphogenesis	TraesCS2B02G015700,TraesCS4A02G438100,TraesCS4A02G438200,TraesCS5A02G552900,TraesCS2D02G490500,TraesCS2B02G576700,TraesCS2D02G491600,TraesCS2B02G577200,TraesCS5A02G553600,TraesCS2B02G017000,TraesCS7A02G048100,TraesCS4A02G437900,TraesCS2B02G577400,TraesCS4A02G469700,TraesCS2D02G496300,TraesCS2B02G577100,TraesCS2B02G015100,TraesCS4A02G436400,TraesCS2B02G578300,TraesCS1B02G024000,TraesCS4A02G436200,…
wheat_german_genotypes_75	2000-2010.all	Benjamini-Hochberg	0.1	GO	GO:0012505	2590	300	512	86	1686	364	3	false	0.000861976	0.0199948	0	3	4.7137	cellular_component	cell part	endomembrane system	TraesCS2B02G015700,TraesCS4A02G438100,TraesCS2B02G014500,TraesCS2B02G608300,TraesCS7B02G482600,TraesCS4A02G438200,TraesCS2B02G016900,TraesCS2A02G051500,TraesCS5A02G552900,TraesCS2D02G490500,TraesCS2A02G052800,TraesCS2A02G051800,TraesCS2B02G577800,TraesCS1B02G004300,TraesCS2A02G050600,TraesCS2A02G052900,TraesCS2B02G576700,TraesCS2D02G491600,TraesCS1B02G022500,TraesCS2D02G485100,TraesCS2B02G013800,…
wheat_german_genotypes_75	2000-2010.all	Benjamini-Hochberg	0.1	GO	GO:0014070	2590	224	512	70	581	144	1	false	0.00305278	0.0543227	1.73955e-167	4	4.83089	biological_process	response to chemical	response to organic cyclic compound	TraesCS5B02G344800,TraesCS2A02G050300,TraesCS5B02G343600,TraesCS7B02G482600,TraesCS1B02G004100,TraesCS5B02G353500,TraesCS5B02G343700,TraesCS5A02G552900,TraesCS5B02G353600,TraesCS2A02G051800,TraesCS5B02G353700,TraesCS5B02G343900,TraesCS2D02G491600,TraesCS2D02G499200,TraesCS4A02G469800,TraesCS5B02G342900,TraesCS5B02G353800,TraesCS4A02G468700,TraesCS2D02G486200,TraesCS2A02G048600,TraesCS2D02G489700,…
wheat_german_genotypes_75	2000-2010.all	Benjamini-Hochberg	0.1	GO	GO:0015078	2590	34	512	15	52	16	2	false	0.00343633	0.0591231	2.34346e-14	21	6.1214	molecular_function	biological_process	proton transmembrane transporter activity	TraesCS2B02G608300,TraesCS2B02G013600,TraesCS2A02G047400,TraesCS2A02G047300,TraesCS1B02G022800,TraesCS2A02G046400,TraesCS2D02G493000,TraesCS2D02G503000,TraesCS2A02G046600,TraesCS2D02G483400,TraesCS2D02G483300,TraesCS2D02G483600,TraesCS2D02G483500,TraesCS2D02G483800,TraesCS2D02G483700
wheat_german_genotypes_75	2000-2010.all	Benjamini-Hochberg	0.1	GO	GO:0015144	2590	20	512	11	140	33	2	false	0.000998726	0.0216224	1.20895e-24	11	5.76184	molecular_function	biological_process	carbohydrate transmembrane transporter activity	TraesCS2A02G051800,TraesCS2A02G047400,TraesCS2A02G047300,TraesCS2A02G046400,TraesCS2A02G046600,TraesCS2D02G483400,TraesCS2D02G483300,TraesCS2D02G483600,TraesCS2D02G483500,TraesCS2D02G483800,TraesCS2D02G483700
wheat_german_genotypes_75	2000-2010.all	Benjamini-Hochberg	0.1	GO	GO:0016020	2590	962	512	237	1872	390	1	false	1.87242e-05	0.00131474	0	1	3.70617	cellular_component	NA	membrane	TraesCS2B02G015700,TraesCS2B02G577700,TraesCS4A02G438100,TraesCS1B02G004000,TraesCS2D02G492600,TraesCS5B02G344800,TraesCS2D02G499100,TraesCS2B02G014500,TraesCS2B02G608300,TraesCS2B02G486700,TraesCS5B02G343600,TraesCS6B02G072400,TraesCS2B02G013500,TraesCS7B02G482600,TraesCS2D02G501500,TraesCS1B02G004100,TraesCS4A02G438200,TraesCS2A02G050400,TraesCS5B02G353500,TraesCS6B02G060200,TraesCS2B02G016900,…
wheat_german_genotypes_75	2000-2010.all	Benjamini-Hochberg	0.1	GO	GO:0016053	2590	159	512	47	855	170	4	false	0.000760039	0.0185791	1.26617e-177	11	4.69044	biological_process	cellular process	organic acid biosynthetic process	TraesCS2B02G015700,TraesCS2D02G492600,TraesCS2A02G050300,TraesCS2B02G014500,TraesCS7B02G482600,TraesCS5A02G552900,TraesCS2D02G490500,TraesCS1B02G004300,TraesCS2A02G050600,TraesCS2B02G576700,TraesCS2D02G500600,TraesCS5B02G350400,TraesCS2B02G013800,TraesCS3A02G000200,TraesCS2B02G577200,TraesCS5B02G350500,TraesCS5A02G553600,TraesCS2A02G049900,TraesCS2A02G047600,TraesCS2B02G017000,TraesCS4A02G435600,…
wheat_german_genotypes_75	2000-2010.all	Benjamini-Hochberg	0.1	GO	GO:0016054	2590	90	512	31	461	97	4	false	0.000672041	0.0172868	3.0401e-98	11	4.8577	biological_process	cellular process	organic acid catabolic process	TraesCS2B02G015700,TraesCS2A02G050300,TraesCS5A02G552900,TraesCS1B02G004200,TraesCS2D02G490500,TraesCS2B02G576700,TraesCS4A02G469800,TraesCS2B02G577200,TraesCS5A02G553600,TraesCS2B02G017000,TraesCS7A02G048100,TraesCS2B02G577400,TraesCS4A02G469700,TraesCS2D02G487500,TraesCS2D02G496100,TraesCS2B02G577100,TraesCS2B02G015100,TraesCS2D02G483400,TraesCS2B02G578300,TraesCS2D02G483300,TraesCS2D02G483600,…
wheat_german_genotypes_75	2000-2010.all	Benjamini-Hochberg	0.1	GO	GO:0016491	2590	280	512	77	1390	300	2	false	0.00514822	0.0798379	1.97761e-302	5	2.95868	molecular_function	biological_process	oxidoreductase activity	TraesCS2B02G015700,TraesCS2B02G575400,TraesCS2A02G052600,TraesCS2B02G016800,TraesCS2B02G014500,TraesCS2D02G500300,TraesCS2D02G502600,TraesCS2B02G575300,TraesCS2A02G052700,TraesCS2B02G014600,TraesCS6B02G060200,TraesCS2B02G016900,TraesCS2A02G051500,TraesCS2A02G051700,TraesCS2B02G575600,TraesCS5A02G552900,TraesCS2B02G015900,TraesCS1B02G004200,TraesCS2D02G490500,TraesCS2A02G046100,TraesCS2A02G052800,…
wheat_german_genotypes_75	2000-2010.all	Benjamini-Hochberg	0.1	GO	GO:0016705	2590	104	512	43	280	77	1	false	6.90219e-05	0.00358638	1.21522e-79	6	4.21328	molecular_function	biological_process	oxidoreductase activity, acting on paired donors, with incorporation or reduction of molecular oxygen	TraesCS2B02G015700,TraesCS2B02G014500,TraesCS2A02G051700,TraesCS5A02G552900,TraesCS2D02G490500,TraesCS2B02G014700,TraesCS2B02G576700,TraesCS2B02G014800,TraesCS2D02G487400,TraesCS2B02G013800,TraesCS2B02G577200,TraesCS5A02G553600,TraesCS2B02G017000,TraesCS7A02G048100,TraesCS2B02G577400,TraesCS4A02G469700,TraesCS2D02G490800,TraesCS5B02G350700,TraesCS2B02G017200,TraesCS2B02G015000,TraesCS2B02G577100,…
wheat_german_genotypes_75	2000-2010.all	Benjamini-Hochberg	0.1	GO	GO:0016762	2590	11	512	8	45	13	1	false	0.000664728	0.0172696	9.85164e-11	6	10.7658	molecular_function	transferase activity	xyloglucan:xyloglucosyl transferase activity	TraesCS2A02G047200,TraesCS2A02G047100,TraesCS2D02G498500,TraesCS2D02G498400,TraesCS2D02G484000,TraesCS2D02G498600,TraesCS2D02G498800
wheat_german_genotypes_75	2000-2010.all	Benjamini-Hochberg	0.1	GO	GO:0019439	2590	76	512	25	831	150	2	false	0.000765189	0.0185791	8.36529e-110	7	4.43073	biological_process	cellular process	aromatic compound catabolic process	TraesCS2B02G015700,TraesCS2A02G050300,TraesCS5A02G552900,TraesCS1B02G004200,TraesCS2D02G490500,TraesCS2B02G576700,TraesCS2D02G499500,TraesCS2B02G577200,TraesCS5A02G553600,TraesCS2A02G046200,TraesCS2B02G017000,TraesCS7A02G048100,TraesCS2B02G577400,TraesCS4A02G469700,TraesCS2B02G577100,TraesCS2B02G015100,TraesCS6A02G059400,TraesCS2B02G578300,TraesCS1B02G024000,TraesCS2A02G053300,TraesCS2D02G491000,…
wheat_german_genotypes_75	2000-2010.all	Benjamini-Hochberg	0.1	GO	GO:0019748	2590	172	512	51	1650	335	1	false	0.00131239	0.0274967	8.59728e-239	2	4.40621	biological_process	NA	secondary metabolic process	TraesCS2B02G015700,TraesCS4A02G438100,TraesCS2A02G050300,TraesCS4A02G438200,TraesCS5A02G552900,TraesCS2D02G490500,TraesCS2A02G051600,TraesCS2B02G576700,TraesCS2D02G491600,TraesCS4A02G469800,TraesCS2A02G048600,TraesCS2B02G577200,TraesCS2A02G050800,TraesCS5A02G553600,TraesCS1B02G023800,TraesCS2B02G017000,TraesCS2A02G050900,TraesCS7A02G048100,TraesCS4A02G437900,TraesCS2B02G577400,TraesCS4A02G469700,…
wheat_german_genotypes_75	2000-2010.all	Benjamini-Hochberg	0.1	GO	GO:0019757	2590	68	512	25	1034	206	4	false	0.000621456	0.0163085	2.42874e-108	15	8.20084	biological_process	cellular process	glycosinolate metabolic process	TraesCS2B02G015700,TraesCS2A02G050300,TraesCS5A02G552900,TraesCS2D02G490500,TraesCS2A02G051600,TraesCS2B02G576700,TraesCS2B02G577200,TraesCS5A02G553600,TraesCS2B02G017000,TraesCS7A02G048100,TraesCS2B02G577400,TraesCS4A02G469700,TraesCS2D02G490800,TraesCS2B02G577100,TraesCS2B02G015100,TraesCS6A02G059400,TraesCS2B02G578300,TraesCS2D02G502100,TraesCS1B02G024000,TraesCS2A02G053300,TraesCS4A02G470200,…
wheat_german_genotypes_75	2000-2010.all	Benjamini-Hochberg	0.1	GO	GO:0019758	2590	59	512	25	338	77	4	false	0.000160437	0.00570981	1.87712e-67	25	8.81988	biological_process	cellular process	glycosinolate biosynthetic process	TraesCS2B02G015700,TraesCS2A02G050300,TraesCS5A02G552900,TraesCS2D02G490500,TraesCS2A02G051600,TraesCS2B02G576700,TraesCS2B02G577200,TraesCS5A02G553600,TraesCS2B02G017000,TraesCS7A02G048100,TraesCS2B02G577400,TraesCS4A02G469700,TraesCS2D02G490800,TraesCS2B02G577100,TraesCS2B02G015100,TraesCS6A02G059400,TraesCS2B02G578300,TraesCS2D02G502100,TraesCS1B02G024000,TraesCS2A02G053300,TraesCS4A02G470200,…
wheat_german_genotypes_75	2000-2010.all	Benjamini-Hochberg	0.1	GO	GO:0019825	2590	50	512	23	803	179	2	false	0.000103806	0.00418445	8.3922e-81	4	10.0726	molecular_function	drug binding	oxygen binding	TraesCS2B02G015700,TraesCS2B02G014500,TraesCS5A02G552900,TraesCS2D02G490500,TraesCS2B02G576700,TraesCS2B02G013800,TraesCS2B02G577200,TraesCS5A02G553600,TraesCS2B02G017000,TraesCS7A02G048100,TraesCS2B02G577400,TraesCS4A02G469700,TraesCS2B02G577100,TraesCS2B02G015100,TraesCS2B02G578300,TraesCS2B02G014000,TraesCS1B02G024000,TraesCS2A02G053300,TraesCS2B02G014200,TraesCS2D02G491000,TraesCS2B02G014300,…
wheat_german_genotypes_75	2000-2010.all	Benjamini-Hochberg	0.1	GO	GO:0020037	2590	99	512	39	188	58	2	false	0.00565493	0.0854157	5.71508e-56	6	10.7658	molecular_function	organic cyclic compound binding	heme binding	TraesCS2B02G015700,TraesCS2B02G016800,TraesCS2B02G014500,TraesCS2D02G502600,TraesCS2B02G014600,TraesCS5A02G552900,TraesCS2B02G015900,TraesCS2D02G490500,TraesCS2B02G014700,TraesCS2B02G013700,TraesCS2A02G046000,TraesCS2B02G576700,TraesCS2B02G014800,TraesCS2B02G013800,TraesCS2B02G014900,TraesCS2B02G577200,TraesCS5A02G553600,TraesCS2B02G017000,TraesCS7A02G048100,TraesCS2B02G577400,TraesCS4A02G469700,…
wheat_german_genotypes_75	2000-2010.all	Benjamini-Hochberg	0.1	GO	GO:0022414	2590	426	512	110	2231	471	2	false	0.00549987	0.0837703	0	2	3.62454	biological_process	NA	reproductive process	TraesCS2B02G015700,TraesCS5B02G344800,TraesCS5B02G353400,TraesCS5B02G343600,TraesCS5B02G353500,TraesCS2B02G016900,TraesCS5B02G343700,TraesCS2A02G051500,TraesCS5A02G552900,TraesCS2D02G490500,TraesCS2A02G052800,TraesCS5B02G353600,TraesCS2D02G489500,TraesCS2A02G051800,TraesCS5B02G352600,TraesCS1B02G004300,TraesCS2A02G050600,TraesCS2A02G052900,TraesCS2B02G576700,TraesCS5B02G353700,TraesCS5B02G343900,…
wheat_german_genotypes_75	2000-2010.all	Benjamini-Hochberg	0.1	GO	GO:0030545	2590	3	512	3	99	13	2	false	0.00182341	0.0348325	6.37556e-06	20	6.68825	molecular_function	biological regulation	receptor regulator activity	TraesCS2B02G577200,TraesCS2B02G576300,TraesCS2B02G577100
wheat_german_genotypes_75	2000-2010.all	Benjamini-Hochberg	0.1	GO	GO:0030638	2590	7	512	5	1461	282	2	false	0.00387407	0.0641073	3.59858e-19	4	6.50311	biological_process	secondary metabolic process	polyketide metabolic process	TraesCS4A02G438100,TraesCS4A02G438200,TraesCS4A02G437900,TraesCS4A02G436400,TraesCS4A02G436200
wheat_german_genotypes_75	2000-2010.all	Benjamini-Hochberg	0.1	GO	GO:0030639	2590	7	512	5	789	157	3	false	0.00437753	0.0715272	2.71946e-17	8	7.18227	biological_process	secondary metabolic process	polyketide biosynthetic process	TraesCS4A02G438100,TraesCS4A02G438200,TraesCS4A02G437900,TraesCS4A02G436400,TraesCS4A02G436200
wheat_german_genotypes_75	2000-2010.all	Benjamini-Hochberg	0.1	GO	GO:0031090	2590	232	512	66	1687	350	3	false	0.00162362	0.0316442	1.46417e-292	5	4.76933	cellular_component	organelle	organelle membrane	TraesCS2B02G015700,TraesCS2B02G577700,TraesCS4A02G438100,TraesCS2B02G014500,TraesCS2B02G608300,TraesCS7B02G482600,TraesCS4A02G438200,TraesCS5A02G552900,TraesCS2B02G013600,TraesCS2D02G490500,TraesCS2A02G051800,TraesCS1B02G004300,TraesCS2A02G050600,TraesCS2B02G576700,TraesCS1B02G022500,TraesCS2B02G013800,TraesCS2B02G577200,TraesCS5A02G553600,TraesCS2B02G576100,TraesCS2D02G502300,TraesCS2A02G047600,…
wheat_german_genotypes_75	2000-2010.all	Benjamini-Hochberg	0.1	GO	GO:0031540	2590	9	512	5	69	12	3	false	0.00602019	0.0888662	1.76454e-11	19	9.66717	biological_process	regulation of biological process	regulation of anthocyanin biosynthetic process	TraesCS4A02G438100,TraesCS4A02G438200,TraesCS4A02G437900,TraesCS4A02G436400,TraesCS4A02G436200
wheat_german_genotypes_75	2000-2010.all	Benjamini-Hochberg	0.1	GO	GO:0031976	2590	49	512	15	193	29	3	false	0.000841299	0.0198634	4.92764e-47	17	7.21044	cellular_component	cell part	plastid thylakoid	TraesCS2B02G608300,TraesCS6B02G060200,TraesCS2D02G488200,TraesCS2D02G501700,TraesCS2D02G500600,TraesCS2A02G046200,TraesCS2D02G488700,TraesCS2D02G483400,TraesCS2D02G483300,TraesCS2A02G053200,TraesCS2D02G483600,TraesCS2D02G483500,TraesCS2D02G483800,TraesCS5B02G353200,TraesCS2D02G483700
wheat_german_genotypes_75	2000-2010.all	Benjamini-Hochberg	0.1	GO	GO:0034219	2590	20	512	11	155	34	2	false	0.000517967	0.0144697	1.36677e-25	7	5.42345	biological_process	establishment of localization	carbohydrate transmembrane transport	TraesCS2A02G051800,TraesCS2A02G047400,TraesCS2A02G047300,TraesCS2A02G046400,TraesCS2A02G046600,TraesCS2D02G483400,TraesCS2D02G483300,TraesCS2D02G483600,TraesCS2D02G483500,TraesCS2D02G483800,TraesCS2D02G483700
wheat_german_genotypes_75	2000-2010.all	Benjamini-Hochberg	0.1	GO	GO:0034754	2590	67	512	26	1421	272	2	false	9.74978e-05	0.00402062	1.05847e-116	8	6.06531	biological_process	biological regulation	cellular hormone metabolic process	TraesCS2B02G015700,TraesCS2A02G050300,TraesCS5A02G552900,TraesCS2D02G490500,TraesCS2A02G051600,TraesCS1B02G004300,TraesCS2B02G576700,TraesCS2B02G577200,TraesCS5A02G553600,TraesCS2B02G017000,TraesCS7A02G048100,TraesCS2B02G577400,TraesCS4A02G469700,TraesCS2B02G577100,TraesCS2B02G015100,TraesCS2B02G578300,TraesCS7A02G046800,TraesCS1B02G024000,TraesCS1B02G004400,TraesCS2A02G053300,TraesCS4A02G470200,…
wheat_german_genotypes_75	2000-2010.all	Benjamini-Hochberg	0.1	GO	GO:0035265	2590	48	512	31	635	144	2	false	9.25698e-11	1.20248e-07	2.25025e-73	5	6.53168	biological_process	developmental process	organ growth	TraesCS5B02G344800,TraesCS5B02G343600,TraesCS5B02G343700,TraesCS5A02G552900,TraesCS2D02G490500,TraesCS2B02G576700,TraesCS5B02G343900,TraesCS5B02G342900,TraesCS2B02G577200,TraesCS5A02G553600,TraesCS2B02G017000,TraesCS7A02G048100,TraesCS2B02G577400,TraesCS4A02G469700,TraesCS5B02G345000,TraesCS2B02G577100,TraesCS2B02G015100,TraesCS2B02G578300,TraesCS5B02G343000,TraesCS1B02G024000,TraesCS5B02G344400,…
wheat_german_genotypes_75	2000-2010.all	Benjamini-Hochberg	0.1	GO	GO:0040008	2590	153	512	46	1004	197	2	false	0.000498609	0.0140803	2.20279e-185	4	5.39051	biological_process	regulation of biological process	regulation of growth	TraesCS2B02G015700,TraesCS5B02G344800,TraesCS2B02G486700,TraesCS5B02G343600,TraesCS5B02G343700,TraesCS5A02G552900,TraesCS2D02G490500,TraesCS2D02G498100,TraesCS2B02G576700,TraesCS5B02G343900,TraesCS2D02G491600,TraesCS4A02G469800,TraesCS5B02G342900,TraesCS3A02G000200,TraesCS2B02G577200,TraesCS5A02G553600,TraesCS2B02G017000,TraesCS7A02G048100,TraesCS2B02G577400,TraesCS4A02G469700,TraesCS2D02G496100,…
wheat_german_genotypes_75	2000-2010.all	Benjamini-Hochberg	0.1	GO	GO:0040009	2590	32	512	19	153	46	1	false	9.72533e-05	0.00402062	1.06156e-33	5	9.66717	biological_process	regulation of biological process	regulation of growth rate	TraesCS2B02G015700,TraesCS5A02G552900,TraesCS2D02G490500,TraesCS2B02G576700,TraesCS2B02G577200,TraesCS5A02G553600,TraesCS2B02G017000,TraesCS7A02G048100,TraesCS2B02G577400,TraesCS4A02G469700,TraesCS2B02G577100,TraesCS2B02G015100,TraesCS2B02G578300,TraesCS1B02G024000,TraesCS2A02G053300,TraesCS2D02G491000,TraesCS2B02G014300,TraesCS5A02G553000,TraesCS6B02G061100
wheat_german_genotypes_75	2000-2010.all	Benjamini-Hochberg	0.1	GO	GO:0042127	2590	41	512	19	866	178	2	false	0.000126037	0.00474558	3.19143e-71	6	5.062	biological_process	regulation of biological process	regulation of cell population proliferation	TraesCS2B02G015700,TraesCS5A02G552900,TraesCS2D02G490500,TraesCS2B02G576700,TraesCS2B02G577200,TraesCS5A02G553600,TraesCS2B02G017000,TraesCS7A02G048100,TraesCS2B02G577400,TraesCS4A02G469700,TraesCS2B02G577100,TraesCS2B02G015100,TraesCS2B02G578300,TraesCS1B02G024000,TraesCS2A02G053300,TraesCS2D02G491000,TraesCS2B02G014300,TraesCS5A02G553000,TraesCS6B02G061100
wheat_german_genotypes_75	2000-2010.all	Benjamini-Hochberg	0.1	GO	GO:0042175	2590	73	512	33	1818	384	3	false	2.11901e-06	0.000300288	2.16907e-132	5	6.54628	cellular_component	cell	nuclear outer membrane-endoplasmic reticulum membrane network	TraesCS2B02G015700,TraesCS2B02G014500,TraesCS5A02G552900,TraesCS2D02G490500,TraesCS2A02G051800,TraesCS1B02G004300,TraesCS2A02G050600,TraesCS2B02G576700,TraesCS2B02G013800,TraesCS2B02G577200,TraesCS5A02G553600,TraesCS2B02G576100,TraesCS2B02G017000,TraesCS7A02G048100,TraesCS2B02G577400,TraesCS4A02G469700,TraesCS5B02G350700,TraesCS2B02G577100,TraesCS2B02G015100,TraesCS2B02G578300,TraesCS4A02G437500,…
wheat_german_genotypes_75	2000-2010.all	Benjamini-Hochberg	0.1	GO	GO:0042180	2590	68	512	28	1512	293	3	false	1.82958e-05	0.00131474	7.0666e-120	6	4.63892	biological_process	cellular process	cellular ketone metabolic process	TraesCS2B02G015700,TraesCS4A02G438100,TraesCS4A02G438200,TraesCS5A02G552900,TraesCS1B02G004200,TraesCS2D02G490500,TraesCS2B02G576700,TraesCS2B02G577200,TraesCS5A02G553600,TraesCS2B02G017000,TraesCS7A02G048100,TraesCS4A02G437900,TraesCS2A02G049800,TraesCS2B02G577400,TraesCS4A02G469700,TraesCS2D02G499600,TraesCS2B02G577100,TraesCS2B02G015100,TraesCS4A02G436400,TraesCS2B02G578300,TraesCS1B02G024000,…
wheat_german_genotypes_75	2000-2010.all	Benjamini-Hochberg	0.1	GO	GO:0042181	2590	49	512	26	804	158	4	false	6.66953e-08	3.46549e-05	1.18842e-79	11	5.89825	biological_process	cellular process	ketone biosynthetic process	TraesCS2B02G015700,TraesCS4A02G438100,TraesCS4A02G438200,TraesCS5A02G552900,TraesCS1B02G004200,TraesCS2D02G490500,TraesCS2B02G576700,TraesCS2B02G577200,TraesCS5A02G553600,TraesCS2B02G017000,TraesCS7A02G048100,TraesCS4A02G437900,TraesCS2B02G577400,TraesCS4A02G469700,TraesCS2D02G499600,TraesCS2B02G577100,TraesCS2B02G015100,TraesCS4A02G436400,TraesCS2B02G578300,TraesCS1B02G024000,TraesCS4A02G436200,…
wheat_german_genotypes_75	2000-2010.all	Benjamini-Hochberg	0.1	GO	GO:0042343	2590	37	512	20	82	29	2	false	0.00137951	0.0284441	3.46356e-24	22	9.66717	biological_process	cellular process	indole glucosinolate metabolic process	TraesCS2B02G015700,TraesCS5A02G552900,TraesCS2D02G490500,TraesCS2A02G051600,TraesCS2B02G576700,TraesCS2B02G577200,TraesCS5A02G553600,TraesCS2B02G017000,TraesCS7A02G048100,TraesCS2B02G577400,TraesCS4A02G469700,TraesCS2B02G577100,TraesCS2B02G015100,TraesCS2B02G578300,TraesCS1B02G024000,TraesCS2A02G053300,TraesCS2D02G491000,TraesCS2B02G014300,TraesCS5A02G553000,TraesCS6B02G061100
wheat_german_genotypes_75	2000-2010.all	Benjamini-Hochberg	0.1	GO	GO:0042430	2590	64	512	26	1290	242	5	false	2.48525e-05	0.00153946	5.19763e-110	11	6.56109	biological_process	cellular process	indole-containing compound metabolic process	TraesCS2B02G015700,TraesCS2A02G050300,TraesCS5A02G552900,TraesCS2D02G490500,TraesCS2A02G051600,TraesCS1B02G004300,TraesCS2B02G576700,TraesCS2B02G577200,TraesCS5A02G553600,TraesCS2B02G017000,TraesCS7A02G048100,TraesCS2B02G577400,TraesCS4A02G469700,TraesCS2B02G577100,TraesCS2B02G015100,TraesCS2B02G578300,TraesCS7A02G046800,TraesCS1B02G024000,TraesCS1B02G004400,TraesCS2A02G053300,TraesCS4A02G470200,…
wheat_german_genotypes_75	2000-2010.all	Benjamini-Hochberg	0.1	GO	GO:0042435	2590	50	512	25	665	129	6	false	3.46624e-07	0.000101731	1.45423e-76	20	7.36459	biological_process	biosynthetic process	indole-containing compound biosynthetic process	TraesCS2B02G015700,TraesCS2A02G050300,TraesCS5A02G552900,TraesCS2D02G490500,TraesCS2A02G051600,TraesCS1B02G004300,TraesCS2B02G576700,TraesCS2B02G577200,TraesCS5A02G553600,TraesCS2B02G017000,TraesCS7A02G048100,TraesCS2B02G577400,TraesCS4A02G469700,TraesCS2B02G577100,TraesCS2B02G015100,TraesCS2B02G578300,TraesCS7A02G046800,TraesCS1B02G024000,TraesCS1B02G004400,TraesCS2A02G053300,TraesCS2D02G491000,…
wheat_german_genotypes_75	2000-2010.all	Benjamini-Hochberg	0.1	GO	GO:0042436	2590	39	512	21	245	53	6	false	1.06548e-06	0.000173008	3.3144e-46	20	7.9932	biological_process	cellular process	indole-containing compound catabolic process	TraesCS2B02G015700,TraesCS2A02G050300,TraesCS5A02G552900,TraesCS2D02G490500,TraesCS2B02G576700,TraesCS2B02G577200,TraesCS5A02G553600,TraesCS2B02G017000,TraesCS7A02G048100,TraesCS2B02G577400,TraesCS4A02G469700,TraesCS2B02G577100,TraesCS2B02G015100,TraesCS2B02G578300,TraesCS1B02G024000,TraesCS2A02G053300,TraesCS2D02G491000,TraesCS6A02G058700,TraesCS2B02G014300,TraesCS5A02G553000,TraesCS6B02G061100
wheat_german_genotypes_75	2000-2010.all	Benjamini-Hochberg	0.1	GO	GO:0042446	2590	111	512	38	815	161	2	false	7.59241e-05	0.00358638	3.30251e-140	7	6.15067	biological_process	biosynthetic process	hormone biosynthetic process	TraesCS2B02G015700,TraesCS2A02G050300,TraesCS2B02G014500,TraesCS7B02G482600,TraesCS5A02G552900,TraesCS2D02G490500,TraesCS2A02G051600,TraesCS1B02G004300,TraesCS2B02G576700,TraesCS2B02G013800,TraesCS2B02G577200,TraesCS2A02G050800,TraesCS5A02G553600,TraesCS2A02G047600,TraesCS2B02G017000,TraesCS2A02G050900,TraesCS7A02G048100,TraesCS2B02G577400,TraesCS4A02G469700,TraesCS2A02G047800,TraesCS4A02G470500,…
wheat_german_genotypes_75	2000-2010.all	Benjamini-Hochberg	0.1	GO	GO:0042742	2590	214	512	66	422	107	2	false	0.00581703	0.0868965	2.48197e-126	11	6.75845	biological_process	response to external stimulus	defense response to bacterium	TraesCS2B02G015700,TraesCS2A02G050300,TraesCS2B02G486700,TraesCS7B02G482600,TraesCS5B02G353500,TraesCS2D02G500400,TraesCS5A02G552900,TraesCS2D02G490500,TraesCS5B02G353600,TraesCS1B02G004300,TraesCS2B02G576700,TraesCS5B02G353700,TraesCS2D02G491600,TraesCS5B02G353800,TraesCS4A02G468700,TraesCS2D02G486200,TraesCS2D02G489700,TraesCS3A02G000200,TraesCS2B02G577200,TraesCS2D02G485000,TraesCS5A02G553600,…
wheat_german_genotypes_75	2000-2010.all	Benjamini-Hochberg	0.1	GO	GO:0043167	2590	1105	512	246	1951	384	1	false	0.000602403	0.0161345	0	2	5.31047	molecular_function	NA	ion binding	TraesCS2B02G015700,TraesCS1B02G004000,TraesCS2A02G052600,TraesCS5B02G353400,TraesCS7B02G483800,TraesCS2B02G016800,TraesCS2B02G014500,TraesCS4A02G472000,TraesCS2B02G576600,TraesCS4A02G466800,TraesCS6B02G060300,TraesCS2B02G608300,TraesCS2D02G502600,TraesCS2B02G486700,TraesCS6B02G072400,TraesCS7B02G482600,TraesCS2D02G501500,TraesCS1B02G004100,TraesCS2A02G052700,TraesCS5B02G353500,TraesCS2B02G014600,…
wheat_german_genotypes_75	2000-2010.all	Benjamini-Hochberg	0.1	GO	GO:0043900	2590	165	512	48	1124	233	2	false	0.00361798	0.0610357	7.26347e-203	4	4.17001	biological_process	regulation of biological process	regulation of multi-organism process	TraesCS2B02G015700,TraesCS7B02G482600,TraesCS5A02G552900,TraesCS2D02G490500,TraesCS2B02G576700,TraesCS2D02G491600,TraesCS2D02G489700,TraesCS2B02G577200,TraesCS5A02G553600,TraesCS2B02G576100,TraesCS2A02G047600,TraesCS2B02G017000,TraesCS5B02G339700,TraesCS7A02G048100,TraesCS2D02G497400,TraesCS2B02G577400,TraesCS4A02G469700,TraesCS4A02G434600,TraesCS2A02G047800,TraesCS4A02G470500,TraesCS2D02G486600,…
wheat_german_genotypes_75	2000-2010.all	Benjamini-Hochberg	0.1	GO	GO:0044106	2590	53	512	25	704	129	2	false	4.66029e-07	0.000121074	3.81603e-81	9	5.34084	biological_process	nitrogen compound metabolic process	cellular amine metabolic process	TraesCS2B02G015700,TraesCS2A02G050300,TraesCS5A02G552900,TraesCS2D02G490500,TraesCS2A02G051600,TraesCS2B02G576700,TraesCS2B02G577200,TraesCS5A02G553600,TraesCS2A02G049900,TraesCS2B02G017000,TraesCS7A02G048100,TraesCS2B02G577400,TraesCS4A02G469700,TraesCS5B02G350900,TraesCS2B02G577100,TraesCS2B02G015100,TraesCS2B02G578300,TraesCS1B02G024000,TraesCS2A02G053300,TraesCS2D02G484600,TraesCS2D02G491000,…
wheat_german_genotypes_75	2000-2010.all	Benjamini-Hochberg	0.1	GO	GO:0044255	2590	178	512	51	1443	280	2	false	0.00092869	0.0207995	2.47673e-233	7	4.0626	biological_process	primary metabolic process	cellular lipid metabolic process	TraesCS2B02G015700,TraesCS2B02G577700,TraesCS2B02G014500,TraesCS5A02G552900,TraesCS1B02G004200,TraesCS2D02G490500,TraesCS4A02G468900,TraesCS2D02G488200,TraesCS2D02G501700,TraesCS2A02G050600,TraesCS2B02G576700,TraesCS4A02G469800,TraesCS2B02G013800,TraesCS3A02G000200,TraesCS2B02G577200,TraesCS2D02G487300,TraesCS5A02G553600,TraesCS4A02G468800,TraesCS2B02G017000,TraesCS2D02G502400,TraesCS7A02G048100,…
wheat_german_genotypes_75	2000-2010.all	Benjamini-Hochberg	0.1	GO	GO:0044270	2590	63	512	24	824	149	2	false	7.31136e-05	0.00358638	4.46913e-96	8	4.59618	biological_process	nitrogen compound metabolic process	cellular nitrogen compound catabolic process	TraesCS2B02G015700,TraesCS2A02G050300,TraesCS5A02G552900,TraesCS2D02G490500,TraesCS2B02G576700,TraesCS2D02G499500,TraesCS2B02G577200,TraesCS5A02G553600,TraesCS2A02G046200,TraesCS2B02G017000,TraesCS7A02G048100,TraesCS2B02G577400,TraesCS4A02G469700,TraesCS2B02G577100,TraesCS2B02G015100,TraesCS6A02G059400,TraesCS2B02G578300,TraesCS1B02G024000,TraesCS2A02G053300,TraesCS2D02G491000,TraesCS6A02G058700,…
wheat_german_genotypes_75	2000-2010.all	Benjamini-Hochberg	0.1	GO	GO:0044272	2590	94	512	34	750	148	2	false	4.75924e-05	0.00274767	2.65434e-122	7	5.83131	biological_process	cellular process	sulfur compound biosynthetic process	TraesCS2B02G015700,TraesCS2D02G492600,TraesCS2A02G050300,TraesCS5A02G552900,TraesCS2D02G490500,TraesCS2A02G051600,TraesCS2B02G576700,TraesCS2D02G500600,TraesCS5B02G350400,TraesCS3A02G000200,TraesCS2B02G577200,TraesCS5B02G350500,TraesCS5A02G553600,TraesCS2B02G017000,TraesCS4A02G435600,TraesCS2D02G489900,TraesCS7A02G048100,TraesCS2B02G577400,TraesCS4A02G469700,TraesCS2D02G490800,TraesCS3A02G000100,…
wheat_german_genotypes_75	2000-2010.all	Benjamini-Hochberg	0.1	GO	GO:0044282	2590	95	512	32	569	121	2	false	0.00140297	0.0284759	7.80684e-111	4	4.3393	biological_process	catabolic process	small molecule catabolic process	TraesCS2B02G015700,TraesCS2A02G050300,TraesCS5A02G552900,TraesCS1B02G004200,TraesCS2D02G490500,TraesCS2B02G576700,TraesCS4A02G469800,TraesCS2B02G577200,TraesCS5A02G553600,TraesCS2B02G017000,TraesCS7A02G048100,TraesCS2B02G577400,TraesCS4A02G469700,TraesCS2D02G487500,TraesCS2D02G496100,TraesCS2B02G577100,TraesCS2B02G015100,TraesCS2D02G483400,TraesCS2D02G498900,TraesCS2B02G578300,TraesCS2D02G483300,…
wheat_german_genotypes_75	2000-2010.all	Benjamini-Hochberg	0.1	GO	GO:0044283	2590	192	512	58	865	172	2	false	6.37727e-05	0.0035036	4.12555e-198	4	3.95015	biological_process	biosynthetic process	small molecule biosynthetic process	TraesCS2B02G015700,TraesCS2B02G577700,TraesCS4A02G438100,TraesCS2D02G492600,TraesCS2A02G050300,TraesCS2B02G014500,TraesCS7B02G482600,TraesCS4A02G438200,TraesCS5A02G552900,TraesCS1B02G004200,TraesCS2D02G490500,TraesCS1B02G004300,TraesCS2A02G050600,TraesCS2B02G576700,TraesCS2D02G500600,TraesCS5B02G350400,TraesCS2B02G013800,TraesCS3A02G000200,TraesCS2B02G577200,TraesCS5B02G350500,TraesCS5A02G553600,…
wheat_german_genotypes_75	2000-2010.all	Benjamini-Hochberg	0.1	GO	GO:0044425	2590	730	512	185	1872	390	2	false	8.60239e-05	0.00378797	0	2	3.93383	cellular_component	NA	membrane part	TraesCS2B02G015700,TraesCS2B02G577700,TraesCS2D02G499100,TraesCS2B02G014500,TraesCS2B02G608300,TraesCS2B02G486700,TraesCS6B02G072400,TraesCS7B02G482600,TraesCS2D02G501500,TraesCS5B02G353500,TraesCS2B02G016900,TraesCS2D02G500400,TraesCS2D02G502700,TraesCS2A02G051500,TraesCS5B02G350200,TraesCS5A02G552900,TraesCS2B02G013600,TraesCS2D02G490500,TraesCS2A02G052800,TraesCS5B02G353600,TraesCS2D02G486000,…
wheat_german_genotypes_75	2000-2010.all	Benjamini-Hochberg	0.1	GO	GO:0044432	2590	75	512	33	1133	224	3	false	6.11361e-07	0.000122178	2.60122e-119	15	6.08366	cellular_component	cell part	endoplasmic reticulum part	TraesCS2B02G015700,TraesCS2B02G014500,TraesCS5A02G552900,TraesCS2D02G490500,TraesCS2A02G051800,TraesCS1B02G004300,TraesCS2A02G050600,TraesCS2B02G576700,TraesCS2B02G013800,TraesCS2B02G577200,TraesCS5A02G553600,TraesCS2B02G576100,TraesCS2B02G017000,TraesCS7A02G048100,TraesCS2B02G577400,TraesCS4A02G469700,TraesCS5B02G350700,TraesCS2B02G577100,TraesCS2B02G015100,TraesCS2B02G578300,TraesCS4A02G437500,…
wheat_german_genotypes_75	2000-2010.all	Benjamini-Hochberg	0.1	GO	GO:0044550	2590	100	512	36	829	170	2	false	8.84849e-05	0.0038314	6.57971e-132	4	5.08903	biological_process	biosynthetic process	secondary metabolite biosynthetic process	TraesCS2B02G015700,TraesCS4A02G438100,TraesCS2A02G050300,TraesCS4A02G438200,TraesCS5A02G552900,TraesCS2D02G490500,TraesCS2A02G051600,TraesCS2B02G576700,TraesCS2B02G577200,TraesCS2A02G050800,TraesCS5A02G553600,TraesCS2B02G017000,TraesCS2A02G050900,TraesCS7A02G048100,TraesCS4A02G437900,TraesCS2B02G577400,TraesCS4A02G469700,TraesCS2D02G490800,TraesCS4A02G434600,TraesCS2B02G577100,TraesCS2B02G015100,…
wheat_german_genotypes_75	2000-2010.all	Benjamini-Hochberg	0.1	GO	GO:0045087	2590	296	512	88	405	104	2	false	0.0011535	0.024767	8.17781e-102	12	5.05536	biological_process	response to stimulus	innate immune response	TraesCS2B02G015700,TraesCS2A02G050300,TraesCS2B02G486700,TraesCS7B02G482600,TraesCS5B02G353500,TraesCS5A02G552900,TraesCS2D02G490500,TraesCS5B02G353600,TraesCS7B02G482800,TraesCS2B02G576700,TraesCS5B02G353700,TraesCS2D02G491600,TraesCS5B02G353800,TraesCS4A02G468700,TraesCS2D02G486200,TraesCS2D02G489700,TraesCS3A02G000200,TraesCS2B02G577200,TraesCS4A02G467600,TraesCS2D02G485000,TraesCS5A02G553600,…
wheat_german_genotypes_75	2000-2010.all	Benjamini-Hochberg	0.1	GO	GO:0045551	2590	5	512	5	48	11	1	false	0.000269812	0.00826038	5.84008e-07	8	10.7658	molecular_function	biological_process	cinnamyl-alcohol dehydrogenase activity	TraesCS2B02G016900,TraesCS2A02G051500,TraesCS2A02G052800,TraesCS2A02G052900,TraesCS2B02G017300
wheat_german_genotypes_75	2000-2010.all	Benjamini-Hochberg	0.1	GO	GO:0045927	2590	36	512	19	333	72	3	false	1.18126e-05	0.00102297	4.12137e-49	6	6.57613	biological_process	regulation of biological process	positive regulation of growth	TraesCS2B02G015700,TraesCS5A02G552900,TraesCS2D02G490500,TraesCS2B02G576700,TraesCS2B02G577200,TraesCS5A02G553600,TraesCS2B02G017000,TraesCS7A02G048100,TraesCS2B02G577400,TraesCS4A02G469700,TraesCS2B02G577100,TraesCS2B02G015100,TraesCS2B02G578300,TraesCS1B02G024000,TraesCS2A02G053300,TraesCS2D02G491000,TraesCS2B02G014300,TraesCS5A02G553000,TraesCS6B02G061100
wheat_german_genotypes_75	2000-2010.all	Benjamini-Hochberg	0.1	GO	GO:0046218	2590	37	512	21	48	22	3	false	0.00551375	0.0837703	4.42572e-11	27	8.81988	biological_process	nitrogen compound metabolic process	indolalkylamine catabolic process	TraesCS2B02G015700,TraesCS2A02G050300,TraesCS5A02G552900,TraesCS2D02G490500,TraesCS2B02G576700,TraesCS2B02G577200,TraesCS5A02G553600,TraesCS2B02G017000,TraesCS7A02G048100,TraesCS2B02G577400,TraesCS4A02G469700,TraesCS2B02G577100,TraesCS2B02G015100,TraesCS2B02G578300,TraesCS1B02G024000,TraesCS2A02G053300,TraesCS2D02G491000,TraesCS6A02G058700,TraesCS2B02G014300,TraesCS5A02G553000,TraesCS6B02G061100
wheat_german_genotypes_75	2000-2010.all	Benjamini-Hochberg	0.1	GO	GO:0046409	2590	33	512	19	72	29	1	false	0.00581986	0.0868965	2.89251e-21	7	10.7658	molecular_function	biological_process	p-coumarate 3-hydroxylase activity	TraesCS2B02G015700,TraesCS5A02G552900,TraesCS2D02G490500,TraesCS2B02G576700,TraesCS2B02G577200,TraesCS5A02G553600,TraesCS2B02G017000,TraesCS7A02G048100,TraesCS2B02G577400,TraesCS4A02G469700,TraesCS2B02G577100,TraesCS2B02G015100,TraesCS2B02G578300,TraesCS1B02G024000,TraesCS2A02G053300,TraesCS2D02G491000,TraesCS2B02G014300,TraesCS5A02G553000,TraesCS6B02G061100
wheat_german_genotypes_75	2000-2010.all	Benjamini-Hochberg	0.1	GO	GO:0046424	2590	32	512	19	86	29	2	false	0.000142877	0.00515547	2.5072e-24	8	10.7658	molecular_function	biological_process	ferulate 5-hydroxylase activity	TraesCS2B02G015700,TraesCS5A02G552900,TraesCS2D02G490500,TraesCS2B02G576700,TraesCS2B02G577200,TraesCS5A02G553600,TraesCS2B02G017000,TraesCS7A02G048100,TraesCS2B02G577400,TraesCS4A02G469700,TraesCS2B02G577100,TraesCS2B02G015100,TraesCS2B02G578300,TraesCS1B02G024000,TraesCS2A02G053300,TraesCS2D02G491000,TraesCS2B02G014300,TraesCS5A02G553000,TraesCS6B02G061100
wheat_german_genotypes_75	2000-2010.all	Benjamini-Hochberg	0.1	GO	GO:0046620	2590	48	512	31	184	49	3	false	4.13084e-11	1.07319e-07	2.03838e-45	12	7.58773	biological_process	regulation of biological process	regulation of organ growth	TraesCS2B02G015700,TraesCS5B02G344800,TraesCS5B02G343600,TraesCS5B02G343700,TraesCS5A02G552900,TraesCS2D02G490500,TraesCS2B02G576700,TraesCS5B02G343900,TraesCS5B02G342900,TraesCS2B02G577200,TraesCS5A02G553600,TraesCS2B02G017000,TraesCS7A02G048100,TraesCS2B02G577400,TraesCS4A02G469700,TraesCS5B02G345000,TraesCS2B02G577100,TraesCS2B02G015100,TraesCS2B02G578300,TraesCS5B02G343000,TraesCS1B02G024000,…
wheat_german_genotypes_75	2000-2010.all	Benjamini-Hochberg	0.1	GO	GO:0046700	2590	63	512	24	809	147	2	false	7.85816e-05	0.00359177	1.48936e-95	7	4.53138	biological_process	catabolic process	heterocycle catabolic process	TraesCS2B02G015700,TraesCS2A02G050300,TraesCS5A02G552900,TraesCS2D02G490500,TraesCS2B02G576700,TraesCS2D02G499500,TraesCS2B02G577200,TraesCS5A02G553600,TraesCS2A02G046200,TraesCS2B02G017000,TraesCS7A02G048100,TraesCS2B02G577400,TraesCS4A02G469700,TraesCS2B02G577100,TraesCS2B02G015100,TraesCS6A02G059400,TraesCS2B02G578300,TraesCS1B02G024000,TraesCS2A02G053300,TraesCS2D02G491000,TraesCS6A02G058700,…
wheat_german_genotypes_75	2000-2010.all	Benjamini-Hochberg	0.1	GO	GO:0046906	2590	100	512	40	1137	251	2	false	1.68241e-05	0.00128556	2.19981e-146	4	8.97403	molecular_function	organic cyclic compound binding	tetrapyrrole binding	TraesCS2B02G015700,TraesCS2B02G016800,TraesCS2B02G014500,TraesCS2D02G502600,TraesCS2B02G014600,TraesCS5A02G552900,TraesCS2B02G015900,TraesCS2D02G490500,TraesCS2B02G014700,TraesCS2B02G013700,TraesCS2A02G046000,TraesCS2B02G576700,TraesCS2B02G014800,TraesCS2B02G013800,TraesCS2B02G014900,TraesCS2B02G577200,TraesCS5A02G553600,TraesCS2B02G017000,TraesCS7A02G048100,TraesCS2B02G577400,TraesCS4A02G469700,…
wheat_german_genotypes_75	2000-2010.all	Benjamini-Hochberg	0.1	GO	GO:0047720	2590	32	512	19	169	46	1	false	1.86272e-05	0.00131474	3.08977e-35	3	10.7658	molecular_function	lyase activity	indoleacetaldoxime dehydratase activity	TraesCS2B02G015700,TraesCS5A02G552900,TraesCS2D02G490500,TraesCS2B02G576700,TraesCS2B02G577200,TraesCS5A02G553600,TraesCS2B02G017000,TraesCS2B02G577400,TraesCS4A02G469700,TraesCS2B02G577100,TraesCS2B02G015100,TraesCS2B02G578300,TraesCS1B02G024000,TraesCS2A02G053300,TraesCS2D02G491000,TraesCS2B02G014300,TraesCS5A02G553000,TraesCS6B02G061100
wheat_german_genotypes_75	2000-2010.all	Benjamini-Hochberg	0.1	GO	GO:0048018	2590	3	512	3	36	7	2	false	0.00490196	0.0770536	0.000140056	24	7.02812	molecular_function	protein binding	receptor ligand activity	TraesCS2B02G577200,TraesCS2B02G576300,TraesCS2B02G577100
wheat_german_genotypes_75	2000-2010.all	Benjamini-Hochberg	0.1	GO	GO:0048037	2590	188	512	58	1951	384	1	false	8.01858e-05	0.00359177	8.07106e-268	2	6.83396	molecular_function	NA	cofactor binding	TraesCS2B02G015700,TraesCS2A02G052600,TraesCS2B02G016800,TraesCS2B02G014500,TraesCS2D02G500300,TraesCS2D02G502600,TraesCS2A02G052700,TraesCS2B02G014600,TraesCS2B02G016900,TraesCS2A02G051500,TraesCS5A02G552900,TraesCS2B02G015900,TraesCS2D02G490500,TraesCS2A02G052800,TraesCS2B02G014700,TraesCS2B02G013700,TraesCS1B02G004300,TraesCS2A02G052900,TraesCS2A02G046000,TraesCS2B02G576700,TraesCS2B02G014800,…
wheat_german_genotypes_75	2000-2010.all	Benjamini-Hochberg	0.1	GO	GO:0048046	2590	57	512	22	219	53	1	false	0.00345968	0.0591333	4.80058e-54	2	10.7658	cellular_component	NA	apoplast	TraesCS7B02G482600,TraesCS2B02G016900,TraesCS2D02G500400,TraesCS2A02G047200,TraesCS2A02G047100,TraesCS2D02G500600,TraesCS3A02G000200,TraesCS2A02G050800,TraesCS2B02G576100,TraesCS2D02G498500,TraesCS2A02G050900,TraesCS2D02G489900,TraesCS2D02G498400,TraesCS2D02G484000,TraesCS3A02G000100,TraesCS2D02G498700,TraesCS2B02G017300,TraesCS2D02G498600,TraesCS2D02G498800,TraesCS2D02G501800,TraesCS2A02G051100,…
wheat_german_genotypes_75	2000-2010.all	Benjamini-Hochberg	0.1	GO	GO:0048229	2590	187	512	56	502	111	1	false	0.000917516	0.0207995	3.04081e-143	5	7.1282	biological_process	developmental process	gametophyte development	TraesCS2B02G015700,TraesCS4A02G438100,TraesCS4A02G438200,TraesCS2B02G016900,TraesCS2A02G051500,TraesCS5A02G552900,TraesCS2D02G490500,TraesCS2D02G498100,TraesCS2A02G052800,TraesCS2D02G486000,TraesCS2D02G489500,TraesCS5B02G352600,TraesCS7A02G047200,TraesCS2A02G052900,TraesCS2B02G576700,TraesCS2D02G502900,TraesCS2D02G491600,TraesCS2B02G577200,TraesCS5A02G553600,TraesCS1B02G063500,TraesCS2D02G486100,…
wheat_german_genotypes_75	2000-2010.all	Benjamini-Hochberg	0.1	GO	GO:0048284	2590	35	512	14	271	52	1	false	0.00175435	0.0337615	7.19591e-45	5	6.42198	biological_process	cellular component organization or biogenesis	organelle fusion	TraesCS2B02G016900,TraesCS2A02G051500,TraesCS2A02G052800,TraesCS2D02G489500,TraesCS5B02G352600,TraesCS7A02G047200,TraesCS2A02G052900,TraesCS2D02G489600,TraesCS6A02G059100,TraesCS2D02G489800,TraesCS2B02G487100,TraesCS2B02G017300,TraesCS2B02G487000,TraesCS4A02G435000
wheat_german_genotypes_75	2000-2010.all	Benjamini-Hochberg	0.1	GO	GO:0048367	2590	226	512	66	395	92	1	false	0.000848667	0.0198634	1.89487e-116	6	5.79597	biological_process	anatomical structure development	shoot system development	TraesCS2B02G015700,TraesCS5B02G344800,TraesCS5B02G343600,TraesCS6B02G072200,TraesCS5B02G343700,TraesCS5A02G552900,TraesCS2D02G490500,TraesCS2D02G489500,TraesCS2A02G051800,TraesCS5B02G352600,TraesCS1B02G004300,TraesCS2B02G576700,TraesCS5B02G343900,TraesCS2D02G500600,TraesCS2D02G502900,TraesCS2D02G491600,TraesCS2D02G485100,TraesCS5B02G342900,TraesCS4A02G468700,TraesCS2D02G489700,TraesCS3A02G000200,…
wheat_german_genotypes_75	2000-2010.all	Benjamini-Hochberg	0.1	GO	GO:0048437	2590	155	512	48	433	96	3	false	0.000873493	0.0200826	5.55804e-122	16	6.67144	biological_process	reproductive process	floral organ development	TraesCS2B02G015700,TraesCS5B02G344800,TraesCS5B02G343600,TraesCS5B02G343700,TraesCS5A02G552900,TraesCS2D02G490500,TraesCS2D02G489500,TraesCS5B02G352600,TraesCS2B02G576700,TraesCS5B02G343900,TraesCS2D02G502900,TraesCS2D02G491600,TraesCS5B02G342900,TraesCS2B02G577200,TraesCS4A02G469900,TraesCS5A02G553600,TraesCS2D02G489600,TraesCS3A02G000300,TraesCS2B02G017000,TraesCS7A02G048100,TraesCS2B02G577400,…
wheat_german_genotypes_75	2000-2010.all	Benjamini-Hochberg	0.1	GO	GO:0048544	2590	58	512	27	426	110	3	false	0.000188758	0.00640003	4.28541e-73	11	9.66717	biological_process	cell recognition	recognition of pollen	TraesCS5B02G353400,TraesCS5B02G353500,TraesCS5B02G353600,TraesCS5B02G353700,TraesCS5B02G353800,TraesCS2D02G486200,TraesCS2D02G485000,TraesCS5B02G353900,TraesCS2D02G485300,TraesCS2D02G486400,TraesCS2D02G485200,TraesCS2D02G486300,TraesCS2D02G485400,TraesCS2A02G053000,TraesCS2D02G485700,TraesCS5B02G354000,TraesCS2D02G486800,TraesCS2A02G053100,TraesCS5B02G354100,TraesCS2B02G578200,TraesCS2D02G486700,…
wheat_german_genotypes_75	2000-2010.all	Benjamini-Hochberg	0.1	GO	GO:0048608	2590	295	512	76	546	116	3	false	0.00335407	0.0585604	7.47925e-163	10	4.74476	biological_process	reproductive process	reproductive structure development	TraesCS2B02G015700,TraesCS5B02G344800,TraesCS5B02G343600,TraesCS2B02G016900,TraesCS5B02G343700,TraesCS2A02G051500,TraesCS5A02G552900,TraesCS2D02G490500,TraesCS2A02G052800,TraesCS2D02G489500,TraesCS2A02G051800,TraesCS5B02G352600,TraesCS1B02G004300,TraesCS2A02G050600,TraesCS2A02G052900,TraesCS2B02G576700,TraesCS5B02G343900,TraesCS2D02G502900,TraesCS2D02G491600,TraesCS2D02G485100,TraesCS5B02G342900,…
wheat_german_genotypes_75	2000-2010.all	Benjamini-Hochberg	0.1	GO	GO:0048638	2590	128	512	41	267	60	3	false	0.000264937	0.00826038	1.08338e-79	8	5.85313	biological_process	regulation of biological process	regulation of developmental growth	TraesCS2B02G015700,TraesCS5B02G344800,TraesCS2B02G486700,TraesCS5B02G343600,TraesCS5B02G343700,TraesCS5A02G552900,TraesCS2D02G490500,TraesCS2D02G498100,TraesCS2B02G576700,TraesCS5B02G343900,TraesCS2D02G491600,TraesCS5B02G342900,TraesCS2B02G577200,TraesCS5A02G553600,TraesCS2B02G017000,TraesCS7A02G048100,TraesCS2B02G577400,TraesCS4A02G469700,TraesCS2D02G496100,TraesCS2D02G484000,TraesCS5B02G345000,…
wheat_german_genotypes_75	2000-2010.all	Benjamini-Hochberg	0.1	GO	GO:0048639	2590	32	512	19	206	51	4	false	4.86512e-06	0.000468132	3.01919e-38	12	7.05221	biological_process	regulation of biological process	positive regulation of developmental growth	TraesCS2B02G015700,TraesCS5A02G552900,TraesCS2D02G490500,TraesCS2B02G576700,TraesCS2B02G577200,TraesCS5A02G553600,TraesCS2B02G017000,TraesCS7A02G048100,TraesCS2B02G577400,TraesCS4A02G469700,TraesCS2B02G577100,TraesCS2B02G015100,TraesCS2B02G578300,TraesCS1B02G024000,TraesCS2A02G053300,TraesCS2D02G491000,TraesCS2B02G014300,TraesCS5A02G553000,TraesCS6B02G061100
wheat_german_genotypes_75	2000-2010.all	Benjamini-Hochberg	0.1	GO	GO:0048646	2590	122	512	37	558	117	2	false	0.00372581	0.0624494	1.31564e-126	4	3.98586	biological_process	anatomical structure development	anatomical structure formation involved in morphogenesis	TraesCS2B02G015700,TraesCS4A02G438100,TraesCS6B02G072200,TraesCS4A02G438200,TraesCS5A02G552900,TraesCS2D02G490500,TraesCS2D02G486000,TraesCS2B02G576700,TraesCS2D02G491600,TraesCS2B02G577200,TraesCS5A02G553600,TraesCS2D02G486100,TraesCS3A02G000300,TraesCS2B02G017000,TraesCS7A02G048100,TraesCS4A02G437900,TraesCS2B02G577400,TraesCS4A02G469700,TraesCS4A02G435700,TraesCS2D02G486600,TraesCS2D02G496300,…
wheat_german_genotypes_75	2000-2010.all	Benjamini-Hochberg	0.1	GO	GO:0048827	2590	193	512	62	309	78	2	false	0.000189685	0.00640003	3.32673e-88	8	6.47533	biological_process	anatomical structure development	phyllome development	TraesCS2B02G015700,TraesCS5B02G344800,TraesCS5B02G343600,TraesCS6B02G072200,TraesCS5B02G343700,TraesCS5A02G552900,TraesCS2D02G490500,TraesCS2D02G489500,TraesCS2A02G051800,TraesCS5B02G352600,TraesCS1B02G004300,TraesCS2B02G576700,TraesCS5B02G343900,TraesCS2D02G500600,TraesCS2D02G502900,TraesCS2D02G491600,TraesCS5B02G342900,TraesCS4A02G468700,TraesCS2D02G489700,TraesCS2B02G577200,TraesCS4A02G469900,…
wheat_german_genotypes_75	2000-2010.all	Benjamini-Hochberg	0.1	GO	GO:0048830	2590	32	512	19	175	40	1	false	5.81308e-07	0.000122178	9.01956e-36	9	10.7658	biological_process	anatomical structure development	adventitious root development	TraesCS2B02G015700,TraesCS5A02G552900,TraesCS2D02G490500,TraesCS2B02G576700,TraesCS2B02G577200,TraesCS5A02G553600,TraesCS2B02G017000,TraesCS7A02G048100,TraesCS2B02G577400,TraesCS4A02G469700,TraesCS2B02G577100,TraesCS2B02G015100,TraesCS2B02G578300,TraesCS1B02G024000,TraesCS2A02G053300,TraesCS2D02G491000,TraesCS2B02G014300,TraesCS5A02G553000,TraesCS6B02G061100
wheat_german_genotypes_75	2000-2010.all	Benjamini-Hochberg	0.1	GO	GO:0051094	2590	73	512	25	597	124	3	false	0.00296774	0.0531737	9.96372e-96	6	4.3012	biological_process	regulation of biological process	positive regulation of developmental process	TraesCS2B02G015700,TraesCS5A02G552900,TraesCS2D02G490500,TraesCS2B02G576700,TraesCS2D02G491600,TraesCS2D02G485100,TraesCS2B02G577200,TraesCS5A02G553600,TraesCS2B02G017000,TraesCS7A02G048100,TraesCS2B02G577400,TraesCS4A02G469700,TraesCS2D02G487500,TraesCS2D02G496300,TraesCS2B02G577100,TraesCS2B02G015100,TraesCS2B02G578300,TraesCS1B02G024000,TraesCS6B02G061000,TraesCS2A02G053300,TraesCS2D02G491000,…
wheat_german_genotypes_75	2000-2010.all	Benjamini-Hochberg	0.1	GO	GO:0051179	2590	498	512	136	2231	471	1	false	0.000104692	0.00418445	0	1	2.15419	biological_process	NA	localization	TraesCS2B02G015700,TraesCS4A02G438100,TraesCS5B02G344800,TraesCS2D02G501400,TraesCS2B02G608300,TraesCS2D02G502600,TraesCS5B02G343600,TraesCS6B02G072400,TraesCS3A02G000600,TraesCS7B02G482600,TraesCS4A02G438200,TraesCS5B02G351200,TraesCS5B02G343700,TraesCS3A02G000700,TraesCS5A02G552900,TraesCS2B02G013600,TraesCS2D02G490500,TraesCS2D02G491700,TraesCS3A02G000400,TraesCS7B02G482800,TraesCS2A02G051800,…
wheat_german_genotypes_75	2000-2010.all	Benjamini-Hochberg	0.1	GO	GO:0051186	2590	155	512	44	1420	272	1	false	0.00201981	0.0380251	7.34298e-212	4	4.63239	biological_process	cellular process	cofactor metabolic process	TraesCS2B02G015700,TraesCS2D02G502600,TraesCS7B02G482600,TraesCS5A02G552900,TraesCS1B02G004200,TraesCS2D02G490500,TraesCS2B02G576700,TraesCS4A02G469800,TraesCS3A02G000200,TraesCS2B02G577200,TraesCS2A02G050800,TraesCS5A02G553600,TraesCS2A02G046200,TraesCS2A02G047600,TraesCS2B02G017000,TraesCS2A02G050900,TraesCS2D02G489900,TraesCS7A02G048100,TraesCS2D02G497400,TraesCS2A02G049800,TraesCS2B02G577400,…
wheat_german_genotypes_75	2000-2010.all	Benjamini-Hochberg	0.1	GO	GO:0051239	2590	168	512	47	1163	233	2	false	0.00465489	0.0746507	7.8488e-208	4	2.83307	biological_process	regulation of biological process	regulation of multicellular organismal process	TraesCS2B02G015700,TraesCS5B02G344800,TraesCS2B02G486700,TraesCS5B02G343600,TraesCS5B02G343700,TraesCS5A02G552900,TraesCS2D02G490500,TraesCS2D02G498100,TraesCS2B02G576700,TraesCS5B02G343900,TraesCS2D02G491600,TraesCS2D02G485100,TraesCS5B02G342900,TraesCS2D02G489700,TraesCS2B02G577200,TraesCS5A02G553600,TraesCS2B02G017000,TraesCS7A02G048100,TraesCS2B02G577400,TraesCS4A02G469700,TraesCS2D02G487500,…
wheat_german_genotypes_75	2000-2010.all	Benjamini-Hochberg	0.1	GO	GO:0051704	2590	548	512	139	2231	471	1	false	0.00332029	0.0585604	0	1	2.90483	biological_process	NA	multi-organism process	TraesCS2B02G015700,TraesCS2A02G050300,TraesCS5B02G353400,TraesCS2B02G486700,TraesCS3A02G000600,TraesCS7B02G482600,TraesCS1B02G004100,TraesCS6B02G060100,TraesCS5B02G353500,TraesCS2D02G500400,TraesCS2D02G502700,TraesCS5A02G552900,TraesCS2D02G490500,TraesCS5B02G353600,TraesCS2D02G486000,TraesCS5B02G343800,TraesCS2D02G489500,TraesCS3A02G000400,TraesCS7B02G482800,TraesCS5B02G352600,TraesCS1B02G004300,…
wheat_german_genotypes_75	2000-2010.all	Benjamini-Hochberg	0.1	GO	GO:0051716	2590	670	512	163	1845	373	2	false	0.000609879	0.016168	0	3	2.55159	biological_process	response to stimulus	cellular response to stimulus	TraesCS2B02G015700,TraesCS5B02G344800,TraesCS2A02G050300,TraesCS2B02G014500,TraesCS4A02G466800,TraesCS2B02G608300,TraesCS2D02G502600,TraesCS2B02G486700,TraesCS5B02G343600,TraesCS7B02G482600,TraesCS1B02G004100,TraesCS6B02G060100,TraesCS2D02G499000,TraesCS5B02G353500,TraesCS2B02G016900,TraesCS5B02G343700,TraesCS2D02G500400,TraesCS2A02G051500,TraesCS5A02G552900,TraesCS2D02G490500,TraesCS2D02G498100,…
wheat_german_genotypes_75	2000-2010.all	Benjamini-Hochberg	0.1	GO	GO:0051791	2590	32	512	19	85	34	1	false	0.0046201	0.074553	3.99294e-24	14	9.37949	biological_process	cellular process	medium-chain fatty acid metabolic process	TraesCS2B02G015700,TraesCS5A02G552900,TraesCS2D02G490500,TraesCS2B02G576700,TraesCS2B02G577200,TraesCS5A02G553600,TraesCS2B02G017000,TraesCS7A02G048100,TraesCS2B02G577400,TraesCS4A02G469700,TraesCS2B02G577100,TraesCS2B02G015100,TraesCS2B02G578300,TraesCS1B02G024000,TraesCS2A02G053300,TraesCS2D02G491000,TraesCS2B02G014300,TraesCS5A02G553000,TraesCS6B02G061100
wheat_german_genotypes_75	2000-2010.all	Benjamini-Hochberg	0.1	GO	GO:0051792	2590	32	512	19	52	22	2	false	0.00163215	0.0316442	7.93685e-15	24	10.7658	biological_process	cellular process	medium-chain fatty acid biosynthetic process	TraesCS2B02G015700,TraesCS5A02G552900,TraesCS2D02G490500,TraesCS2B02G576700,TraesCS2B02G577200,TraesCS5A02G553600,TraesCS2B02G017000,TraesCS7A02G048100,TraesCS2B02G577400,TraesCS4A02G469700,TraesCS2B02G577100,TraesCS2B02G015100,TraesCS2B02G578300,TraesCS1B02G024000,TraesCS2A02G053300,TraesCS2D02G491000,TraesCS2B02G014300,TraesCS5A02G553000,TraesCS6B02G061100
wheat_german_genotypes_75	2000-2010.all	Benjamini-Hochberg	0.1	GO	GO:0052317	2590	34	512	19	126	40	2	false	0.00056031	0.015486	1.54804e-31	17	9.37949	biological_process	cellular process	camalexin metabolic process	TraesCS2B02G015700,TraesCS5A02G552900,TraesCS2D02G490500,TraesCS2B02G576700,TraesCS2B02G577200,TraesCS5A02G553600,TraesCS2B02G017000,TraesCS7A02G048100,TraesCS2B02G577400,TraesCS4A02G469700,TraesCS2B02G577100,TraesCS2B02G015100,TraesCS2B02G578300,TraesCS1B02G024000,TraesCS2A02G053300,TraesCS2D02G491000,TraesCS2B02G014300,TraesCS5A02G553000,TraesCS6B02G061100
wheat_german_genotypes_75	2000-2010.all	Benjamini-Hochberg	0.1	GO	GO:0055035	2590	36	512	15	123	18	3	false	3.52417e-07	0.000101731	6.45523e-32	22	7.54691	cellular_component	cell	plastid thylakoid membrane	TraesCS2B02G608300,TraesCS6B02G060200,TraesCS2D02G488200,TraesCS2D02G501700,TraesCS2D02G500600,TraesCS2A02G046200,TraesCS2D02G488700,TraesCS2D02G483400,TraesCS2D02G483300,TraesCS2A02G053200,TraesCS2D02G483600,TraesCS2D02G483500,TraesCS2D02G483800,TraesCS5B02G353200,TraesCS2D02G483700
wheat_german_genotypes_75	2000-2010.all	Benjamini-Hochberg	0.1	GO	GO:0055114	2590	313	512	88	1650	335	1	false	0.000138578	0.0050708	0	2	2.86108	biological_process	NA	oxidation-reduction process	TraesCS2B02G015700,TraesCS2B02G575400,TraesCS2A02G052600,TraesCS2B02G016800,TraesCS2B02G014500,TraesCS2D02G500300,TraesCS2D02G502600,TraesCS2B02G575300,TraesCS2A02G052700,TraesCS2B02G014600,TraesCS6B02G060200,TraesCS2B02G016900,TraesCS2A02G051500,TraesCS2A02G051700,TraesCS2B02G575600,TraesCS5A02G552900,TraesCS2B02G015900,TraesCS1B02G004200,TraesCS2D02G490500,TraesCS2A02G046100,TraesCS2A02G052800,…
wheat_german_genotypes_75	2000-2010.all	Benjamini-Hochberg	0.1	GO	GO:0070008	2590	4	512	4	69	12	2	false	0.000572585	0.0156587	1.15674e-06	18	9.15635	molecular_function	hydrolase activity	serine-type exopeptidase activity	TraesCS2A02G046300,TraesCS1B02G023800,TraesCS2A02G046500,TraesCS2D02G490000
wheat_german_genotypes_75	2000-2010.all	Benjamini-Hochberg	0.1	GO	GO:0070482	2590	13	512	9	536	113	1	false	0.000207736	0.00674624	2.39241e-26	3	7.15487	biological_process	response to abiotic stimulus	response to oxygen levels	TraesCS2B02G016900,TraesCS2A02G051500,TraesCS2A02G052800,TraesCS2A02G052900,TraesCS2D02G487400,TraesCS7A02G047100,TraesCS4A02G470500,TraesCS2B02G017300,TraesCS7B02G482200
wheat_german_genotypes_75	2000-2010.all	Benjamini-Hochberg	0.1	GO	GO:0071446	2590	93	512	34	374	92	7	false	0.00197461	0.0374455	1.6714e-90	23	8.4632	biological_process	response to chemical	cellular response to salicylic acid stimulus	TraesCS7B02G482600,TraesCS5B02G353500,TraesCS5A02G552900,TraesCS5B02G353600,TraesCS2A02G051800,TraesCS5B02G353700,TraesCS5B02G353800,TraesCS2D02G486200,TraesCS2D02G489700,TraesCS2D02G485000,TraesCS5A02G553600,TraesCS5B02G353900,TraesCS2D02G485300,TraesCS2A02G047600,TraesCS2D02G497400,TraesCS2A02G047800,TraesCS4A02G470500,TraesCS5A02G553100,TraesCS2D02G485400,TraesCS2A02G053000,TraesCS2D02G497500,…
wheat_german_genotypes_75	2000-2010.all	Benjamini-Hochberg	0.1	GO	GO:0071944	2590	678	512	192	1686	364	1	false	3.20873e-08	2.08407e-05	0	3	4.19771	cellular_component	cell part	cell periphery	TraesCS2B02G015700,TraesCS4A02G438100,TraesCS2D02G492600,TraesCS5B02G344800,TraesCS2B02G014500,TraesCS2B02G608300,TraesCS5B02G343600,TraesCS2B02G013500,TraesCS7B02G482600,TraesCS1B02G004100,TraesCS6B02G060100,TraesCS4A02G438200,TraesCS2A02G050400,TraesCS5B02G353500,TraesCS2B02G016900,TraesCS5B02G343700,TraesCS2D02G500400,TraesCS2D02G502700,TraesCS2A02G051500,TraesCS2A02G047200,TraesCS5A02G552900,…
wheat_german_genotypes_75	2000-2010.all	Benjamini-Hochberg	0.1	GO	GO:0080086	2590	16	512	12	546	116	3	false	4.36463e-06	0.000468132	4.187e-31	21	10.7658	biological_process	reproductive process	stamen filament development	TraesCS5B02G344800,TraesCS5B02G343600,TraesCS5B02G343700,TraesCS5B02G343900,TraesCS5B02G342900,TraesCS5B02G345000,TraesCS5B02G343000,TraesCS5B02G344400,TraesCS5B02G343200,TraesCS5B02G344500,TraesCS5B02G343400,TraesCS5B02G344700
wheat_german_genotypes_75	2000-2010.all	Benjamini-Hochberg	0.1	GO	GO:0080110	2590	39	512	24	519	102	2	false	2.07936e-09	1.80073e-06	1.13252e-59	26	10.7658	biological_process	cellular process	sporopollenin biosynthetic process	TraesCS2B02G015700,TraesCS4A02G438100,TraesCS4A02G438200,TraesCS5A02G552900,TraesCS2D02G490500,TraesCS2B02G576700,TraesCS2B02G577200,TraesCS5A02G553600,TraesCS2B02G017000,TraesCS7A02G048100,TraesCS4A02G437900,TraesCS2B02G577400,TraesCS4A02G469700,TraesCS2B02G577100,TraesCS2B02G015100,TraesCS4A02G436400,TraesCS2B02G578300,TraesCS1B02G024000,TraesCS4A02G436200,TraesCS2A02G053300,TraesCS2D02G491000,…
wheat_german_genotypes_75	2000-2010.all	Benjamini-Hochberg	0.1	GO	GO:0097159	2590	1137	512	251	1951	384	1	false	0.000949596	0.0210859	0	2	4.40621	molecular_function	NA	organic cyclic compound binding	TraesCS7B02G482700,TraesCS2B02G015700,TraesCS1B02G004000,TraesCS2A02G052600,TraesCS5B02G351100,TraesCS5B02G353400,TraesCS7B02G483800,TraesCS2B02G016800,TraesCS2B02G014500,TraesCS4A02G472000,TraesCS2B02G576600,TraesCS4A02G466800,TraesCS1B02G063200,TraesCS2B02G608300,TraesCS2D02G502600,TraesCS2B02G486700,TraesCS6B02G072400,TraesCS3A02G000600,TraesCS6B02G072200,TraesCS1B02G004100,TraesCS2A02G052700,…
wheat_german_genotypes_75	2000-2010.all	Benjamini-Hochberg	0.1	GO	GO:0099402	2590	282	512	74	546	116	2	false	0.0021247	0.039712	1.71049e-163	6	5.75515	biological_process	anatomical structure development	plant organ development	TraesCS2B02G015700,TraesCS5B02G344800,TraesCS2B02G486700,TraesCS5B02G343600,TraesCS6B02G072200,TraesCS1B02G004100,TraesCS5B02G343700,TraesCS5A02G552900,TraesCS2D02G490500,TraesCS2D02G486000,TraesCS2D02G489500,TraesCS2A02G051800,TraesCS5B02G352600,TraesCS1B02G004300,TraesCS2A02G050600,TraesCS2B02G576700,TraesCS5B02G343900,TraesCS2D02G500600,TraesCS2D02G502900,TraesCS2D02G491600,TraesCS4A02G469800,…
wheat_german_genotypes_75	2000-2010.all	Benjamini-Hochberg	0.1	GO	GO:1901361	2590	76	512	25	863	160	2	false	0.00120595	0.025472	4.13609e-111	6	4.25107	biological_process	organic substance metabolic process	organic cyclic compound catabolic process	TraesCS2B02G015700,TraesCS2A02G050300,TraesCS5A02G552900,TraesCS1B02G004200,TraesCS2D02G490500,TraesCS2B02G576700,TraesCS2D02G499500,TraesCS2B02G577200,TraesCS5A02G553600,TraesCS2A02G046200,TraesCS2B02G017000,TraesCS7A02G048100,TraesCS2B02G577400,TraesCS4A02G469700,TraesCS2B02G577100,TraesCS2B02G015100,TraesCS6A02G059400,TraesCS2B02G578300,TraesCS1B02G024000,TraesCS2A02G053300,TraesCS2D02G491000,…
wheat_german_genotypes_75	2000-2010.all	Benjamini-Hochberg	0.1	GO	GO:1901363	2590	1135	512	251	1951	384	1	false	0.000815113	0.0194281	0	2	4.47979	molecular_function	NA	heterocyclic compound binding	TraesCS7B02G482700,TraesCS2B02G015700,TraesCS1B02G004000,TraesCS2A02G052600,TraesCS5B02G351100,TraesCS5B02G353400,TraesCS7B02G483800,TraesCS2B02G016800,TraesCS2B02G014500,TraesCS4A02G472000,TraesCS2B02G576600,TraesCS4A02G466800,TraesCS1B02G063200,TraesCS2B02G608300,TraesCS2D02G502600,TraesCS2B02G486700,TraesCS6B02G072400,TraesCS3A02G000600,TraesCS6B02G072200,TraesCS1B02G004100,TraesCS2A02G052700,…
wheat_german_genotypes_75	2000-2010.all	Benjamini-Hochberg	0.1	GO	GO:1901659	2590	59	512	25	178	43	2	false	9.3853e-05	0.00399722	1.23991e-48	8	6.22249	biological_process	organic substance metabolic process	glycosyl compound biosynthetic process	TraesCS2B02G015700,TraesCS2A02G050300,TraesCS5A02G552900,TraesCS2D02G490500,TraesCS2A02G051600,TraesCS2B02G576700,TraesCS2B02G577200,TraesCS5A02G553600,TraesCS2B02G017000,TraesCS7A02G048100,TraesCS2B02G577400,TraesCS4A02G469700,TraesCS2D02G490800,TraesCS2B02G577100,TraesCS2B02G015100,TraesCS6A02G059400,TraesCS2B02G578300,TraesCS2D02G502100,TraesCS1B02G024000,TraesCS2A02G053300,TraesCS4A02G470200,…
wheat_german_genotypes_75	2000-2010.all	Benjamini-Hochberg	0.1	GO	GO:1901661	2590	40	512	21	174	50	2	false	0.000252579	0.00800245	2.53068e-40	8	6.6069	biological_process	cellular process	quinone metabolic process	TraesCS2B02G015700,TraesCS5A02G552900,TraesCS1B02G004200,TraesCS2D02G490500,TraesCS2B02G576700,TraesCS2B02G577200,TraesCS5A02G553600,TraesCS2B02G017000,TraesCS7A02G048100,TraesCS2B02G577400,TraesCS4A02G469700,TraesCS2D02G499600,TraesCS2B02G577100,TraesCS2B02G015100,TraesCS2B02G578300,TraesCS1B02G024000,TraesCS2A02G053300,TraesCS2D02G491000,TraesCS2B02G014300,TraesCS5A02G553000,TraesCS6B02G061100
wheat_german_genotypes_75	2000-2010.all	Benjamini-Hochberg	0.1	GO	GO:2000377	2590	35	512	11	472	68	2	false	0.00597885	0.0887603	9.71807e-54	10	7.26928	biological_process	regulation of biological process	regulation of reactive oxygen species metabolic process	TraesCS7B02G482600,TraesCS5A02G552900,TraesCS5A02G553600,TraesCS2A02G047600,TraesCS2A02G047800,TraesCS4A02G470500,TraesCS2A02G053000,TraesCS4A02G435200,TraesCS2A02G053100,TraesCS2D02G484600,TraesCS6A02G058700
wheat_german_genotypes_75	2010-2020.all	Benjamini-Hochberg	0.1	GO	GO:0000003	2590	426	1083	202	2231	912	1	false	0.00142055	0.0454305	0	1	3.57964	biological_process	NA	reproduction	TraesCS2B02G015700,TraesCS5B02G342500,TraesCS1B02G467600,TraesCS5B02G353400,TraesCS1B02G009800,TraesCS5B02G343600,TraesCS6B02G441700,TraesCS5B02G354700,TraesCS1B02G008700,TraesCS5B02G341400,TraesCS2A02G051500,TraesCS2B02G027900,TraesCS5A02G552900,TraesCS2A02G052800,TraesCS5B02G353600,TraesCS4A02G466600,TraesCS1B02G004300,TraesCS2B02G540400,TraesCS6B02G440400,TraesCS1B02G465000,TraesCS2A02G050600,…
wheat_german_genotypes_75	2010-2020.all	Benjamini-Hochberg	0.1	GO	GO:0000287	2590	34	1083	23	451	201	1	false	0.00418822	0.0997451	6.05728e-52	5	10.7658	molecular_function	ion binding	magnesium ion binding	TraesCS2B02G031100,TraesCS2B02G031300,TraesCS2B02G018100,TraesCS2B02G031500,TraesCS2D02G503000,TraesCS2B02G017400,TraesCS2B02G015200,TraesCS2B02G017600,TraesCS1A02G008600,TraesCS2B02G015600,TraesCS6B02G072400,TraesCS3B02G568100,TraesCS2D02G500400,TraesCS2B02G031000,TraesCS2B02G032300,TraesCS2B02G017100,TraesCS2B02G031400,TraesCS2B02G031600,TraesCS2B02G030900
wheat_german_genotypes_75	2010-2020.all	Benjamini-Hochberg	0.1	GO	GO:0002229	2590	36	1083	29	395	203	2	false	0.000158557	0.00950779	6.41872e-52	11	9.37949	biological_process	response to external stimulus	defense response to oomycetes	TraesCS2B02G015700,TraesCS5A02G552900,TraesCS5A02G553600,TraesCS2B02G017000,TraesCS4A02G469700,TraesCS5B02G548700,TraesCS1B02G470100,TraesCS2B02G577100,TraesCS2B02G031900,TraesCS2D02G491000,TraesCS2B02G014300,TraesCS2B02G018900,TraesCS2B02G574900,TraesCS6B02G061100,TraesCS5A02G558100,TraesCS2D02G490500,TraesCS2B02G032100,TraesCS2B02G576700,TraesCS2B02G577200,TraesCS2B02G031200,TraesCS7A02G048100,…
wheat_german_genotypes_75	2010-2020.all	Benjamini-Hochberg	0.1	GO	GO:0002239	2590	39	1083	30	446	215	1	false	0.000130204	0.00866712	5.35531e-57	7	8.56856	biological_process	response to external stimulus	response to oomycetes	TraesCS2B02G015700,TraesCS5A02G552900,TraesCS5A02G553600,TraesCS2B02G017000,TraesCS4A02G469700,TraesCS5B02G548700,TraesCS1B02G470100,TraesCS2B02G577100,TraesCS2B02G031900,TraesCS2D02G491000,TraesCS2B02G014300,TraesCS2B02G018900,TraesCS2B02G574900,TraesCS6B02G061100,TraesCS5A02G558100,TraesCS2D02G490500,TraesCS2B02G032100,TraesCS2B02G576700,TraesCS2B02G577200,TraesCS2B02G031200,TraesCS7A02G048100,…
wheat_german_genotypes_75	2010-2020.all	Benjamini-Hochberg	0.1	GO	GO:0002376	2590	322	1083	166	2231	912	1	false	1.88409e-05	0.00272365	0	1	3.25208	biological_process	NA	immune system process	TraesCS2B02G015700,TraesCS1B02G009800,TraesCS6B02G441700,TraesCS5B02G354700,TraesCS5B02G549600,TraesCS1B02G008700,TraesCS7D02G004400,TraesCS1A02G012700,TraesCS5A02G552900,TraesCS5B02G353600,TraesCS4A02G466600,TraesCS4A02G489900,TraesCS1B02G465000,TraesCS1B02G471700,TraesCS1B02G037200,TraesCS5B02G353800,TraesCS3A02G000200,TraesCS2D02G485000,TraesCS5A02G553600,TraesCS7D02G004000,TraesCS2B02G029000,…
wheat_german_genotypes_75	2010-2020.all	Benjamini-Hochberg	0.1	GO	GO:0002682	2590	146	1083	78	1006	418	2	false	0.00118776	0.039103	3.14838e-180	4	3.70961	biological_process	regulation of biological process	regulation of immune system process	TraesCS2B02G015700,TraesCS1B02G009800,TraesCS6B02G441700,TraesCS1B02G008700,TraesCS7D02G004400,TraesCS5A02G552900,TraesCS4A02G489900,TraesCS5A02G553600,TraesCS7D02G004000,TraesCS2A02G047600,TraesCS2B02G017000,TraesCS2B02G534600,TraesCS5B02G339700,TraesCS2D02G497400,TraesCS4A02G469700,TraesCS5B02G549800,TraesCS4A02G434600,TraesCS5B02G548700,TraesCS2A02G047800,TraesCS4A02G470500,TraesCS5A02G553100,…
wheat_german_genotypes_75	2010-2020.all	Benjamini-Hochberg	0.1	GO	GO:0004497	2590	72	1083	47	280	135	1	false	0.000601485	0.0226942	8.8028e-69	6	4.61305	molecular_function	biological_process	monooxygenase activity	TraesCS2B02G015700,TraesCS2B02G032000,TraesCS5A02G552900,TraesCS2B02G013700,TraesCS2B02G014800,TraesCS5A02G553600,TraesCS2B02G017000,TraesCS4A02G469700,TraesCS2B02G029200,TraesCS5B02G548700,TraesCS2B02G577100,TraesCS2B02G534200,TraesCS2B02G031700,TraesCS4A02G496500,TraesCS2B02G031900,TraesCS2B02G015400,TraesCS2B02G016500,TraesCS2D02G491000,TraesCS2B02G014300,TraesCS2B02G018900,TraesCS2B02G574900,…
wheat_german_genotypes_75	2010-2020.all	Benjamini-Hochberg	0.1	GO	GO:0005506	2590	105	1083	59	283	127	1	false	0.00243577	0.0664986	1.79266e-80	6	8.81988	molecular_function	ion binding	iron ion binding	TraesCS2B02G015700,TraesCS2B02G016800,TraesCS2B02G014600,TraesCS2B02G032000,TraesCS5A02G552900,TraesCS2B02G015900,TraesCS2B02G013700,TraesCS2B02G019000,TraesCS2B02G014800,TraesCS2D02G487400,TraesCS5A02G553600,TraesCS2B02G017000,TraesCS4A02G469700,TraesCS2B02G029200,TraesCS5B02G548700,TraesCS2B02G015000,TraesCS2B02G577100,TraesCS2B02G534200,TraesCS2B02G031700,TraesCS4A02G496500,TraesCS2B02G031900,…
wheat_german_genotypes_75	2010-2020.all	Benjamini-Hochberg	0.1	GO	GO:0005783	2590	175	1083	93	1433	550	3	false	1.66483e-05	0.00272365	3.32392e-230	12	5.94551	cellular_component	membrane-bounded organelle	endoplasmic reticulum	TraesCS2B02G015700,TraesCS6B02G441700,TraesCS1B02G008700,TraesCS5A02G552900,TraesCS2A02G052800,TraesCS1B02G004300,TraesCS4A02G486400,TraesCS1B02G465000,TraesCS2A02G050600,TraesCS2D02G491900,TraesCS2D02G490600,TraesCS5A02G553600,TraesCS7D02G004000,TraesCS6B02G443700,TraesCS2B02G017000,TraesCS4A02G437900,TraesCS1B02G469200,TraesCS4A02G469700,TraesCS2B02G029200,TraesCS5B02G350700,TraesCS2B02G545700,…
wheat_german_genotypes_75	2010-2020.all	Benjamini-Hochberg	0.1	GO	GO:0005789	2590	73	1083	47	768	330	4	false	8.99654e-05	0.00736838	3.58224e-104	20	6.67144	cellular_component	organelle	endoplasmic reticulum membrane	TraesCS2B02G015700,TraesCS5A02G552900,TraesCS1B02G004300,TraesCS2A02G050600,TraesCS5A02G553600,TraesCS6B02G443700,TraesCS2B02G017000,TraesCS4A02G469700,TraesCS5B02G350700,TraesCS1B02G470100,TraesCS2B02G577100,TraesCS2D02G569900,TraesCS2B02G534200,TraesCS4A02G437500,TraesCS1D02G029300,TraesCS2B02G031900,TraesCS2D02G486900,TraesCS2D02G491000,TraesCS2B02G014300,TraesCS2B02G018900,TraesCS2B02G574900,…
wheat_german_genotypes_75	2010-2020.all	Benjamini-Hochberg	0.1	GO	GO:0005886	2590	608	1083	277	1818	712	3	false	4.88949e-05	0.00456081	0	5	4.47422	cellular_component	cell	plasma membrane	TraesCS2B02G015700,TraesCS4A02G438100,TraesCS2B02G607200,TraesCS5A02G558000,TraesCS2D02G492600,TraesCS5B02G342500,TraesCS2B02G608300,TraesCS1B02G009800,TraesCS5B02G343600,TraesCS1B02G468700,TraesCS6B02G441700,TraesCS5B02G354700,TraesCS1B02G004100,TraesCS1B02G008700,TraesCS5B02G341400,TraesCS2D02G502700,TraesCS2A02G051500,TraesCS2B02G607000,TraesCS5A02G552900,TraesCS1A02G011800,TraesCS2A02G052800,…
wheat_german_genotypes_75	2010-2020.all	Benjamini-Hochberg	0.1	GO	GO:0005991	2590	8	1083	8	23	12	1	false	0.00100956	0.0345928	2.03951e-06	10	8.20084	biological_process	primary metabolic process	trehalose metabolic process	TraesCS2B02G031100,TraesCS2B02G031300,TraesCS2B02G031500,TraesCS2B02G031000,TraesCS2B02G032300,TraesCS2B02G031400,TraesCS2B02G031600,TraesCS2B02G030900
wheat_german_genotypes_75	2010-2020.all	Benjamini-Hochberg	0.1	GO	GO:0006468	2590	356	1083	164	582	241	2	false	0.00264795	0.0705701	4.25732e-168	18	4.76933	biological_process	organic substance metabolic process	protein phosphorylation	TraesCS7D02G005500,TraesCS2B02G607200,TraesCS5A02G558000,TraesCS5B02G353400,TraesCS2B02G576600,TraesCS7D02G006600,TraesCS4A02G466800,TraesCS1B02G009800,TraesCS6B02G441700,TraesCS5B02G354700,TraesCS1B02G004100,TraesCS1B02G008700,TraesCS2B02G607000,TraesCS5A02G552900,TraesCS4A02G467700,TraesCS2D02G498100,TraesCS5B02G353600,TraesCS4A02G466600,TraesCS2B02G540400,TraesCS1A02G009500,TraesCS1B02G003200,…
wheat_german_genotypes_75	2010-2020.all	Benjamini-Hochberg	0.1	GO	GO:0006568	2590	39	1083	29	125	63	3	false	0.000269657	0.0138003	2.62489e-33	24	7.72126	biological_process	nitrogen compound metabolic process	tryptophan metabolic process	TraesCS2B02G015700,TraesCS5A02G552900,TraesCS5A02G553600,TraesCS2B02G017000,TraesCS4A02G469700,TraesCS5B02G548700,TraesCS2B02G577100,TraesCS2B02G031900,TraesCS2D02G491000,TraesCS2B02G014300,TraesCS2B02G018900,TraesCS2B02G574900,TraesCS2B02G027600,TraesCS6B02G061100,TraesCS2A02G050300,TraesCS5A02G558100,TraesCS2D02G490500,TraesCS2B02G032100,TraesCS2B02G576700,TraesCS2B02G577200,TraesCS2B02G031200,…
wheat_german_genotypes_75	2010-2020.all	Benjamini-Hochberg	0.1	GO	GO:0006569	2590	37	1083	29	60	37	4	false	0.000928103	0.0324643	4.27618e-17	43	8.97403	biological_process	nitrogen compound metabolic process	tryptophan catabolic process	TraesCS2B02G015700,TraesCS5A02G552900,TraesCS5A02G553600,TraesCS2B02G017000,TraesCS4A02G469700,TraesCS5B02G548700,TraesCS2B02G577100,TraesCS2B02G031900,TraesCS2D02G491000,TraesCS2B02G014300,TraesCS2B02G018900,TraesCS2B02G574900,TraesCS2B02G027600,TraesCS6B02G061100,TraesCS2A02G050300,TraesCS5A02G558100,TraesCS2D02G490500,TraesCS2B02G032100,TraesCS2B02G576700,TraesCS2B02G577200,TraesCS2B02G031200,…
wheat_german_genotypes_75	2010-2020.all	Benjamini-Hochberg	0.1	GO	GO:0006629	2590	251	1083	125	1458	585	2	false	0.000412726	0.0175435	5.4747e-290	4	3.85603	biological_process	primary metabolic process	lipid metabolic process	TraesCS2B02G015700,TraesCS2D02G481700,TraesCS2B02G577700,TraesCS5B02G339100,TraesCS2D02G500300,TraesCS2B02G575300,TraesCS7D02G004400,TraesCS2B02G027900,TraesCS2D02G481900,TraesCS5A02G552900,TraesCS2A02G046100,TraesCS1B02G468500,TraesCS2B02G575500,TraesCS2A02G050600,TraesCS2B02G031100,TraesCS4A02G499100,TraesCS3A02G000200,TraesCS2A02G050800,TraesCS5A02G553600,TraesCS7D02G004000,TraesCS4A02G468800,…
wheat_german_genotypes_75	2010-2020.all	Benjamini-Hochberg	0.1	GO	GO:0006732	2590	78	1083	47	155	76	1	false	0.00388991	0.0947511	3.43296e-46	5	5.16736	biological_process	cellular process	coenzyme metabolic process	TraesCS2B02G015700,TraesCS5A02G552900,TraesCS3A02G000200,TraesCS2A02G050800,TraesCS5A02G553600,TraesCS2B02G017000,TraesCS2D02G497400,TraesCS2A02G049800,TraesCS4A02G469700,TraesCS5B02G548700,TraesCS2D02G499600,TraesCS3B02G510900,TraesCS2B02G577100,TraesCS2B02G539900,TraesCS2B02G030600,TraesCS2B02G028500,TraesCS2B02G031900,TraesCS7A02G046700,TraesCS2D02G491000,TraesCS2B02G014300,TraesCS2B02G018900,…
wheat_german_genotypes_75	2010-2020.all	Benjamini-Hochberg	0.1	GO	GO:0006793	2590	498	1083	227	1420	575	1	false	0.00248449	0.0667432	0	4	3.22304	biological_process	cellular process	phosphorus metabolic process	TraesCS2B02G577700,TraesCS7D02G005500,TraesCS2B02G607200,TraesCS5A02G558000,TraesCS5B02G353400,TraesCS4A02G499500,TraesCS2B02G576600,TraesCS7D02G006600,TraesCS4A02G466800,TraesCS1B02G009800,TraesCS6B02G441700,TraesCS5B02G354700,TraesCS1B02G004100,TraesCS2B02G540200,TraesCS1B02G008700,TraesCS1B02G466300,TraesCS2B02G607000,TraesCS5A02G552900,TraesCS4A02G467700,TraesCS2D02G498100,TraesCS5B02G353600,…
wheat_german_genotypes_75	2010-2020.all	Benjamini-Hochberg	0.1	GO	GO:0006952	2590	580	1083	284	929	403	1	false	5.83818e-06	0.00138409	3.28131e-266	3	4.23929	biological_process	response to stress	defense response	TraesCS2B02G015700,TraesCS7D02G005500,TraesCS4A02G488600,TraesCS1B02G009800,TraesCS6B02G441700,TraesCS3A02G000600,TraesCS5B02G354700,TraesCS7D02G007900,TraesCS5B02G549600,TraesCS1B02G004100,TraesCS6B02G060100,TraesCS1B02G008700,TraesCS6B02G440600,TraesCS4A02G486200,TraesCS1D02G028700,TraesCS7D02G004400,TraesCS1A02G012700,TraesCS2B02G027900,TraesCS5A02G552900,TraesCS4A02G467700,TraesCS6B02G442600,…
wheat_german_genotypes_75	2010-2020.all	Benjamini-Hochberg	0.1	GO	GO:0006955	2590	306	1083	158	1178	490	2	false	2.50215e-05	0.00289731	3.37866e-292	3	3.995	biological_process	response to stimulus	immune response	TraesCS2B02G015700,TraesCS1B02G009800,TraesCS6B02G441700,TraesCS5B02G354700,TraesCS5B02G549600,TraesCS1B02G008700,TraesCS7D02G004400,TraesCS1A02G012700,TraesCS5A02G552900,TraesCS5B02G353600,TraesCS4A02G466600,TraesCS4A02G489900,TraesCS1B02G465000,TraesCS1B02G471700,TraesCS5B02G353800,TraesCS3A02G000200,TraesCS2D02G485000,TraesCS5A02G553600,TraesCS7D02G004000,TraesCS2B02G029000,TraesCS2A02G047600,…
wheat_german_genotypes_75	2010-2020.all	Benjamini-Hochberg	0.1	GO	GO:0007154	2590	547	1083	260	1698	688	1	false	3.26554e-05	0.00345697	0	2	2.79263	biological_process	NA	cell communication	TraesCS7D02G005500,TraesCS2B02G607200,TraesCS5A02G558000,TraesCS5B02G342500,TraesCS5B02G353400,TraesCS4A02G466800,TraesCS1B02G009800,TraesCS5B02G343600,TraesCS6B02G441700,TraesCS5B02G354700,TraesCS1B02G004100,TraesCS6B02G060100,TraesCS4A02G465700,TraesCS1B02G008700,TraesCS6B02G440600,TraesCS2D02G499000,TraesCS7D02G004400,TraesCS5B02G341400,TraesCS2B02G027900,TraesCS2B02G607000,TraesCS5A02G552900,…
wheat_german_genotypes_75	2010-2020.all	Benjamini-Hochberg	0.1	GO	GO:0007165	2590	472	1083	228	1698	688	5	false	3.39726e-05	0.00345697	0	9	3.07962	biological_process	biological regulation	signal transduction	TraesCS7D02G005500,TraesCS2B02G607200,TraesCS5A02G558000,TraesCS5B02G342500,TraesCS4A02G466800,TraesCS1B02G009800,TraesCS5B02G343600,TraesCS6B02G441700,TraesCS5B02G354700,TraesCS1B02G004100,TraesCS6B02G060100,TraesCS1B02G008700,TraesCS6B02G440600,TraesCS2D02G499000,TraesCS7D02G004400,TraesCS5B02G341400,TraesCS2B02G027900,TraesCS2B02G607000,TraesCS5A02G552900,TraesCS6B02G442600,TraesCS1A02G011800,…
wheat_german_genotypes_75	2010-2020.all	Benjamini-Hochberg	0.1	GO	GO:0008283	2590	54	1083	33	2231	912	1	false	0.00190564	0.0548332	6.68588e-110	1	4.57752	biological_process	NA	cell population proliferation	TraesCS2B02G015700,TraesCS5A02G552900,TraesCS2B02G540400,TraesCS5A02G553600,TraesCS2B02G017000,TraesCS4A02G469700,TraesCS2B02G577100,TraesCS6B02G002800,TraesCS2B02G031900,TraesCS2D02G491000,TraesCS2B02G014300,TraesCS2B02G018900,TraesCS2B02G574900,TraesCS6B02G061100,TraesCS2B02G532900,TraesCS5A02G558100,TraesCS5B02G354800,TraesCS2D02G490500,TraesCS6B02G443800,TraesCS2B02G032100,TraesCS2B02G576700,…
wheat_german_genotypes_75	2010-2020.all	Benjamini-Hochberg	0.1	GO	GO:0008284	2590	32	1083	26	146	70	3	false	1.60516e-05	0.00272365	5.69609e-33	9	6.17067	biological_process	regulation of biological process	positive regulation of cell population proliferation	TraesCS2B02G015700,TraesCS5A02G552900,TraesCS5A02G553600,TraesCS2B02G017000,TraesCS4A02G469700,TraesCS2B02G577100,TraesCS2B02G031900,TraesCS2D02G491000,TraesCS2B02G014300,TraesCS2B02G018900,TraesCS2B02G574900,TraesCS6B02G061100,TraesCS5A02G558100,TraesCS2D02G490500,TraesCS2B02G032100,TraesCS2B02G576700,TraesCS2B02G577200,TraesCS7A02G048100,TraesCS2B02G577400,TraesCS2B02G015100,TraesCS2B02G578300,…
wheat_german_genotypes_75	2010-2020.all	Benjamini-Hochberg	0.1	GO	GO:0008610	2590	174	1083	96	839	354	2	false	7.58015e-05	0.0065267	2.91603e-185	7	4.68357	biological_process	primary metabolic process	lipid biosynthetic process	TraesCS2B02G015700,TraesCS2D02G481700,TraesCS2B02G577700,TraesCS5B02G339100,TraesCS2D02G500300,TraesCS7D02G004400,TraesCS2D02G481900,TraesCS5A02G552900,TraesCS2A02G046100,TraesCS1B02G468500,TraesCS2B02G575500,TraesCS2A02G050600,TraesCS2B02G031100,TraesCS4A02G499100,TraesCS3A02G000200,TraesCS2A02G050800,TraesCS5A02G553600,TraesCS7D02G004000,TraesCS2B02G017000,TraesCS2B02G031300,TraesCS2B02G575100,…
wheat_german_genotypes_75	2010-2020.all	Benjamini-Hochberg	0.1	GO	GO:0008652	2590	73	1083	44	384	169	3	false	0.00147999	0.0464468	1.49054e-80	20	5.78218	biological_process	cellular process	cellular amino acid biosynthetic process	TraesCS2B02G015700,TraesCS2B02G607200,TraesCS2D02G492600,TraesCS4A02G499500,TraesCS2B02G607000,TraesCS5A02G552900,TraesCS6B02G003900,TraesCS5A02G553600,TraesCS2B02G017000,TraesCS4A02G469700,TraesCS5B02G548700,TraesCS1B02G471200,TraesCS2B02G577100,TraesCS2B02G539900,TraesCS2B02G031900,TraesCS7B02G461700,TraesCS2D02G491000,TraesCS2B02G014300,TraesCS2B02G018900,TraesCS2B02G574900,TraesCS6B02G061100,…
wheat_german_genotypes_75	2010-2020.all	Benjamini-Hochberg	0.1	GO	GO:0009063	2590	58	1083	37	289	121	3	false	0.000147474	0.00934376	2.02549e-62	20	5.60673	biological_process	cellular process	cellular amino acid catabolic process	TraesCS2B02G015700,TraesCS5A02G552900,TraesCS6B02G003900,TraesCS5A02G553600,TraesCS2B02G017000,TraesCS4A02G469700,TraesCS5B02G548700,TraesCS2B02G577100,TraesCS2B02G545300,TraesCS2B02G031900,TraesCS2B02G606300,TraesCS2D02G491000,TraesCS2B02G014300,TraesCS2B02G018900,TraesCS2B02G574900,TraesCS2B02G027600,TraesCS6B02G061100,TraesCS2A02G050300,TraesCS5A02G558100,TraesCS1B02G004200,TraesCS2D02G490500,…
wheat_german_genotypes_75	2010-2020.all	Benjamini-Hochberg	0.1	GO	GO:0009073	2590	37	1083	26	611	271	4	false	0.000940844	0.0325707	3.45397e-60	26	7.87541	biological_process	cellular process	aromatic amino acid family biosynthetic process	TraesCS2B02G015700,TraesCS5A02G552900,TraesCS5A02G553600,TraesCS2B02G017000,TraesCS4A02G469700,TraesCS2B02G577100,TraesCS2B02G031900,TraesCS2D02G491000,TraesCS2B02G014300,TraesCS2B02G018900,TraesCS2B02G574900,TraesCS6B02G061100,TraesCS5A02G558100,TraesCS2D02G490500,TraesCS2B02G032100,TraesCS2B02G576700,TraesCS2B02G577200,TraesCS2B02G031200,TraesCS7A02G048100,TraesCS2B02G577400,TraesCS2B02G015100,…
wheat_german_genotypes_75	2010-2020.all	Benjamini-Hochberg	0.1	GO	GO:0009074	2590	51	1083	35	114	58	4	false	0.000581968	0.0222074	1.20904e-33	26	7.63029	biological_process	cellular process	aromatic amino acid family catabolic process	TraesCS2B02G015700,TraesCS5A02G552900,TraesCS5A02G553600,TraesCS2B02G017000,TraesCS4A02G469700,TraesCS5B02G548700,TraesCS2B02G577100,TraesCS2B02G545300,TraesCS2B02G031900,TraesCS2B02G606300,TraesCS2D02G491000,TraesCS2B02G014300,TraesCS2B02G018900,TraesCS2B02G574900,TraesCS2B02G027600,TraesCS6B02G061100,TraesCS2A02G050300,TraesCS5A02G558100,TraesCS1B02G004200,TraesCS2D02G490500,TraesCS2B02G032100,…
wheat_german_genotypes_75	2010-2020.all	Benjamini-Hochberg	0.1	GO	GO:0009308	2590	73	1083	42	951	389	1	false	0.00212867	0.0600679	2.98531e-111	5	5.20127	biological_process	nitrogen compound metabolic process	amine metabolic process	TraesCS2B02G015700,TraesCS2B02G027900,TraesCS5A02G552900,TraesCS5A02G553600,TraesCS2B02G017000,TraesCS4A02G469700,TraesCS5B02G548700,TraesCS2D02G568300,TraesCS2B02G579100,TraesCS5B02G350900,TraesCS2B02G577100,TraesCS2B02G031900,TraesCS2D02G491000,TraesCS2B02G014300,TraesCS2B02G018900,TraesCS2B02G574900,TraesCS2B02G027600,TraesCS6B02G061100,TraesCS2A02G050300,TraesCS5A02G558100,TraesCS2D02G490500,…
wheat_german_genotypes_75	2010-2020.all	Benjamini-Hochberg	0.1	GO	GO:0009309	2590	40	1083	28	598	249	3	false	0.000169292	0.00980141	2.64832e-63	14	7.36459	biological_process	nitrogen compound metabolic process	amine biosynthetic process	TraesCS2B02G015700,TraesCS5A02G552900,TraesCS5A02G553600,TraesCS2B02G017000,TraesCS4A02G469700,TraesCS5B02G350900,TraesCS2B02G577100,TraesCS2B02G031900,TraesCS2D02G491000,TraesCS2B02G014300,TraesCS2B02G018900,TraesCS2B02G574900,TraesCS6B02G061100,TraesCS5A02G558100,TraesCS2D02G490500,TraesCS2B02G032100,TraesCS2B02G576700,TraesCS2B02G577200,TraesCS2B02G031200,TraesCS2A02G049900,TraesCS7A02G048100,…
wheat_german_genotypes_75	2010-2020.all	Benjamini-Hochberg	0.1	GO	GO:0009310	2590	44	1083	33	236	97	2	false	4.85347e-07	0.000407449	7.50567e-49	9	7.15487	biological_process	nitrogen compound metabolic process	amine catabolic process	TraesCS2B02G015700,TraesCS5A02G552900,TraesCS5A02G553600,TraesCS2B02G017000,TraesCS4A02G469700,TraesCS5B02G548700,TraesCS2D02G568300,TraesCS2B02G579100,TraesCS2B02G577100,TraesCS2B02G031900,TraesCS2D02G491000,TraesCS2B02G014300,TraesCS2B02G018900,TraesCS2B02G574900,TraesCS2B02G027600,TraesCS6B02G061100,TraesCS2A02G050300,TraesCS5A02G558100,TraesCS2D02G490500,TraesCS2A02G051600,TraesCS2B02G032100,…
wheat_german_genotypes_75	2010-2020.all	Benjamini-Hochberg	0.1	GO	GO:0009312	2590	10	1083	9	121	41	2	false	0.000230378	0.0122795	7.90359e-15	9	7.43358	biological_process	primary metabolic process	oligosaccharide biosynthetic process	TraesCS2B02G031100,TraesCS2B02G031300,TraesCS2B02G031500,TraesCS2B02G031000,TraesCS4A02G466700,TraesCS2B02G032300,TraesCS2B02G031400,TraesCS2B02G031600,TraesCS2B02G030900
wheat_german_genotypes_75	2010-2020.all	Benjamini-Hochberg	0.1	GO	GO:0009403	2590	34	1083	28	761	318	3	false	8.87891e-07	0.000548366	6.73049e-60	9	6.74043	biological_process	secondary metabolic process	toxin biosynthetic process	TraesCS2B02G015700,TraesCS5A02G552900,TraesCS5A02G553600,TraesCS2B02G017000,TraesCS4A02G469700,TraesCS5B02G548700,TraesCS2B02G577100,TraesCS2B02G031900,TraesCS2D02G491000,TraesCS2B02G014300,TraesCS2B02G018900,TraesCS2B02G574900,TraesCS2B02G027600,TraesCS6B02G061100,TraesCS5A02G558100,TraesCS2D02G490500,TraesCS2B02G032100,TraesCS2B02G576700,TraesCS2B02G577200,TraesCS2B02G031200,TraesCS7A02G048100,…
wheat_german_genotypes_75	2010-2020.all	Benjamini-Hochberg	0.1	GO	GO:0009404	2590	66	1083	45	1421	575	2	false	2.9748e-06	0.000998936	2.14064e-115	5	5.98666	biological_process	secondary metabolic process	toxin metabolic process	TraesCS2B02G015700,TraesCS5B02G339100,TraesCS2B02G027900,TraesCS5A02G552900,TraesCS5A02G553600,TraesCS2B02G017000,TraesCS4A02G469700,TraesCS2D02G496100,TraesCS5B02G548700,TraesCS2B02G577100,TraesCS2D02G483400,TraesCS1D02G029300,TraesCS4A02G435300,TraesCS2D02G483600,TraesCS2B02G031900,TraesCS4A02G499800,TraesCS2D02G491000,TraesCS2D02G483800,TraesCS2B02G014300,TraesCS2B02G018900,TraesCS2B02G574900,…
wheat_german_genotypes_75	2010-2020.all	Benjamini-Hochberg	0.1	GO	GO:0009605	2590	523	1083	243	1178	490	1	false	0.00149972	0.0466303	0	2	3.38803	biological_process	NA	response to external stimulus	TraesCS2B02G015700,TraesCS5A02G558000,TraesCS4A02G499500,TraesCS1B02G009800,TraesCS6B02G441700,TraesCS3A02G000600,TraesCS5B02G354700,TraesCS1B02G004100,TraesCS6B02G060100,TraesCS4A02G465700,TraesCS1B02G008700,TraesCS6B02G440600,TraesCS4A02G486200,TraesCS7D02G004400,TraesCS2D02G502700,TraesCS2B02G027900,TraesCS5A02G552900,TraesCS5A02G558200,TraesCS6B02G442600,TraesCS5B02G353600,TraesCS4A02G466600,…
wheat_german_genotypes_75	2010-2020.all	Benjamini-Hochberg	0.1	GO	GO:0009607	2590	450	1083	215	1178	490	1	false	0.000452218	0.0187475	0	2	3.98359	biological_process	NA	response to biotic stimulus	TraesCS2B02G015700,TraesCS5A02G558000,TraesCS1B02G009800,TraesCS6B02G441700,TraesCS3A02G000600,TraesCS5B02G354700,TraesCS1B02G004100,TraesCS6B02G060100,TraesCS1B02G008700,TraesCS6B02G440600,TraesCS4A02G486200,TraesCS7D02G004400,TraesCS2D02G502700,TraesCS2B02G027900,TraesCS5A02G552900,TraesCS6B02G442600,TraesCS5B02G353600,TraesCS4A02G466600,TraesCS5B02G343800,TraesCS4A02G489900,TraesCS3A02G000400,…
wheat_german_genotypes_75	2010-2020.all	Benjamini-Hochberg	0.1	GO	GO:0009625	2590	45	1083	38	446	215	1	false	1.33729e-07	0.000149687	7.17008e-63	7	10.7658	biological_process	response to external stimulus	response to insect	TraesCS2B02G015700,TraesCS5A02G552900,TraesCS2B02G031100,TraesCS5A02G553600,TraesCS2B02G017000,TraesCS2B02G031300,TraesCS4A02G469700,TraesCS5B02G548700,TraesCS4A02G470500,TraesCS2B02G031500,TraesCS2B02G577100,TraesCS2B02G031900,TraesCS2D02G491000,TraesCS2B02G014300,TraesCS2B02G018900,TraesCS2B02G574900,TraesCS2B02G027600,TraesCS6B02G061100,TraesCS5A02G558100,TraesCS2D02G490500,TraesCS2B02G032100,…
wheat_german_genotypes_75	2010-2020.all	Benjamini-Hochberg	0.1	GO	GO:0009639	2590	62	1083	39	198	90	1	false	0.000736954	0.0271944	5.8111e-53	5	7.36459	biological_process	response to abiotic stimulus	response to red or far red light	TraesCS2B02G015700,TraesCS4A02G499500,TraesCS1B02G470800,TraesCS5A02G552900,TraesCS5A02G553600,TraesCS2B02G017000,TraesCS4A02G469700,TraesCS1B02G037600,TraesCS2B02G577100,TraesCS4A02G435300,TraesCS2B02G031900,TraesCS2D02G491000,TraesCS2B02G014300,TraesCS2B02G018900,TraesCS2B02G574900,TraesCS6B02G061100,TraesCS6B02G440500,TraesCS5A02G558100,TraesCS2D02G500400,TraesCS2D02G490500,TraesCS2B02G032100,…
wheat_german_genotypes_75	2010-2020.all	Benjamini-Hochberg	0.1	GO	GO:0009641	2590	33	1083	27	62	39	1	false	0.00111541	0.0370847	2.43965e-18	6	9.37949	biological_process	response to abiotic stimulus	shade avoidance	TraesCS2B02G015700,TraesCS5A02G552900,TraesCS5A02G553600,TraesCS2B02G017000,TraesCS4A02G469700,TraesCS2B02G577100,TraesCS2B02G031900,TraesCS2D02G491000,TraesCS2B02G014300,TraesCS2B02G018900,TraesCS2B02G574900,TraesCS5A02G558100,TraesCS2D02G490500,TraesCS2B02G032100,TraesCS2B02G576700,TraesCS2B02G577200,TraesCS2B02G031200,TraesCS7A02G048100,TraesCS2B02G577400,TraesCS2B02G578300,TraesCS2B02G606600,…
wheat_german_genotypes_75	2010-2020.all	Benjamini-Hochberg	0.1	GO	GO:0009682	2590	43	1083	33	327	165	2	false	0.000155226	0.00947723	8.13776e-55	15	9.66717	biological_process	response to external stimulus	induced systemic resistance	TraesCS2B02G015700,TraesCS5A02G552900,TraesCS3A02G000200,TraesCS5A02G553600,TraesCS2B02G017000,TraesCS4A02G469700,TraesCS5B02G548700,TraesCS4A02G470500,TraesCS2B02G577100,TraesCS5B02G342000,TraesCS2B02G031900,TraesCS5B02G342200,TraesCS2D02G491000,TraesCS2B02G014300,TraesCS2B02G018900,TraesCS2B02G574900,TraesCS6B02G061100,TraesCS5A02G558100,TraesCS2D02G490500,TraesCS2B02G032100,TraesCS2B02G576700,…
wheat_german_genotypes_75	2010-2020.all	Benjamini-Hochberg	0.1	GO	GO:0009683	2590	41	1083	31	203	90	4	false	6.18266e-06	0.00138409	6.3284e-44	23	8.28088	biological_process	biological regulation	indoleacetic acid metabolic process	TraesCS2B02G015700,TraesCS5A02G552900,TraesCS1B02G004300,TraesCS5A02G553600,TraesCS2B02G017000,TraesCS4A02G469700,TraesCS5B02G548700,TraesCS2B02G577100,TraesCS2B02G031900,TraesCS2D02G491000,TraesCS2B02G014300,TraesCS2B02G018900,TraesCS2B02G574900,TraesCS2B02G027600,TraesCS6B02G061100,TraesCS2A02G050300,TraesCS5A02G558100,TraesCS2D02G490500,TraesCS2B02G032100,TraesCS2B02G576700,TraesCS2B02G577200,…
wheat_german_genotypes_75	2010-2020.all	Benjamini-Hochberg	0.1	GO	GO:0009684	2590	40	1083	31	108	59	4	false	0.000212861	0.0119131	1.52758e-30	39	9.15635	biological_process	biological regulation	indoleacetic acid biosynthetic process	TraesCS2B02G015700,TraesCS5A02G552900,TraesCS1B02G004300,TraesCS5A02G553600,TraesCS2B02G017000,TraesCS4A02G469700,TraesCS5B02G548700,TraesCS2B02G577100,TraesCS2B02G031900,TraesCS2D02G491000,TraesCS2B02G014300,TraesCS2B02G018900,TraesCS2B02G574900,TraesCS2B02G027600,TraesCS6B02G061100,TraesCS2A02G050300,TraesCS5A02G558100,TraesCS2D02G490500,TraesCS2B02G032100,TraesCS2B02G576700,TraesCS2B02G577200,…
wheat_german_genotypes_75	2010-2020.all	Benjamini-Hochberg	0.1	GO	GO:0009699	2590	74	1083	46	586	256	4	false	0.000497259	0.0200579	6.113e-96	15	7.02812	biological_process	cellular process	phenylpropanoid biosynthetic process	TraesCS2B02G015700,TraesCS4A02G438100,TraesCS5A02G552900,TraesCS2A02G050800,TraesCS5A02G553600,TraesCS1B02G037000,TraesCS2B02G017000,TraesCS4A02G437900,TraesCS4A02G469700,TraesCS4A02G434600,TraesCS2D02G568300,TraesCS2B02G579100,TraesCS2B02G577100,TraesCS4A02G436400,TraesCS2B02G028500,TraesCS4A02G436200,TraesCS2B02G031900,TraesCS4A02G499800,TraesCS2D02G491000,TraesCS2B02G014300,TraesCS2B02G018900,…
wheat_german_genotypes_75	2010-2020.all	Benjamini-Hochberg	0.1	GO	GO:0009719	2590	501	1083	231	1178	490	1	false	0.00412926	0.0990433	0	2	4.35891	biological_process	NA	response to endogenous stimulus	TraesCS2B02G015700,TraesCS4A02G438100,TraesCS2B02G607200,TraesCS5A02G558000,TraesCS2D02G492600,TraesCS5B02G342500,TraesCS1B02G009800,TraesCS5B02G343600,TraesCS1B02G468700,TraesCS6B02G441700,TraesCS5B02G354700,TraesCS1B02G004100,TraesCS1B02G008700,TraesCS4A02G486200,TraesCS2D02G499000,TraesCS7D02G004400,TraesCS5B02G341400,TraesCS2A02G051500,TraesCS2B02G027900,TraesCS2B02G607000,TraesCS5A02G552900,…
wheat_german_genotypes_75	2010-2020.all	Benjamini-Hochberg	0.1	GO	GO:0009741	2590	79	1083	46	642	275	4	false	0.00242551	0.0664986	2.14356e-103	9	8.81988	biological_process	response to endogenous stimulus	response to brassinosteroid	TraesCS5B02G342500,TraesCS1B02G009800,TraesCS5B02G343600,TraesCS6B02G441700,TraesCS1B02G008700,TraesCS4A02G486200,TraesCS5B02G341400,TraesCS2D02G499200,TraesCS5B02G342900,TraesCS5B02G341800,TraesCS2A02G047600,TraesCS5B02G339700,TraesCS2A02G047800,TraesCS2D02G496300,TraesCS1B02G009100,TraesCS5B02G344400,TraesCS1B02G467800,TraesCS1B02G004700,TraesCS2D02G491200,TraesCS5B02G344800,TraesCS5B02G343700,…
wheat_german_genotypes_75	2010-2020.all	Benjamini-Hochberg	0.1	GO	GO:0009759	2590	35	1083	28	74	42	3	false	0.000129625	0.00866712	6.37188e-22	39	10.7658	biological_process	cellular process	indole glucosinolate biosynthetic process	TraesCS2B02G015700,TraesCS5A02G552900,TraesCS5A02G553600,TraesCS2B02G017000,TraesCS4A02G469700,TraesCS2D02G568300,TraesCS2B02G577100,TraesCS2B02G031900,TraesCS2D02G491000,TraesCS2B02G014300,TraesCS2B02G018900,TraesCS6B02G061100,TraesCS5A02G558100,TraesCS2D02G490500,TraesCS2A02G051600,TraesCS2B02G032100,TraesCS2B02G576700,TraesCS2B02G577200,TraesCS2B02G031200,TraesCS7A02G048100,TraesCS2B02G577400,…
wheat_german_genotypes_75	2010-2020.all	Benjamini-Hochberg	0.1	GO	GO:0009804	2590	47	1083	32	682	284	2	false	0.000138013	0.00891244	8.49922e-74	10	8.20084	biological_process	cellular process	coumarin metabolic process	TraesCS2B02G015700,TraesCS5A02G552900,TraesCS5A02G553600,TraesCS2B02G017000,TraesCS4A02G469700,TraesCS4A02G434600,TraesCS2D02G568300,TraesCS2B02G579100,TraesCS2B02G577100,TraesCS2B02G031900,TraesCS4A02G499800,TraesCS2D02G491000,TraesCS2B02G014300,TraesCS2B02G018900,TraesCS2B02G574900,TraesCS6B02G061100,TraesCS5A02G558100,TraesCS2D02G490500,TraesCS2A02G051600,TraesCS2B02G032100,TraesCS2B02G576700,…
wheat_german_genotypes_75	2010-2020.all	Benjamini-Hochberg	0.1	GO	GO:0009805	2590	47	1083	32	507	220	3	false	0.000306174	0.0144387	1.70985e-67	19	8.97403	biological_process	cellular process	coumarin biosynthetic process	TraesCS2B02G015700,TraesCS5A02G552900,TraesCS5A02G553600,TraesCS2B02G017000,TraesCS4A02G469700,TraesCS4A02G434600,TraesCS2D02G568300,TraesCS2B02G579100,TraesCS2B02G577100,TraesCS2B02G031900,TraesCS4A02G499800,TraesCS2D02G491000,TraesCS2B02G014300,TraesCS2B02G018900,TraesCS2B02G574900,TraesCS6B02G061100,TraesCS5A02G558100,TraesCS2D02G490500,TraesCS2A02G051600,TraesCS2B02G032100,TraesCS2B02G576700,…
wheat_german_genotypes_75	2010-2020.all	Benjamini-Hochberg	0.1	GO	GO:0009809	2590	40	1083	30	104	58	2	false	0.00155056	0.0473343	1.00523e-29	17	8.68635	biological_process	cellular process	lignin biosynthetic process	TraesCS2B02G015700,TraesCS5A02G552900,TraesCS5A02G553600,TraesCS2B02G017000,TraesCS4A02G469700,TraesCS2D02G568300,TraesCS2B02G577100,TraesCS2B02G031900,TraesCS2D02G491000,TraesCS2B02G014300,TraesCS2B02G018900,TraesCS2B02G574900,TraesCS6B02G061100,TraesCS5A02G558100,TraesCS2D02G490500,TraesCS2A02G051600,TraesCS2B02G032100,TraesCS2B02G576700,TraesCS2B02G577200,TraesCS2B02G031200,TraesCS4A02G486100,…
wheat_german_genotypes_75	2010-2020.all	Benjamini-Hochberg	0.1	GO	GO:0009812	2590	119	1083	62	1458	585	1	false	0.00389388	0.0947511	2.56739e-178	3	6.85376	biological_process	organic substance metabolic process	flavonoid metabolic process	TraesCS2B02G015700,TraesCS2D02G481700,TraesCS4A02G438100,TraesCS2D02G500300,TraesCS2B02G027900,TraesCS2D02G481900,TraesCS5A02G552900,TraesCS6B02G440400,TraesCS5A02G553600,TraesCS7D02G004000,TraesCS1B02G037000,TraesCS2B02G017000,TraesCS4A02G437900,TraesCS4A02G469700,TraesCS2D02G568300,TraesCS5A02G553100,TraesCS7B02G461300,TraesCS2B02G577100,TraesCS4A02G436400,TraesCS2D02G482100,TraesCS7D02G003600,…
wheat_german_genotypes_75	2010-2020.all	Benjamini-Hochberg	0.1	GO	GO:0009850	2590	59	1083	35	1421	575	2	false	0.00219058	0.0612996	4.66903e-106	8	7.46995	biological_process	biological regulation	auxin metabolic process	TraesCS2B02G015700,TraesCS2B02G027900,TraesCS5A02G552900,TraesCS1B02G004300,TraesCS5A02G553600,TraesCS2B02G017000,TraesCS4A02G469700,TraesCS5B02G548700,TraesCS2B02G577100,TraesCS2B02G031900,TraesCS2D02G491000,TraesCS2B02G014300,TraesCS2B02G018900,TraesCS2B02G574900,TraesCS2B02G027600,TraesCS6B02G061100,TraesCS2A02G050300,TraesCS5A02G558100,TraesCS2D02G490500,TraesCS2B02G032100,TraesCS2B02G576700,…
wheat_german_genotypes_75	2010-2020.all	Benjamini-Hochberg	0.1	GO	GO:0009851	2590	45	1083	31	744	309	3	false	0.000123604	0.00864714	2.7977e-73	12	8.36789	biological_process	biological regulation	auxin biosynthetic process	TraesCS2B02G015700,TraesCS5A02G552900,TraesCS1B02G004300,TraesCS5A02G553600,TraesCS2B02G017000,TraesCS4A02G469700,TraesCS5B02G548700,TraesCS2B02G577100,TraesCS2B02G031900,TraesCS2D02G491000,TraesCS2B02G014300,TraesCS2B02G018900,TraesCS2B02G574900,TraesCS2B02G027600,TraesCS6B02G061100,TraesCS2A02G050300,TraesCS5A02G558100,TraesCS2D02G490500,TraesCS2B02G032100,TraesCS2B02G576700,TraesCS2B02G577200,…
wheat_german_genotypes_75	2010-2020.all	Benjamini-Hochberg	0.1	GO	GO:0009914	2590	31	1083	24	533	252	2	false	0.000433322	0.0181887	5.92662e-51	7	5.38589	biological_process	establishment of localization	hormone transport	TraesCS4A02G438100,TraesCS5B02G342500,TraesCS5B02G343600,TraesCS5B02G341400,TraesCS5B02G342900,TraesCS5B02G341800,TraesCS4A02G437900,TraesCS4A02G436400,TraesCS5B02G344400,TraesCS4A02G436200,TraesCS5B02G344800,TraesCS4A02G438200,TraesCS5B02G339200,TraesCS5B02G343700,TraesCS2B02G013600,TraesCS5B02G343900,TraesCS5B02G341700,TraesCS5B02G345000,TraesCS5B02G343000,TraesCS2B02G490900,TraesCS5B02G343200,…
wheat_german_genotypes_75	2010-2020.all	Benjamini-Hochberg	0.1	GO	GO:0010033	2590	581	1083	263	739	310	1	false	0.000271239	0.0138003	7.8044e-166	3	3.47891	biological_process	response to chemical	response to organic substance	TraesCS2B02G015700,TraesCS4A02G438100,TraesCS2B02G607200,TraesCS5A02G558000,TraesCS2D02G492600,TraesCS5B02G342500,TraesCS4A02G499500,TraesCS5B02G339100,TraesCS1B02G009800,TraesCS5B02G343600,TraesCS1B02G468700,TraesCS6B02G441700,TraesCS5B02G354700,TraesCS1B02G004100,TraesCS1B02G008700,TraesCS4A02G486200,TraesCS2D02G499000,TraesCS7D02G004400,TraesCS5B02G341400,TraesCS2D02G502700,TraesCS2A02G051500,…
wheat_german_genotypes_75	2010-2020.all	Benjamini-Hochberg	0.1	GO	GO:0010112	2590	35	1083	29	168	85	2	false	1.19487e-05	0.00222909	6.08382e-37	26	8.12673	biological_process	regulation of biological process	regulation of systemic acquired resistance	TraesCS2B02G015700,TraesCS5A02G552900,TraesCS5A02G553600,TraesCS2B02G017000,TraesCS4A02G469700,TraesCS5B02G548700,TraesCS4A02G470500,TraesCS2B02G577100,TraesCS2B02G031900,TraesCS2D02G491000,TraesCS2B02G014300,TraesCS2B02G018900,TraesCS2B02G574900,TraesCS2B02G027600,TraesCS6B02G061100,TraesCS5A02G558100,TraesCS2D02G490500,TraesCS2B02G032100,TraesCS2B02G576700,TraesCS2B02G577200,TraesCS2B02G031200,…
wheat_german_genotypes_75	2010-2020.all	Benjamini-Hochberg	0.1	GO	GO:0010114	2590	40	1083	31	62	39	1	false	0.00171	0.0512696	2.91417e-17	6	8.81988	biological_process	response to abiotic stimulus	response to red light	TraesCS2B02G015700,TraesCS4A02G499500,TraesCS5A02G552900,TraesCS5A02G553600,TraesCS2B02G017000,TraesCS4A02G469700,TraesCS2B02G577100,TraesCS2B02G031900,TraesCS2D02G491000,TraesCS2B02G014300,TraesCS2B02G018900,TraesCS2B02G574900,TraesCS6B02G061100,TraesCS5A02G558100,TraesCS2D02G500400,TraesCS2D02G490500,TraesCS2B02G032100,TraesCS2B02G576700,TraesCS2D02G500600,TraesCS2A02G580300,TraesCS2B02G577200,…
wheat_german_genotypes_75	2010-2020.all	Benjamini-Hochberg	0.1	GO	GO:0010120	2590	34	1083	28	94	52	3	false	5.80513e-05	0.00526854	2.25925e-26	32	9.66717	biological_process	biosynthetic process	camalexin biosynthetic process	TraesCS2B02G015700,TraesCS5A02G552900,TraesCS5A02G553600,TraesCS2B02G017000,TraesCS4A02G469700,TraesCS5B02G548700,TraesCS2B02G577100,TraesCS2B02G031900,TraesCS2D02G491000,TraesCS2B02G014300,TraesCS2B02G018900,TraesCS2B02G574900,TraesCS2B02G027600,TraesCS6B02G061100,TraesCS5A02G558100,TraesCS2D02G490500,TraesCS2B02G032100,TraesCS2B02G576700,TraesCS2B02G577200,TraesCS2B02G031200,TraesCS7A02G048100,…
wheat_german_genotypes_75	2010-2020.all	Benjamini-Hochberg	0.1	GO	GO:0010208	2590	73	1083	43	235	106	3	false	0.00335487	0.084072	1.0318e-62	18	9.37949	biological_process	cellular component organization or biogenesis	pollen wall assembly	TraesCS2B02G015700,TraesCS4A02G438100,TraesCS1B02G009800,TraesCS6B02G441700,TraesCS1B02G008700,TraesCS5A02G552900,TraesCS5A02G553600,TraesCS2B02G017000,TraesCS4A02G437900,TraesCS4A02G469700,TraesCS2D02G496300,TraesCS1B02G009100,TraesCS2B02G577100,TraesCS4A02G436400,TraesCS4A02G436200,TraesCS2B02G031900,TraesCS2D02G491000,TraesCS1B02G467800,TraesCS2B02G014300,TraesCS2B02G018900,TraesCS2B02G574900,…
wheat_german_genotypes_75	2010-2020.all	Benjamini-Hochberg	0.1	GO	GO:0010338	2590	32	1083	26	282	141	3	false	0.000123039	0.00864714	6.40045e-43	16	10.0726	biological_process	anatomical structure development	leaf formation	TraesCS2B02G015700,TraesCS5A02G552900,TraesCS5A02G553600,TraesCS2B02G017000,TraesCS4A02G469700,TraesCS2B02G577100,TraesCS2B02G031900,TraesCS2D02G491000,TraesCS2B02G014300,TraesCS2B02G018900,TraesCS2B02G574900,TraesCS6B02G061100,TraesCS5A02G558100,TraesCS2D02G490500,TraesCS2B02G032100,TraesCS2B02G576700,TraesCS2B02G577200,TraesCS2B02G031200,TraesCS7A02G048100,TraesCS2B02G577400,TraesCS2B02G015100,…
wheat_german_genotypes_75	2010-2020.all	Benjamini-Hochberg	0.1	GO	GO:0010817	2590	168	1083	95	346	156	1	false	2.36492e-05	0.00289731	1.87984e-103	3	4.6216	biological_process	regulation of biological quality	regulation of hormone levels	TraesCS2B02G015700,TraesCS4A02G438100,TraesCS5A02G558000,TraesCS5B02G342500,TraesCS4A02G499500,TraesCS5B02G343600,TraesCS7D02G004400,TraesCS5B02G341400,TraesCS2B02G027900,TraesCS5A02G552900,TraesCS1B02G004300,TraesCS5B02G342900,TraesCS2A02G050800,TraesCS5A02G553600,TraesCS7D02G004000,TraesCS5B02G341800,TraesCS2A02G047600,TraesCS2B02G017000,TraesCS4A02G437900,TraesCS4A02G469700,TraesCS5B02G548700,…
wheat_german_genotypes_75	2010-2020.all	Benjamini-Hochberg	0.1	GO	GO:0010927	2590	73	1083	43	313	124	3	false	0.000116249	0.00848618	2.76379e-73	12	6.70534	biological_process	cellular component organization or biogenesis	cellular component assembly involved in morphogenesis	TraesCS2B02G015700,TraesCS4A02G438100,TraesCS1B02G009800,TraesCS6B02G441700,TraesCS1B02G008700,TraesCS5A02G552900,TraesCS5A02G553600,TraesCS2B02G017000,TraesCS4A02G437900,TraesCS4A02G469700,TraesCS2D02G496300,TraesCS1B02G009100,TraesCS2B02G577100,TraesCS4A02G436400,TraesCS4A02G436200,TraesCS2B02G031900,TraesCS2D02G491000,TraesCS1B02G467800,TraesCS2B02G014300,TraesCS2B02G018900,TraesCS2B02G574900,…
wheat_german_genotypes_75	2010-2020.all	Benjamini-Hochberg	0.1	GO	GO:0012505	2590	300	1083	146	1686	661	3	false	0.00015353	0.00947723	0	3	4.7137	cellular_component	cell part	endomembrane system	TraesCS2B02G015700,TraesCS4A02G438100,TraesCS2B02G608300,TraesCS1B02G009800,TraesCS6B02G441700,TraesCS1B02G008700,TraesCS2A02G051500,TraesCS5A02G552900,TraesCS2A02G052800,TraesCS1B02G004300,TraesCS4A02G486400,TraesCS1B02G465000,TraesCS2A02G050600,TraesCS1B02G471700,TraesCS2D02G491900,TraesCS2D02G497200,TraesCS2D02G490600,TraesCS5A02G553600,TraesCS7D02G004000,TraesCS1B02G063500,TraesCS6B02G443700,…
wheat_german_genotypes_75	2010-2020.all	Benjamini-Hochberg	0.1	GO	GO:0014070	2590	224	1083	118	581	263	1	false	0.00292024	0.075758	1.73955e-167	4	4.83089	biological_process	response to chemical	response to organic cyclic compound	TraesCS5B02G342500,TraesCS1B02G009800,TraesCS5B02G343600,TraesCS6B02G441700,TraesCS5B02G354700,TraesCS1B02G004100,TraesCS1B02G008700,TraesCS4A02G486200,TraesCS7D02G004400,TraesCS5B02G341400,TraesCS2B02G027900,TraesCS5A02G552900,TraesCS5B02G353600,TraesCS4A02G466600,TraesCS1B02G465000,TraesCS2D02G499200,TraesCS5B02G342900,TraesCS5B02G353800,TraesCS2D02G485000,TraesCS5A02G553600,TraesCS7D02G004000,…
wheat_german_genotypes_75	2010-2020.all	Benjamini-Hochberg	0.1	GO	GO:0015078	2590	34	1083	20	52	23	2	false	0.00365004	0.0901237	2.34346e-14	21	6.1214	molecular_function	biological_process	proton transmembrane transporter activity	TraesCS2B02G608300,TraesCS2A02G047400,TraesCS1B02G037000,TraesCS2B02G534600,TraesCS2D02G493000,TraesCS2D02G503000,TraesCS2D02G483400,TraesCS2B02G546000,TraesCS2D02G483600,TraesCS2D02G483800,TraesCS5B02G339000,TraesCS2D02G569300,TraesCS2B02G013600,TraesCS2A02G047300,TraesCS2A02G046400,TraesCS2A02G046600,TraesCS1D02G030400,TraesCS2D02G483300,TraesCS2D02G483500,TraesCS2D02G483700
wheat_german_genotypes_75	2010-2020.all	Benjamini-Hochberg	0.1	GO	GO:0016020	2590	962	1083	407	1872	728	1	false	0.00105407	0.0357531	0	1	3.70617	cellular_component	NA	membrane	TraesCS2B02G015700,TraesCS2B02G577700,TraesCS4A02G438100,TraesCS2B02G607200,TraesCS5A02G558000,TraesCS2D02G492600,TraesCS5B02G342500,TraesCS1B02G467600,TraesCS1A02G011600,TraesCS4A02G499500,TraesCS2B02G608300,TraesCS1B02G009800,TraesCS5B02G343600,TraesCS1B02G468700,TraesCS6B02G441700,TraesCS2B02G013500,TraesCS5B02G354700,TraesCS1B02G004100,TraesCS1B02G008700,TraesCS6B02G440600,TraesCS2A02G050400,…
wheat_german_genotypes_75	2010-2020.all	Benjamini-Hochberg	0.1	GO	GO:0016054	2590	90	1083	51	461	185	4	false	0.000313885	0.0144387	3.0401e-98	11	4.8577	biological_process	cellular process	organic acid catabolic process	TraesCS2B02G015700,TraesCS5B02G339100,TraesCS7D02G004400,TraesCS5A02G552900,TraesCS6B02G003900,TraesCS5A02G553600,TraesCS2B02G017000,TraesCS4A02G469700,TraesCS2D02G496100,TraesCS5B02G548700,TraesCS2B02G577100,TraesCS2D02G483400,TraesCS2B02G545300,TraesCS2D02G483600,TraesCS7D02G003600,TraesCS2B02G031900,TraesCS2B02G606300,TraesCS2D02G491000,TraesCS2D02G483800,TraesCS2B02G014300,TraesCS2B02G018900,…
wheat_german_genotypes_75	2010-2020.all	Benjamini-Hochberg	0.1	GO	GO:0016098	2590	8	1083	8	52	25	1	false	0.00143724	0.0455306	1.32884e-09	10	7.9932	biological_process	primary metabolic process	monoterpenoid metabolic process	TraesCS2B02G031100,TraesCS2B02G031300,TraesCS2B02G031500,TraesCS2B02G031000,TraesCS2B02G032300,TraesCS2B02G031400,TraesCS2B02G031600,TraesCS2B02G030900
wheat_german_genotypes_75	2010-2020.all	Benjamini-Hochberg	0.1	GO	GO:0016099	2590	8	1083	8	44	22	2	false	0.00180424	0.0536162	5.6423e-09	17	9.15635	biological_process	primary metabolic process	monoterpenoid biosynthetic process	TraesCS2B02G031100,TraesCS2B02G031300,TraesCS2B02G031500,TraesCS2B02G031000,TraesCS2B02G031400,TraesCS2B02G031600,TraesCS2B02G030900
wheat_german_genotypes_75	2010-2020.all	Benjamini-Hochberg	0.1	GO	GO:0016705	2590	104	1083	63	280	135	1	false	0.00108718	0.0365074	1.21522e-79	6	4.21328	molecular_function	biological_process	oxidoreductase activity, acting on paired donors, with incorporation or reduction of molecular oxygen	TraesCS2B02G015700,TraesCS2A02G051700,TraesCS2B02G032000,TraesCS5A02G552900,TraesCS2B02G019000,TraesCS2B02G014800,TraesCS2D02G487400,TraesCS5A02G553600,TraesCS2B02G017000,TraesCS4A02G469700,TraesCS2D02G490800,TraesCS2B02G029200,TraesCS5B02G548700,TraesCS5B02G350700,TraesCS2B02G017200,TraesCS2B02G015000,TraesCS2B02G577100,TraesCS2B02G534200,TraesCS2B02G031700,TraesCS4A02G496500,TraesCS2B02G031900,…
wheat_german_genotypes_75	2010-2020.all	Benjamini-Hochberg	0.1	GO	GO:0016709	2590	42	1083	33	104	63	2	false	0.00167769	0.050754	4.29318e-30	8	4.98813	molecular_function	biological_process	oxidoreductase activity, acting on paired donors, with incorporation or reduction of molecular oxygen, NAD(P)H as one donor, and incorporation of one atom of oxygen	TraesCS2B02G015700,TraesCS5A02G552900,TraesCS5A02G553600,TraesCS2B02G017000,TraesCS4A02G469700,TraesCS2B02G029200,TraesCS5B02G548700,TraesCS5B02G350700,TraesCS2B02G577100,TraesCS2B02G534200,TraesCS2B02G031900,TraesCS2D02G491000,TraesCS2B02G014300,TraesCS2B02G018900,TraesCS2B02G574900,TraesCS2B02G027600,TraesCS6B02G061100,TraesCS5A02G558100,TraesCS2D02G490500,TraesCS2B02G032100,TraesCS2B02G576700,…
wheat_german_genotypes_75	2010-2020.all	Benjamini-Hochberg	0.1	GO	GO:0016829	2590	169	1083	94	1372	592	1	false	0.000340808	0.0150583	1.28017e-221	2	4.28115	molecular_function	NA	lyase activity	TraesCS2B02G015700,TraesCS1B02G467600,TraesCS6B02G060300,TraesCS5B02G339100,TraesCS1B02G009800,TraesCS6B02G441700,TraesCS1B02G008700,TraesCS2B02G578800,TraesCS5A02G552900,TraesCS1B02G004300,TraesCS2B02G031100,TraesCS6B02G003900,TraesCS6B02G440200,TraesCS5A02G553600,TraesCS7D02G004000,TraesCS2A02G047600,TraesCS2B02G017000,TraesCS2B02G031300,TraesCS5B02G339700,TraesCS2B02G018100,TraesCS2D02G497400,…
wheat_german_genotypes_75	2010-2020.all	Benjamini-Hochberg	0.1	GO	GO:0019439	2590	76	1083	45	831	333	2	false	0.000322568	0.0144425	8.36529e-110	7	4.43073	biological_process	cellular process	aromatic compound catabolic process	TraesCS2B02G015700,TraesCS5A02G552900,TraesCS5A02G553600,TraesCS7D02G004000,TraesCS2B02G017000,TraesCS4A02G469700,TraesCS5B02G548700,TraesCS2B02G535500,TraesCS2B02G577100,TraesCS2B02G535300,TraesCS2B02G545300,TraesCS2B02G031900,TraesCS2B02G606300,TraesCS2D02G491000,TraesCS2B02G014300,TraesCS2B02G018900,TraesCS2B02G490600,TraesCS2B02G574900,TraesCS2B02G027600,TraesCS6B02G061100,TraesCS2A02G050300,…
wheat_german_genotypes_75	2010-2020.all	Benjamini-Hochberg	0.1	GO	GO:0019757	2590	68	1083	39	1034	422	4	false	0.00327382	0.083284	2.42874e-108	15	8.20084	biological_process	cellular process	glycosinolate metabolic process	TraesCS2B02G015700,TraesCS2B02G027900,TraesCS5A02G552900,TraesCS5A02G553600,TraesCS7D02G004000,TraesCS2B02G017000,TraesCS4A02G469700,TraesCS2D02G490800,TraesCS5B02G548700,TraesCS2D02G568300,TraesCS2B02G577100,TraesCS2D02G502100,TraesCS2B02G031900,TraesCS2D02G491000,TraesCS2B02G014300,TraesCS2B02G018900,TraesCS2B02G574900,TraesCS6B02G061100,TraesCS2A02G050300,TraesCS5A02G558100,TraesCS4A02G496300,…
wheat_german_genotypes_75	2010-2020.all	Benjamini-Hochberg	0.1	GO	GO:0022414	2590	426	1083	202	2231	912	2	false	0.00142055	0.0454305	0	2	3.62454	biological_process	NA	reproductive process	TraesCS2B02G015700,TraesCS5B02G342500,TraesCS1B02G467600,TraesCS5B02G353400,TraesCS1B02G009800,TraesCS5B02G343600,TraesCS6B02G441700,TraesCS5B02G354700,TraesCS1B02G008700,TraesCS5B02G341400,TraesCS2A02G051500,TraesCS2B02G027900,TraesCS5A02G552900,TraesCS2A02G052800,TraesCS5B02G353600,TraesCS4A02G466600,TraesCS1B02G004300,TraesCS2B02G540400,TraesCS6B02G440400,TraesCS1B02G465000,TraesCS2A02G050600,…
wheat_german_genotypes_75	2010-2020.all	Benjamini-Hochberg	0.1	GO	GO:0023052	2590	475	1083	230	2231	912	1	false	0.000108409	0.00808972	0	1	2.84643	biological_process	NA	signaling	TraesCS7D02G005500,TraesCS2B02G607200,TraesCS5A02G558000,TraesCS5B02G342500,TraesCS4A02G466800,TraesCS1B02G009800,TraesCS5B02G343600,TraesCS6B02G441700,TraesCS5B02G354700,TraesCS1B02G004100,TraesCS6B02G060100,TraesCS1B02G008700,TraesCS6B02G440600,TraesCS2D02G499000,TraesCS7D02G004400,TraesCS5B02G341400,TraesCS2B02G027900,TraesCS2B02G607000,TraesCS5A02G552900,TraesCS6B02G442600,TraesCS1A02G011800,…
wheat_german_genotypes_75	2010-2020.all	Benjamini-Hochberg	0.1	GO	GO:0030312	2590	204	1083	103	1686	661	2	false	0.00032196	0.0144425	2.54571e-269	4	6.23319	cellular_component	cell part	external encapsulating structure	TraesCS2B02G015700,TraesCS1B02G009800,TraesCS1B02G468700,TraesCS6B02G441700,TraesCS1B02G004100,TraesCS6B02G060100,TraesCS1B02G008700,TraesCS4A02G486200,TraesCS2A02G051500,TraesCS2A02G047200,TraesCS5A02G552900,TraesCS6B02G442600,TraesCS1A02G011800,TraesCS2A02G052800,TraesCS5B02G343800,TraesCS4A02G489900,TraesCS2D02G489400,TraesCS6B02G059300,TraesCS3A02G000200,TraesCS5A02G553600,TraesCS2A02G047600,…
wheat_german_genotypes_75	2010-2020.all	Benjamini-Hochberg	0.1	GO	GO:0034754	2590	67	1083	40	1421	575	2	false	0.000886011	0.0314336	1.05847e-116	8	6.06531	biological_process	biological regulation	cellular hormone metabolic process	TraesCS2B02G015700,TraesCS2B02G027900,TraesCS5A02G552900,TraesCS1B02G004300,TraesCS5A02G553600,TraesCS2B02G017000,TraesCS4A02G469700,TraesCS5B02G548700,TraesCS2D02G568300,TraesCS2B02G577100,TraesCS2B02G606500,TraesCS2B02G031900,TraesCS2D02G491000,TraesCS2B02G014300,TraesCS2B02G018900,TraesCS2B02G574900,TraesCS2B02G027600,TraesCS6B02G061100,TraesCS2A02G050300,TraesCS5A02G558100,TraesCS2D02G490500,…
wheat_german_genotypes_75	2010-2020.all	Benjamini-Hochberg	0.1	GO	GO:0035265	2590	48	1083	42	635	278	2	false	8.30032e-11	2.78725e-07	2.25025e-73	5	6.53168	biological_process	developmental process	organ growth	TraesCS5B02G342500,TraesCS5B02G343600,TraesCS5B02G341400,TraesCS5A02G552900,TraesCS5B02G342900,TraesCS5A02G553600,TraesCS5B02G341800,TraesCS2B02G017000,TraesCS4A02G469700,TraesCS2B02G577100,TraesCS5B02G344400,TraesCS2B02G031900,TraesCS2D02G491000,TraesCS2B02G014300,TraesCS2B02G018900,TraesCS2B02G574900,TraesCS6B02G061100,TraesCS5B02G344800,TraesCS5B02G343700,TraesCS2D02G490500,TraesCS2B02G032100,…
wheat_german_genotypes_75	2010-2020.all	Benjamini-Hochberg	0.1	GO	GO:0036094	2590	794	1083	389	1951	838	1	false	5.05083e-06	0.00130467	0	2	5.47248	molecular_function	NA	small molecule binding	TraesCS2B02G015700,TraesCS7D02G005500,TraesCS2B02G607200,TraesCS5A02G558000,TraesCS4A02G488600,TraesCS2A02G052600,TraesCS5B02G353400,TraesCS7B02G483800,TraesCS2B02G576600,TraesCS7D02G006600,TraesCS4A02G466800,TraesCS2B02G608300,TraesCS1B02G009800,TraesCS6B02G441700,TraesCS5B02G354700,TraesCS7D02G007900,TraesCS1B02G004100,TraesCS1B02G008700,TraesCS1B02G469800,TraesCS1D02G028700,TraesCS7D02G004400,…
wheat_german_genotypes_75	2010-2020.all	Benjamini-Hochberg	0.1	GO	GO:0040008	2590	153	1083	82	1004	413	2	false	0.000501745	0.0200579	2.20279e-185	4	5.39051	biological_process	regulation of biological process	regulation of growth	TraesCS2B02G015700,TraesCS5B02G342500,TraesCS1B02G009800,TraesCS5B02G343600,TraesCS6B02G441700,TraesCS1B02G008700,TraesCS5B02G341400,TraesCS5A02G552900,TraesCS5A02G558200,TraesCS2D02G498100,TraesCS2B02G540400,TraesCS5B02G342900,TraesCS3A02G000200,TraesCS5A02G553600,TraesCS5B02G341800,TraesCS2B02G017000,TraesCS4A02G469700,TraesCS2D02G496100,TraesCS7B02G452000,TraesCS2D02G496300,TraesCS1B02G009100,…
wheat_german_genotypes_75	2010-2020.all	Benjamini-Hochberg	0.1	GO	GO:0040009	2590	32	1083	26	153	82	1	false	0.000307365	0.0144387	1.06156e-33	5	9.66717	biological_process	regulation of biological process	regulation of growth rate	TraesCS2B02G015700,TraesCS5A02G552900,TraesCS5A02G553600,TraesCS2B02G017000,TraesCS4A02G469700,TraesCS2B02G577100,TraesCS2B02G031900,TraesCS2D02G491000,TraesCS2B02G014300,TraesCS2B02G018900,TraesCS2B02G574900,TraesCS6B02G061100,TraesCS5A02G558100,TraesCS2D02G490500,TraesCS2B02G032100,TraesCS2B02G576700,TraesCS2B02G577200,TraesCS2B02G031200,TraesCS7A02G048100,TraesCS2B02G577400,TraesCS2B02G015100,…
wheat_german_genotypes_75	2010-2020.all	Benjamini-Hochberg	0.1	GO	GO:0042127	2590	41	1083	29	866	368	2	false	0.000173191	0.0098572	3.19143e-71	6	5.062	biological_process	regulation of biological process	regulation of cell population proliferation	TraesCS2B02G015700,TraesCS5A02G552900,TraesCS2B02G540400,TraesCS5A02G553600,TraesCS2B02G017000,TraesCS4A02G469700,TraesCS2B02G577100,TraesCS6B02G002800,TraesCS2B02G031900,TraesCS2D02G491000,TraesCS2B02G014300,TraesCS2B02G018900,TraesCS2B02G574900,TraesCS6B02G061100,TraesCS2B02G532900,TraesCS5A02G558100,TraesCS2D02G490500,TraesCS2B02G032100,TraesCS2B02G576700,TraesCS2B02G577200,TraesCS2B02G031200,…
wheat_german_genotypes_75	2010-2020.all	Benjamini-Hochberg	0.1	GO	GO:0042175	2590	73	1083	47	1818	712	3	false	7.75301e-06	0.00162716	2.16907e-132	5	6.54628	cellular_component	cell	nuclear outer membrane-endoplasmic reticulum membrane network	TraesCS2B02G015700,TraesCS5A02G552900,TraesCS1B02G004300,TraesCS2A02G050600,TraesCS5A02G553600,TraesCS6B02G443700,TraesCS2B02G017000,TraesCS4A02G469700,TraesCS5B02G350700,TraesCS1B02G470100,TraesCS2B02G577100,TraesCS2D02G569900,TraesCS2B02G534200,TraesCS4A02G437500,TraesCS1D02G029300,TraesCS2B02G031900,TraesCS2D02G486900,TraesCS2D02G491000,TraesCS2B02G014300,TraesCS2B02G018900,TraesCS2B02G574900,…
wheat_german_genotypes_75	2010-2020.all	Benjamini-Hochberg	0.1	GO	GO:0042180	2590	68	1083	39	1512	610	3	false	0.00279763	0.073394	7.0666e-120	6	4.63892	biological_process	cellular process	cellular ketone metabolic process	TraesCS2B02G015700,TraesCS4A02G438100,TraesCS2B02G578800,TraesCS5A02G552900,TraesCS5A02G553600,TraesCS2B02G017000,TraesCS4A02G437900,TraesCS2A02G049800,TraesCS4A02G469700,TraesCS2D02G499600,TraesCS2B02G577100,TraesCS2B02G539900,TraesCS4A02G436400,TraesCS4A02G436200,TraesCS2B02G031900,TraesCS2D02G491000,TraesCS2B02G014300,TraesCS2B02G018900,TraesCS2B02G574900,TraesCS6B02G061100,TraesCS5A02G558100,…
wheat_german_genotypes_75	2010-2020.all	Benjamini-Hochberg	0.1	GO	GO:0042181	2590	49	1083	35	804	339	4	false	1.87513e-05	0.00272365	1.18842e-79	11	5.89825	biological_process	cellular process	ketone biosynthetic process	TraesCS2B02G015700,TraesCS4A02G438100,TraesCS5A02G552900,TraesCS5A02G553600,TraesCS2B02G017000,TraesCS4A02G437900,TraesCS4A02G469700,TraesCS2D02G499600,TraesCS2B02G577100,TraesCS2B02G539900,TraesCS4A02G436400,TraesCS4A02G436200,TraesCS2B02G031900,TraesCS2D02G491000,TraesCS2B02G014300,TraesCS2B02G018900,TraesCS2B02G574900,TraesCS6B02G061100,TraesCS5A02G558100,TraesCS4A02G438200,TraesCS1B02G004200,…
wheat_german_genotypes_75	2010-2020.all	Benjamini-Hochberg	0.1	GO	GO:0042343	2590	37	1083	29	82	44	2	false	4.45024e-05	0.00426968	3.46356e-24	22	9.66717	biological_process	cellular process	indole glucosinolate metabolic process	TraesCS2B02G015700,TraesCS5A02G552900,TraesCS5A02G553600,TraesCS7D02G004000,TraesCS2B02G017000,TraesCS4A02G469700,TraesCS2D02G568300,TraesCS2B02G577100,TraesCS2B02G031900,TraesCS2D02G491000,TraesCS2B02G014300,TraesCS2B02G018900,TraesCS2B02G574900,TraesCS6B02G061100,TraesCS5A02G558100,TraesCS2D02G490500,TraesCS2A02G051600,TraesCS2B02G032100,TraesCS2B02G576700,TraesCS2B02G577200,TraesCS2B02G031200,…
wheat_german_genotypes_75	2010-2020.all	Benjamini-Hochberg	0.1	GO	GO:0042349	2590	5	1083	5	95	30	1	false	0.00245952	0.0666055	1.72591e-08	8	10.7658	molecular_function	biological regulation	guiding stereospecific synthesis activity	TraesCS2A02G050800,TraesCS2B02G028500,TraesCS2A02G050900,TraesCS2B02G028000,TraesCS2A02G051100
wheat_german_genotypes_75	2010-2020.all	Benjamini-Hochberg	0.1	GO	GO:0042430	2590	64	1083	40	1290	527	5	false	0.000280295	0.0140482	5.19763e-110	11	6.56109	biological_process	cellular process	indole-containing compound metabolic process	TraesCS2B02G015700,TraesCS2B02G027900,TraesCS5A02G552900,TraesCS1B02G004300,TraesCS5A02G553600,TraesCS7D02G004000,TraesCS2B02G017000,TraesCS4A02G469700,TraesCS5B02G548700,TraesCS2D02G568300,TraesCS2B02G577100,TraesCS2B02G606500,TraesCS2B02G031900,TraesCS2D02G491000,TraesCS2B02G014300,TraesCS2B02G018900,TraesCS2B02G574900,TraesCS2B02G027600,TraesCS6B02G061100,TraesCS2A02G050300,TraesCS5A02G558100,…
wheat_german_genotypes_75	2010-2020.all	Benjamini-Hochberg	0.1	GO	GO:0042435	2590	50	1083	35	665	287	6	false	6.32072e-05	0.00558552	1.45423e-76	20	7.36459	biological_process	biosynthetic process	indole-containing compound biosynthetic process	TraesCS2B02G015700,TraesCS5A02G552900,TraesCS1B02G004300,TraesCS5A02G553600,TraesCS2B02G017000,TraesCS4A02G469700,TraesCS5B02G548700,TraesCS2D02G568300,TraesCS2B02G577100,TraesCS2B02G606500,TraesCS2B02G031900,TraesCS2D02G491000,TraesCS2B02G014300,TraesCS2B02G018900,TraesCS2B02G574900,TraesCS2B02G027600,TraesCS6B02G061100,TraesCS2A02G050300,TraesCS5A02G558100,TraesCS2D02G490500,TraesCS2A02G051600,…
wheat_german_genotypes_75	2010-2020.all	Benjamini-Hochberg	0.1	GO	GO:0042436	2590	39	1083	30	245	104	6	false	2.15874e-06	0.000805451	3.3144e-46	20	7.9932	biological_process	cellular process	indole-containing compound catabolic process	TraesCS2B02G015700,TraesCS5A02G552900,TraesCS5A02G553600,TraesCS7D02G004000,TraesCS2B02G017000,TraesCS4A02G469700,TraesCS5B02G548700,TraesCS2B02G577100,TraesCS2B02G031900,TraesCS2D02G491000,TraesCS2B02G014300,TraesCS2B02G018900,TraesCS2B02G574900,TraesCS2B02G027600,TraesCS6B02G061100,TraesCS2A02G050300,TraesCS5A02G558100,TraesCS2D02G490500,TraesCS2B02G032100,TraesCS2B02G576700,TraesCS2B02G577200,…
wheat_german_genotypes_75	2010-2020.all	Benjamini-Hochberg	0.1	GO	GO:0042446	2590	111	1083	64	815	344	2	false	0.000311398	0.0144387	3.30251e-140	7	6.15067	biological_process	biosynthetic process	hormone biosynthetic process	TraesCS2B02G015700,TraesCS5A02G558000,TraesCS7D02G004400,TraesCS5A02G552900,TraesCS1B02G004300,TraesCS2A02G050800,TraesCS5A02G553600,TraesCS7D02G004000,TraesCS2A02G047600,TraesCS2B02G017000,TraesCS4A02G469700,TraesCS5B02G548700,TraesCS2D02G568300,TraesCS2A02G047800,TraesCS4A02G470500,TraesCS2B02G018300,TraesCS2B02G577100,TraesCS3B02G472600,TraesCS2B02G606500,TraesCS2B02G028500,TraesCS2B02G031900,…
wheat_german_genotypes_75	2010-2020.all	Benjamini-Hochberg	0.1	GO	GO:0043167	2590	1105	1083	523	1951	838	1	false	4.75645e-06	0.00130467	0	2	5.31047	molecular_function	NA	ion binding	TraesCS2B02G015700,TraesCS7D02G005500,TraesCS2B02G607200,TraesCS5A02G558000,TraesCS4A02G488600,TraesCS1B02G467600,TraesCS2A02G052600,TraesCS5B02G353400,TraesCS7B02G483800,TraesCS2B02G016800,TraesCS4A02G499500,TraesCS2B02G576600,TraesCS7D02G006600,TraesCS4A02G466800,TraesCS6B02G060300,TraesCS2B02G608300,TraesCS1B02G009800,TraesCS6B02G441700,TraesCS5B02G354700,TraesCS7D02G007900,TraesCS4A02G496000,…
wheat_german_genotypes_75	2010-2020.all	Benjamini-Hochberg	0.1	GO	GO:0043531	2590	265	1083	155	717	347	2	false	2.34867e-05	0.00289731	2.43323e-204	15	10.7658	molecular_function	small molecule binding	ADP binding	TraesCS7D02G005500,TraesCS7B02G483800,TraesCS7D02G007900,TraesCS1A02G009300,TraesCS4A02G467700,TraesCS7D02G004600,TraesCS1B02G470600,TraesCS4A02G467500,TraesCS1B02G471700,TraesCS4A02G436800,TraesCS6B02G060900,TraesCS2B02G030200,TraesCS7B02G452000,TraesCS7B02G453700,TraesCS1B02G002500,TraesCS5B02G344000,TraesCS1B02G470100,TraesCS2A02G046700,TraesCS1B02G036300,TraesCS4A02G471400,TraesCS7B02G453500,…
wheat_german_genotypes_75	2010-2020.all	Benjamini-Hochberg	0.1	GO	GO:0043900	2590	165	1083	86	1124	464	2	false	0.00154979	0.0473343	7.26347e-203	4	4.17001	biological_process	regulation of biological process	regulation of multi-organism process	TraesCS2B02G015700,TraesCS1B02G009800,TraesCS6B02G441700,TraesCS1B02G008700,TraesCS7D02G004400,TraesCS5A02G552900,TraesCS4A02G489900,TraesCS2B02G540400,TraesCS5A02G553600,TraesCS7D02G004000,TraesCS2A02G047600,TraesCS2B02G017000,TraesCS2B02G534600,TraesCS5B02G339700,TraesCS2D02G497400,TraesCS4A02G469700,TraesCS5B02G549800,TraesCS4A02G434600,TraesCS5B02G548700,TraesCS2A02G047800,TraesCS4A02G470500,…
wheat_german_genotypes_75	2010-2020.all	Benjamini-Hochberg	0.1	GO	GO:0044106	2590	53	1083	36	704	288	2	false	3.38716e-05	0.00345697	3.81603e-81	9	5.34084	biological_process	nitrogen compound metabolic process	cellular amine metabolic process	TraesCS2B02G015700,TraesCS5A02G552900,TraesCS5A02G553600,TraesCS2B02G017000,TraesCS4A02G469700,TraesCS5B02G548700,TraesCS2D02G568300,TraesCS2B02G579100,TraesCS5B02G350900,TraesCS2B02G577100,TraesCS2B02G031900,TraesCS2D02G491000,TraesCS2B02G014300,TraesCS2B02G018900,TraesCS2B02G574900,TraesCS2B02G027600,TraesCS6B02G061100,TraesCS2A02G050300,TraesCS5A02G558100,TraesCS2D02G490500,TraesCS2A02G051600,…
wheat_german_genotypes_75	2010-2020.all	Benjamini-Hochberg	0.1	GO	GO:0044270	2590	63	1083	39	824	331	2	false	0.000241785	0.0126862	4.46913e-96	8	4.59618	biological_process	nitrogen compound metabolic process	cellular nitrogen compound catabolic process	TraesCS2B02G015700,TraesCS5A02G552900,TraesCS5A02G553600,TraesCS7D02G004000,TraesCS2B02G017000,TraesCS4A02G469700,TraesCS5B02G548700,TraesCS2B02G535500,TraesCS2B02G577100,TraesCS2B02G535300,TraesCS2B02G031900,TraesCS2D02G491000,TraesCS2B02G014300,TraesCS2B02G018900,TraesCS2B02G490600,TraesCS2B02G574900,TraesCS2B02G027600,TraesCS6B02G061100,TraesCS2A02G050300,TraesCS5A02G558100,TraesCS2D02G490500,…
wheat_german_genotypes_75	2010-2020.all	Benjamini-Hochberg	0.1	GO	GO:0044272	2590	94	1083	52	750	312	2	false	0.00293286	0.075758	2.65434e-122	7	5.83131	biological_process	cellular process	sulfur compound biosynthetic process	TraesCS2B02G015700,TraesCS2B02G607200,TraesCS2D02G492600,TraesCS4A02G499500,TraesCS2B02G027900,TraesCS2B02G607000,TraesCS5A02G552900,TraesCS3A02G000200,TraesCS6B02G003900,TraesCS5A02G553600,TraesCS2B02G017000,TraesCS4A02G469700,TraesCS2D02G490800,TraesCS5B02G548700,TraesCS2D02G568300,TraesCS3B02G510900,TraesCS1B02G471200,TraesCS2B02G577100,TraesCS2D02G502100,TraesCS2B02G031900,TraesCS2D02G491000,…
wheat_german_genotypes_75	2010-2020.all	Benjamini-Hochberg	0.1	GO	GO:0044282	2590	95	1083	53	569	232	2	false	0.000889276	0.0314336	7.80684e-111	4	4.3393	biological_process	catabolic process	small molecule catabolic process	TraesCS2B02G015700,TraesCS5B02G339100,TraesCS2B02G578800,TraesCS7D02G004400,TraesCS5A02G552900,TraesCS6B02G003900,TraesCS5A02G553600,TraesCS2B02G017000,TraesCS4A02G469700,TraesCS2D02G496100,TraesCS5B02G548700,TraesCS2B02G577100,TraesCS2D02G483400,TraesCS2D02G498900,TraesCS2B02G545300,TraesCS2D02G483600,TraesCS7D02G003600,TraesCS2B02G031900,TraesCS2B02G606300,TraesCS2D02G491000,TraesCS2D02G483800,…
wheat_german_genotypes_75	2010-2020.all	Benjamini-Hochberg	0.1	GO	GO:0044425	2590	730	1083	322	1872	728	2	false	0.000131633	0.00866712	0	2	3.93383	cellular_component	NA	membrane part	TraesCS2B02G015700,TraesCS2B02G577700,TraesCS2B02G607200,TraesCS1B02G467600,TraesCS1A02G011600,TraesCS4A02G499500,TraesCS2B02G608300,TraesCS1B02G009800,TraesCS6B02G441700,TraesCS5B02G354700,TraesCS1B02G008700,TraesCS6B02G440600,TraesCS2D02G502700,TraesCS6B02G059100,TraesCS2A02G051500,TraesCS2B02G027900,TraesCS2B02G545900,TraesCS2B02G607000,TraesCS5A02G552900,TraesCS1B02G471900,TraesCS1A02G011800,…
wheat_german_genotypes_75	2010-2020.all	Benjamini-Hochberg	0.1	GO	GO:0044432	2590	75	1083	47	1133	435	3	false	9.32746e-06	0.00184245	2.60122e-119	15	6.08366	cellular_component	cell part	endoplasmic reticulum part	TraesCS2B02G015700,TraesCS5A02G552900,TraesCS1B02G004300,TraesCS2A02G050600,TraesCS5A02G553600,TraesCS6B02G443700,TraesCS2B02G017000,TraesCS4A02G469700,TraesCS5B02G350700,TraesCS1B02G470100,TraesCS2B02G577100,TraesCS2D02G569900,TraesCS2B02G534200,TraesCS4A02G437500,TraesCS1D02G029300,TraesCS2B02G031900,TraesCS2D02G486900,TraesCS2D02G491000,TraesCS2B02G014300,TraesCS2B02G018900,TraesCS2B02G574900,…
wheat_german_genotypes_75	2010-2020.all	Benjamini-Hochberg	0.1	GO	GO:0044550	2590	100	1083	56	829	353	2	false	0.00279317	0.073394	6.57971e-132	4	5.08903	biological_process	biosynthetic process	secondary metabolite biosynthetic process	TraesCS2B02G015700,TraesCS4A02G438100,TraesCS2B02G027900,TraesCS5A02G552900,TraesCS2A02G050800,TraesCS5A02G553600,TraesCS1B02G037000,TraesCS2B02G017000,TraesCS4A02G437900,TraesCS4A02G469700,TraesCS2D02G490800,TraesCS4A02G434600,TraesCS5B02G548700,TraesCS2D02G568300,TraesCS2B02G579100,TraesCS2B02G577100,TraesCS4A02G436400,TraesCS2D02G502100,TraesCS2B02G028500,TraesCS4A02G436200,TraesCS2B02G031900,…
wheat_german_genotypes_75	2010-2020.all	Benjamini-Hochberg	0.1	GO	GO:0045927	2590	36	1083	27	333	149	3	false	0.000101444	0.00774202	4.12137e-49	6	6.57613	biological_process	regulation of biological process	positive regulation of growth	TraesCS2B02G015700,TraesCS5A02G552900,TraesCS5A02G553600,TraesCS2B02G017000,TraesCS4A02G469700,TraesCS2B02G577100,TraesCS2B02G031900,TraesCS2D02G491000,TraesCS2B02G014300,TraesCS2B02G018900,TraesCS2B02G574900,TraesCS6B02G061100,TraesCS5A02G558100,TraesCS2D02G490500,TraesCS2B02G032100,TraesCS2B02G576700,TraesCS2B02G577200,TraesCS2B02G031200,TraesCS7A02G048100,TraesCS2B02G577400,TraesCS2B02G015100,…
wheat_german_genotypes_75	2010-2020.all	Benjamini-Hochberg	0.1	GO	GO:0046217	2590	34	1083	28	64	40	2	false	0.000530653	0.0207893	6.17174e-19	15	8.81988	biological_process	cellular process	indole phytoalexin metabolic process	TraesCS2B02G015700,TraesCS5A02G552900,TraesCS5A02G553600,TraesCS2B02G017000,TraesCS4A02G469700,TraesCS5B02G548700,TraesCS2B02G577100,TraesCS2B02G031900,TraesCS2D02G491000,TraesCS2B02G014300,TraesCS2B02G018900,TraesCS2B02G574900,TraesCS2B02G027600,TraesCS6B02G061100,TraesCS5A02G558100,TraesCS2D02G490500,TraesCS2B02G032100,TraesCS2B02G576700,TraesCS2B02G577200,TraesCS2B02G031200,TraesCS7A02G048100,…
wheat_german_genotypes_75	2010-2020.all	Benjamini-Hochberg	0.1	GO	GO:0046351	2590	9	1083	8	85	30	3	false	0.000816594	0.0298057	2.42876e-12	16	8.36789	biological_process	primary metabolic process	disaccharide biosynthetic process	TraesCS2B02G031100,TraesCS2B02G031300,TraesCS2B02G031500,TraesCS2B02G031000,TraesCS2B02G032300,TraesCS2B02G031400,TraesCS2B02G031600,TraesCS2B02G030900
wheat_german_genotypes_75	2010-2020.all	Benjamini-Hochberg	0.1	GO	GO:0046395	2590	90	1083	51	265	116	2	false	0.00186357	0.0544163	3.46663e-73	14	4.88246	biological_process	cellular process	carboxylic acid catabolic process	TraesCS2B02G015700,TraesCS5B02G339100,TraesCS7D02G004400,TraesCS5A02G552900,TraesCS6B02G003900,TraesCS5A02G553600,TraesCS2B02G017000,TraesCS4A02G469700,TraesCS2D02G496100,TraesCS5B02G548700,TraesCS2B02G577100,TraesCS2D02G483400,TraesCS2B02G545300,TraesCS2D02G483600,TraesCS7D02G003600,TraesCS2B02G031900,TraesCS2B02G606300,TraesCS2D02G491000,TraesCS2D02G483800,TraesCS2B02G014300,TraesCS2B02G018900,…
wheat_german_genotypes_75	2010-2020.all	Benjamini-Hochberg	0.1	GO	GO:0046424	2590	32	1083	26	86	48	2	false	0.000220988	0.0119877	2.5072e-24	8	10.7658	molecular_function	biological_process	ferulate 5-hydroxylase activity	TraesCS2B02G015700,TraesCS5A02G552900,TraesCS5A02G553600,TraesCS2B02G017000,TraesCS4A02G469700,TraesCS2B02G577100,TraesCS2B02G031900,TraesCS2D02G491000,TraesCS2B02G014300,TraesCS2B02G018900,TraesCS2B02G574900,TraesCS6B02G061100,TraesCS5A02G558100,TraesCS2D02G490500,TraesCS2B02G032100,TraesCS2B02G576700,TraesCS2B02G577200,TraesCS2B02G031200,TraesCS7A02G048100,TraesCS2B02G577400,TraesCS2B02G015100,…
wheat_german_genotypes_75	2010-2020.all	Benjamini-Hochberg	0.1	GO	GO:0046620	2590	48	1083	42	184	94	3	false	1.32907e-09	2.2315e-06	2.03838e-45	12	7.58773	biological_process	regulation of biological process	regulation of organ growth	TraesCS2B02G015700,TraesCS5B02G342500,TraesCS5B02G343600,TraesCS5B02G341400,TraesCS5A02G552900,TraesCS5B02G342900,TraesCS5A02G553600,TraesCS5B02G341800,TraesCS2B02G017000,TraesCS4A02G469700,TraesCS2B02G577100,TraesCS5B02G344400,TraesCS2B02G031900,TraesCS2D02G491000,TraesCS2B02G014300,TraesCS2B02G018900,TraesCS2B02G574900,TraesCS6B02G061100,TraesCS5B02G344800,TraesCS5A02G558100,TraesCS5B02G343700,…
wheat_german_genotypes_75	2010-2020.all	Benjamini-Hochberg	0.1	GO	GO:0046700	2590	63	1083	39	809	324	2	false	0.000221333	0.0119877	1.48936e-95	7	4.53138	biological_process	catabolic process	heterocycle catabolic process	TraesCS2B02G015700,TraesCS5A02G552900,TraesCS5A02G553600,TraesCS7D02G004000,TraesCS2B02G017000,TraesCS4A02G469700,TraesCS5B02G548700,TraesCS2B02G535500,TraesCS2B02G577100,TraesCS2B02G535300,TraesCS2B02G031900,TraesCS2D02G491000,TraesCS2B02G014300,TraesCS2B02G018900,TraesCS2B02G490600,TraesCS2B02G574900,TraesCS2B02G027600,TraesCS6B02G061100,TraesCS2A02G050300,TraesCS5A02G558100,TraesCS2D02G490500,…
wheat_german_genotypes_75	2010-2020.all	Benjamini-Hochberg	0.1	GO	GO:0047720	2590	32	1083	26	169	94	1	false	0.000850415	0.0307064	3.08977e-35	3	10.7658	molecular_function	lyase activity	indoleacetaldoxime dehydratase activity	TraesCS2B02G015700,TraesCS5A02G552900,TraesCS5A02G553600,TraesCS2B02G017000,TraesCS4A02G469700,TraesCS2B02G577100,TraesCS2B02G031900,TraesCS2D02G491000,TraesCS2B02G014300,TraesCS2B02G018900,TraesCS2B02G574900,TraesCS6B02G061100,TraesCS5A02G558100,TraesCS2D02G490500,TraesCS2B02G032100,TraesCS2B02G576700,TraesCS2B02G577200,TraesCS2B02G031200,TraesCS2B02G577400,TraesCS2B02G015100,TraesCS2B02G578300,…
wheat_german_genotypes_75	2010-2020.all	Benjamini-Hochberg	0.1	GO	GO:0048046	2590	57	1083	31	219	84	1	false	0.00333037	0.084072	4.80058e-54	2	10.7658	cellular_component	NA	apoplast	TraesCS2A02G047200,TraesCS3A02G000200,TraesCS2A02G050800,TraesCS2D02G498500,TraesCS2D02G498700,TraesCS6B02G002800,TraesCS2B02G028500,TraesCS2B02G016900,TraesCS2D02G500400,TraesCS2A02G047100,TraesCS2D02G500600,TraesCS1B02G037100,TraesCS2B02G576100,TraesCS2B02G540100,TraesCS2D02G569500,TraesCS4A02G486100,TraesCS2A02G050900,TraesCS2D02G489900,TraesCS2B02G028000,TraesCS2D02G498400,TraesCS2D02G484000,…
wheat_german_genotypes_75	2010-2020.all	Benjamini-Hochberg	0.1	GO	GO:0048367	2590	226	1083	124	395	184	1	false	9.53536e-05	0.00762375	1.89487e-116	6	5.79597	biological_process	anatomical structure development	shoot system development	TraesCS2B02G015700,TraesCS5B02G342500,TraesCS1B02G467600,TraesCS4A02G499500,TraesCS1B02G009800,TraesCS5B02G343600,TraesCS6B02G441700,TraesCS1B02G008700,TraesCS5B02G341400,TraesCS2B02G027900,TraesCS5A02G552900,TraesCS4A02G466600,TraesCS1B02G468500,TraesCS1B02G004300,TraesCS2B02G540400,TraesCS6B02G440400,TraesCS2D02G502900,TraesCS5B02G342900,TraesCS2B02G031100,TraesCS3A02G000200,TraesCS4A02G469900,…
wheat_german_genotypes_75	2010-2020.all	Benjamini-Hochberg	0.1	GO	GO:0048437	2590	155	1083	93	433	193	3	false	1.14311e-06	0.000548366	5.55804e-122	16	6.67144	biological_process	reproductive process	floral organ development	TraesCS2B02G015700,TraesCS5B02G342500,TraesCS1B02G467600,TraesCS1B02G009800,TraesCS5B02G343600,TraesCS6B02G441700,TraesCS1B02G008700,TraesCS5B02G341400,TraesCS5A02G552900,TraesCS2B02G540400,TraesCS6B02G440400,TraesCS2D02G502900,TraesCS5B02G342900,TraesCS2B02G031100,TraesCS4A02G469900,TraesCS5A02G553600,TraesCS2D02G489600,TraesCS5B02G341800,TraesCS1B02G037000,TraesCS2B02G017000,TraesCS2B02G031300,…
wheat_german_genotypes_75	2010-2020.all	Benjamini-Hochberg	0.1	GO	GO:0048438	2590	122	1083	67	546	235	3	false	0.00191051	0.0548332	2.62731e-125	15	6.7768	biological_process	reproductive process	floral whorl development	TraesCS5B02G342500,TraesCS1B02G467600,TraesCS1B02G009800,TraesCS5B02G343600,TraesCS6B02G441700,TraesCS1B02G008700,TraesCS5B02G341400,TraesCS1B02G004300,TraesCS2B02G540400,TraesCS6B02G440400,TraesCS2D02G502900,TraesCS5B02G342900,TraesCS2B02G031100,TraesCS3A02G000200,TraesCS4A02G469900,TraesCS2D02G489600,TraesCS5B02G341800,TraesCS1B02G037000,TraesCS2B02G031300,TraesCS2D02G489800,TraesCS2B02G031500,…
wheat_german_genotypes_75	2010-2020.all	Benjamini-Hochberg	0.1	GO	GO:0048608	2590	295	1083	149	546	235	3	false	8.95708e-05	0.00736838	7.47925e-163	10	4.74476	biological_process	reproductive process	reproductive structure development	TraesCS2B02G015700,TraesCS5B02G342500,TraesCS1B02G467600,TraesCS1B02G009800,TraesCS5B02G343600,TraesCS6B02G441700,TraesCS1B02G008700,TraesCS5B02G341400,TraesCS2A02G051500,TraesCS2B02G027900,TraesCS5A02G552900,TraesCS2A02G052800,TraesCS4A02G466600,TraesCS1B02G004300,TraesCS2B02G540400,TraesCS6B02G440400,TraesCS1B02G465000,TraesCS2A02G050600,TraesCS2D02G502900,TraesCS5B02G342900,TraesCS2B02G031100,…
wheat_german_genotypes_75	2010-2020.all	Benjamini-Hochberg	0.1	GO	GO:0048638	2590	128	1083	74	267	119	3	false	2.32377e-05	0.00289731	1.08338e-79	8	5.85313	biological_process	regulation of biological process	regulation of developmental growth	TraesCS2B02G015700,TraesCS5B02G342500,TraesCS1B02G009800,TraesCS5B02G343600,TraesCS6B02G441700,TraesCS1B02G008700,TraesCS5B02G341400,TraesCS5A02G552900,TraesCS2D02G498100,TraesCS2B02G540400,TraesCS5B02G342900,TraesCS5A02G553600,TraesCS5B02G341800,TraesCS2B02G017000,TraesCS4A02G469700,TraesCS2D02G496100,TraesCS7B02G452000,TraesCS2D02G496300,TraesCS1B02G009100,TraesCS7B02G461300,TraesCS2B02G577100,…
wheat_german_genotypes_75	2010-2020.all	Benjamini-Hochberg	0.1	GO	GO:0048639	2590	32	1083	26	206	99	4	false	3.33568e-05	0.00345697	3.01919e-38	12	7.05221	biological_process	regulation of biological process	positive regulation of developmental growth	TraesCS2B02G015700,TraesCS5A02G552900,TraesCS5A02G553600,TraesCS2B02G017000,TraesCS4A02G469700,TraesCS2B02G577100,TraesCS2B02G031900,TraesCS2D02G491000,TraesCS2B02G014300,TraesCS2B02G018900,TraesCS2B02G574900,TraesCS6B02G061100,TraesCS5A02G558100,TraesCS2D02G490500,TraesCS2B02G032100,TraesCS2B02G576700,TraesCS2B02G577200,TraesCS2B02G031200,TraesCS7A02G048100,TraesCS2B02G577400,TraesCS2B02G015100,…
wheat_german_genotypes_75	2010-2020.all	Benjamini-Hochberg	0.1	GO	GO:0048827	2590	193	1083	113	309	150	2	false	4.16526e-06	0.00127154	3.32673e-88	8	6.47533	biological_process	anatomical structure development	phyllome development	TraesCS2B02G015700,TraesCS5B02G342500,TraesCS1B02G467600,TraesCS4A02G499500,TraesCS1B02G009800,TraesCS5B02G343600,TraesCS6B02G441700,TraesCS1B02G008700,TraesCS5B02G341400,TraesCS2B02G027900,TraesCS5A02G552900,TraesCS4A02G466600,TraesCS1B02G004300,TraesCS2B02G540400,TraesCS6B02G440400,TraesCS2D02G502900,TraesCS5B02G342900,TraesCS2B02G031100,TraesCS4A02G469900,TraesCS5A02G553600,TraesCS2D02G489600,…
wheat_german_genotypes_75	2010-2020.all	Benjamini-Hochberg	0.1	GO	GO:0048830	2590	32	1083	26	175	84	1	false	2.45726e-05	0.00289731	9.01956e-36	9	10.7658	biological_process	anatomical structure development	adventitious root development	TraesCS2B02G015700,TraesCS5A02G552900,TraesCS5A02G553600,TraesCS2B02G017000,TraesCS4A02G469700,TraesCS2B02G577100,TraesCS2B02G031900,TraesCS2D02G491000,TraesCS2B02G014300,TraesCS2B02G018900,TraesCS2B02G574900,TraesCS6B02G061100,TraesCS5A02G558100,TraesCS2D02G490500,TraesCS2B02G032100,TraesCS2B02G576700,TraesCS2B02G577200,TraesCS2B02G031200,TraesCS7A02G048100,TraesCS2B02G577400,TraesCS2B02G015100,…
wheat_german_genotypes_75	2010-2020.all	Benjamini-Hochberg	0.1	GO	GO:0051179	2590	498	1083	237	2231	912	1	false	0.000348494	0.0151979	0	1	2.15419	biological_process	NA	localization	TraesCS2B02G015700,TraesCS4A02G438100,TraesCS2B02G607200,TraesCS5B02G342500,TraesCS2D02G501400,TraesCS2D02G482800,TraesCS4A02G499500,TraesCS2B02G608300,TraesCS1B02G009800,TraesCS5B02G343600,TraesCS6B02G441700,TraesCS3A02G000600,TraesCS1B02G008700,TraesCS5B02G351200,TraesCS7D02G004400,TraesCS5B02G341400,TraesCS6B02G059100,TraesCS2B02G027900,TraesCS5A02G552900,TraesCS2D02G491700,TraesCS3A02G000400,…
wheat_german_genotypes_75	2010-2020.all	Benjamini-Hochberg	0.1	GO	GO:0051188	2590	85	1083	47	764	315	2	false	0.00393378	0.0950334	3.12953e-115	7	5.42825	biological_process	biosynthetic process	cofactor biosynthetic process	TraesCS2B02G015700,TraesCS5A02G552900,TraesCS3A02G000200,TraesCS5A02G553600,TraesCS2B02G578400,TraesCS2B02G017000,TraesCS2D02G497400,TraesCS2A02G049800,TraesCS4A02G469700,TraesCS5B02G548700,TraesCS2D02G499600,TraesCS3B02G510900,TraesCS7B02G461300,TraesCS2B02G577100,TraesCS2B02G539900,TraesCS2B02G031900,TraesCS2D02G491000,TraesCS5B02G549100,TraesCS2B02G014300,TraesCS2B02G018900,TraesCS2B02G574900,…
wheat_german_genotypes_75	2010-2020.all	Benjamini-Hochberg	0.1	GO	GO:0051239	2590	168	1083	90	1163	478	2	false	0.000288555	0.0142495	7.8488e-208	4	2.83307	biological_process	regulation of biological process	regulation of multicellular organismal process	TraesCS2B02G015700,TraesCS5B02G342500,TraesCS1B02G009800,TraesCS5B02G343600,TraesCS6B02G441700,TraesCS1B02G008700,TraesCS5B02G341400,TraesCS2B02G027900,TraesCS5A02G552900,TraesCS5A02G558200,TraesCS2D02G498100,TraesCS2B02G540400,TraesCS5B02G342900,TraesCS5A02G553600,TraesCS5B02G341800,TraesCS1B02G037000,TraesCS2B02G017000,TraesCS4A02G469700,TraesCS7B02G452000,TraesCS2D02G496300,TraesCS1B02G009100,…
wheat_german_genotypes_75	2010-2020.all	Benjamini-Hochberg	0.1	GO	GO:0051704	2590	548	1083	253	2231	912	1	false	0.00224989	0.062439	0	1	2.90483	biological_process	NA	multi-organism process	TraesCS2B02G015700,TraesCS5A02G558000,TraesCS1B02G467600,TraesCS5B02G353400,TraesCS1B02G009800,TraesCS6B02G441700,TraesCS3A02G000600,TraesCS5B02G354700,TraesCS1B02G004100,TraesCS6B02G060100,TraesCS1B02G008700,TraesCS6B02G440600,TraesCS4A02G486200,TraesCS7D02G004400,TraesCS2D02G502700,TraesCS2B02G027900,TraesCS5A02G552900,TraesCS6B02G442600,TraesCS5B02G353600,TraesCS4A02G466600,TraesCS5B02G343800,…
wheat_german_genotypes_75	2010-2020.all	Benjamini-Hochberg	0.1	GO	GO:0051716	2590	670	1083	313	1845	745	2	false	1.81183e-05	0.00272365	0	3	2.55159	biological_process	response to stimulus	cellular response to stimulus	TraesCS2B02G015700,TraesCS7D02G005500,TraesCS2B02G607200,TraesCS5A02G558000,TraesCS5B02G342500,TraesCS4A02G466800,TraesCS2B02G608300,TraesCS1B02G009800,TraesCS5B02G343600,TraesCS1B02G468700,TraesCS6B02G441700,TraesCS5B02G354700,TraesCS1B02G004100,TraesCS6B02G060100,TraesCS4A02G465700,TraesCS1B02G008700,TraesCS6B02G440600,TraesCS4A02G486200,TraesCS2D02G499000,TraesCS7D02G004400,TraesCS5B02G341400,…
wheat_german_genotypes_75	2010-2020.all	Benjamini-Hochberg	0.1	GO	GO:0051791	2590	32	1083	26	85	49	1	false	0.000538615	0.0207893	3.99294e-24	14	9.37949	biological_process	cellular process	medium-chain fatty acid metabolic process	TraesCS2B02G015700,TraesCS5A02G552900,TraesCS5A02G553600,TraesCS2B02G017000,TraesCS4A02G469700,TraesCS2B02G577100,TraesCS2B02G031900,TraesCS2D02G491000,TraesCS2B02G014300,TraesCS2B02G018900,TraesCS2B02G574900,TraesCS6B02G061100,TraesCS5A02G558100,TraesCS2D02G490500,TraesCS2B02G032100,TraesCS2B02G576700,TraesCS2B02G577200,TraesCS2B02G031200,TraesCS7A02G048100,TraesCS2B02G577400,TraesCS2B02G015100,…
wheat_german_genotypes_75	2010-2020.all	Benjamini-Hochberg	0.1	GO	GO:0051792	2590	32	1083	26	52	34	2	false	0.00307548	0.0788356	7.93685e-15	24	10.7658	biological_process	cellular process	medium-chain fatty acid biosynthetic process	TraesCS2B02G015700,TraesCS5A02G552900,TraesCS5A02G553600,TraesCS2B02G017000,TraesCS4A02G469700,TraesCS2B02G577100,TraesCS2B02G031900,TraesCS2D02G491000,TraesCS2B02G014300,TraesCS2B02G018900,TraesCS2B02G574900,TraesCS6B02G061100,TraesCS5A02G558100,TraesCS2D02G490500,TraesCS2B02G032100,TraesCS2B02G576700,TraesCS2B02G577200,TraesCS2B02G031200,TraesCS7A02G048100,TraesCS2B02G577400,TraesCS2B02G015100,…
wheat_german_genotypes_75	2010-2020.all	Benjamini-Hochberg	0.1	GO	GO:0052317	2590	34	1083	28	126	65	2	false	1.94662e-05	0.00272365	1.54804e-31	17	9.37949	biological_process	cellular process	camalexin metabolic process	TraesCS2B02G015700,TraesCS5A02G552900,TraesCS5A02G553600,TraesCS2B02G017000,TraesCS4A02G469700,TraesCS5B02G548700,TraesCS2B02G577100,TraesCS2B02G031900,TraesCS2D02G491000,TraesCS2B02G014300,TraesCS2B02G018900,TraesCS2B02G574900,TraesCS2B02G027600,TraesCS6B02G061100,TraesCS5A02G558100,TraesCS2D02G490500,TraesCS2B02G032100,TraesCS2B02G576700,TraesCS2B02G577200,TraesCS2B02G031200,TraesCS7A02G048100,…
wheat_german_genotypes_75	2010-2020.all	Benjamini-Hochberg	0.1	GO	GO:0070413	2590	8	1083	8	312	144	2	false	0.00184928	0.0544163	4.91558e-16	15	8.81988	biological_process	primary metabolic process	trehalose metabolism in response to stress	TraesCS2B02G031100,TraesCS2B02G031300,TraesCS2B02G031500,TraesCS2B02G031000,TraesCS2B02G032300,TraesCS2B02G031400,TraesCS2B02G031600,TraesCS2B02G030900
wheat_german_genotypes_75	2010-2020.all	Benjamini-Hochberg	0.1	GO	GO:0071944	2590	678	1083	305	1686	661	1	false	4.25672e-05	0.00420414	0	3	4.19771	cellular_component	cell part	cell periphery	TraesCS2B02G015700,TraesCS4A02G438100,TraesCS2B02G607200,TraesCS5A02G558000,TraesCS2D02G492600,TraesCS5B02G342500,TraesCS2B02G608300,TraesCS1B02G009800,TraesCS5B02G343600,TraesCS1B02G468700,TraesCS6B02G441700,TraesCS2B02G013500,TraesCS5B02G354700,TraesCS1B02G004100,TraesCS6B02G060100,TraesCS1B02G008700,TraesCS4A02G486200,TraesCS2A02G050400,TraesCS5B02G341400,TraesCS2D02G502700,TraesCS2A02G051500,…
wheat_german_genotypes_75	2010-2020.all	Benjamini-Hochberg	0.1	GO	GO:0072330	2590	95	1083	55	236	105	2	false	0.00053501	0.0207893	1.55953e-68	16	5.51351	biological_process	cellular process	monocarboxylic acid biosynthetic process	TraesCS2B02G015700,TraesCS5A02G558000,TraesCS5B02G339100,TraesCS2B02G578800,TraesCS7D02G004400,TraesCS5A02G552900,TraesCS1B02G004300,TraesCS2A02G050600,TraesCS5A02G553600,TraesCS7D02G004000,TraesCS2A02G047600,TraesCS2B02G017000,TraesCS4A02G469700,TraesCS5B02G548700,TraesCS2A02G047800,TraesCS4A02G470500,TraesCS2B02G018300,TraesCS2B02G577100,TraesCS4A02G437500,TraesCS3B02G472600,TraesCS2B02G031900,…
wheat_german_genotypes_75	2010-2020.all	Benjamini-Hochberg	0.1	GO	GO:0080086	2590	16	1083	16	546	235	3	false	1.02697e-06	0.000548366	4.187e-31	21	10.7658	biological_process	reproductive process	stamen filament development	TraesCS5B02G342500,TraesCS5B02G343600,TraesCS5B02G341400,TraesCS5B02G342900,TraesCS5B02G341800,TraesCS5B02G344400,TraesCS5B02G344800,TraesCS5B02G343700,TraesCS5B02G343900,TraesCS5B02G341700,TraesCS5B02G345000,TraesCS5B02G343000,TraesCS5B02G343200,TraesCS5B02G344500,TraesCS5B02G343400,TraesCS5B02G344700
wheat_german_genotypes_75	2010-2020.all	Benjamini-Hochberg	0.1	GO	GO:0080110	2590	39	1083	31	519	225	2	false	1.96293e-06	0.000805451	1.13252e-59	26	10.7658	biological_process	cellular process	sporopollenin biosynthetic process	TraesCS2B02G015700,TraesCS4A02G438100,TraesCS5A02G552900,TraesCS5A02G553600,TraesCS2B02G017000,TraesCS4A02G437900,TraesCS4A02G469700,TraesCS2B02G577100,TraesCS4A02G436400,TraesCS4A02G436200,TraesCS2B02G031900,TraesCS2D02G491000,TraesCS2B02G014300,TraesCS2B02G018900,TraesCS2B02G574900,TraesCS6B02G061100,TraesCS5A02G558100,TraesCS4A02G438200,TraesCS2D02G490500,TraesCS2B02G032100,TraesCS2B02G576700,…
wheat_german_genotypes_75	2010-2020.all	Benjamini-Hochberg	0.1	GO	GO:0090567	2590	193	1083	106	378	181	3	false	0.00347747	0.0864988	4.30949e-113	13	6.23319	biological_process	developmental process	reproductive shoot system development	TraesCS2B02G015700,TraesCS5B02G342500,TraesCS1B02G467600,TraesCS1B02G009800,TraesCS5B02G343600,TraesCS6B02G441700,TraesCS1B02G008700,TraesCS5B02G341400,TraesCS2B02G027900,TraesCS5A02G552900,TraesCS1B02G004300,TraesCS2B02G540400,TraesCS6B02G440400,TraesCS2D02G502900,TraesCS5B02G342900,TraesCS2B02G031100,TraesCS3A02G000200,TraesCS4A02G469900,TraesCS5A02G553600,TraesCS2D02G489600,TraesCS5B02G341800,…
wheat_german_genotypes_75	2010-2020.all	Benjamini-Hochberg	0.1	GO	GO:0097159	2590	1137	1083	525	1951	838	1	false	0.00039425	0.016973	0	2	4.40621	molecular_function	NA	organic cyclic compound binding	TraesCS2B02G015700,TraesCS7D02G005500,TraesCS2B02G607200,TraesCS5A02G558000,TraesCS4A02G488600,TraesCS1B02G467600,TraesCS3B02G568200,TraesCS2A02G052600,TraesCS5B02G353400,TraesCS7B02G483800,TraesCS2B02G016800,TraesCS2D02G482800,TraesCS2B02G576600,TraesCS7D02G006600,TraesCS4A02G466800,TraesCS2B02G608300,TraesCS1B02G009800,TraesCS1B02G468700,TraesCS6B02G441700,TraesCS3A02G000600,TraesCS5B02G354700,…
wheat_german_genotypes_75	2010-2020.all	Benjamini-Hochberg	0.1	GO	GO:0097367	2590	655	1083	319	1951	838	1	false	0.000163421	0.00962752	0	2	6.05626	molecular_function	NA	carbohydrate derivative binding	TraesCS7D02G005500,TraesCS2B02G607200,TraesCS5A02G558000,TraesCS4A02G488600,TraesCS5B02G353400,TraesCS7B02G483800,TraesCS2B02G576600,TraesCS7D02G006600,TraesCS4A02G466800,TraesCS2B02G608300,TraesCS1B02G009800,TraesCS6B02G441700,TraesCS5B02G354700,TraesCS7D02G007900,TraesCS1B02G004100,TraesCS1B02G008700,TraesCS1D02G028700,TraesCS7D02G004400,TraesCS4A02G437000,TraesCS1B02G003000,TraesCS2D02G502700,…
wheat_german_genotypes_75	2010-2020.all	Benjamini-Hochberg	0.1	GO	GO:0099402	2590	282	1083	141	546	235	2	false	0.000458305	0.0187681	1.71049e-163	6	5.75515	biological_process	anatomical structure development	plant organ development	TraesCS2B02G015700,TraesCS5B02G342500,TraesCS1B02G467600,TraesCS4A02G499500,TraesCS1B02G009800,TraesCS5B02G343600,TraesCS6B02G441700,TraesCS1B02G004100,TraesCS1B02G008700,TraesCS5B02G341400,TraesCS2B02G027900,TraesCS5A02G552900,TraesCS4A02G466600,TraesCS1B02G004300,TraesCS2B02G540400,TraesCS6B02G440400,TraesCS2A02G050600,TraesCS2D02G502900,TraesCS5B02G342900,TraesCS2B02G031100,TraesCS4A02G469900,…
wheat_german_genotypes_75	2010-2020.all	Benjamini-Hochberg	0.1	GO	GO:1901361	2590	76	1083	45	863	355	2	false	0.000678694	0.0253228	4.13609e-111	6	4.25107	biological_process	organic substance metabolic process	organic cyclic compound catabolic process	TraesCS2B02G015700,TraesCS5A02G552900,TraesCS5A02G553600,TraesCS7D02G004000,TraesCS2B02G017000,TraesCS4A02G469700,TraesCS5B02G548700,TraesCS2B02G535500,TraesCS2B02G577100,TraesCS2B02G535300,TraesCS2B02G545300,TraesCS2B02G031900,TraesCS2B02G606300,TraesCS2D02G491000,TraesCS2B02G014300,TraesCS2B02G018900,TraesCS2B02G490600,TraesCS2B02G574900,TraesCS2B02G027600,TraesCS6B02G061100,TraesCS2A02G050300,…
wheat_german_genotypes_75	2010-2020.all	Benjamini-Hochberg	0.1	GO	GO:1901363	2590	1135	1083	525	1951	838	1	false	0.00029566	0.0143888	0	2	4.47979	molecular_function	NA	heterocyclic compound binding	TraesCS2B02G015700,TraesCS7D02G005500,TraesCS2B02G607200,TraesCS5A02G558000,TraesCS4A02G488600,TraesCS1B02G467600,TraesCS3B02G568200,TraesCS2A02G052600,TraesCS5B02G353400,TraesCS7B02G483800,TraesCS2B02G016800,TraesCS2D02G482800,TraesCS2B02G576600,TraesCS7D02G006600,TraesCS4A02G466800,TraesCS2B02G608300,TraesCS1B02G009800,TraesCS1B02G468700,TraesCS6B02G441700,TraesCS3A02G000600,TraesCS5B02G354700,…
wheat_german_genotypes_75	2010-2020.all	Benjamini-Hochberg	0.1	GO	GO:1901659	2590	59	1083	36	178	79	2	false	0.00141301	0.0454305	1.23991e-48	8	6.22249	biological_process	organic substance metabolic process	glycosyl compound biosynthetic process	TraesCS2B02G015700,TraesCS2B02G027900,TraesCS5A02G552900,TraesCS5A02G553600,TraesCS2B02G017000,TraesCS4A02G469700,TraesCS2D02G490800,TraesCS5B02G548700,TraesCS2D02G568300,TraesCS2B02G577100,TraesCS2D02G502100,TraesCS2B02G031900,TraesCS2D02G491000,TraesCS2B02G014300,TraesCS2B02G018900,TraesCS2B02G574900,TraesCS6B02G061100,TraesCS2A02G050300,TraesCS5A02G558100,TraesCS2D02G490500,TraesCS2A02G051600,…
wheat_german_genotypes_75	2010-2020.all	Benjamini-Hochberg	0.1	GO	GO:1901661	2590	40	1083	30	174	84	2	false	9.88035e-05	0.00771586	2.53068e-40	8	6.6069	biological_process	cellular process	quinone metabolic process	TraesCS2B02G015700,TraesCS5A02G552900,TraesCS5A02G553600,TraesCS2B02G017000,TraesCS4A02G469700,TraesCS2D02G499600,TraesCS2B02G577100,TraesCS2B02G539900,TraesCS2B02G031900,TraesCS2D02G491000,TraesCS2B02G014300,TraesCS2B02G018900,TraesCS2B02G574900,TraesCS6B02G061100,TraesCS5A02G558100,TraesCS1B02G004200,TraesCS2D02G490500,TraesCS2B02G032100,TraesCS1B02G035800,TraesCS2B02G576700,TraesCS2B02G577200,…
wheat_german_genotypes_75	2010-2020.all	Benjamini-Hochberg	0.1	GO	GO:1901700	2590	522	1083	237	739	310	1	false	0.00194389	0.0553186	1.58323e-193	3	4.1351	biological_process	response to chemical	response to oxygen-containing compound	TraesCS2B02G015700,TraesCS4A02G438100,TraesCS5A02G558000,TraesCS2D02G492600,TraesCS5B02G342500,TraesCS4A02G499500,TraesCS1B02G009800,TraesCS5B02G343600,TraesCS6B02G441700,TraesCS5B02G354700,TraesCS1B02G004100,TraesCS4A02G465700,TraesCS1B02G008700,TraesCS4A02G486200,TraesCS7D02G004400,TraesCS5B02G341400,TraesCS2A02G051500,TraesCS2B02G027900,TraesCS5A02G552900,TraesCS5A02G558200,TraesCS2A02G052800,…
wheat_german_genotypes_75	1940-1950.all	Benjamini-Hochberg	0.1	PO	PO:0000282	1533	45	389	25	1533	389	3	false	1.14246e-05	0.00373585	1.02715e-87	11	3.66746	plant anatomical entity	plant cell	trichome	TraesCS2D02G493800,TraesCS2D02G494800,TraesCS2D02G498100,TraesCS1B02G002000,TraesCS2D02G493900,TraesCS3D02G014800,TraesCS2D02G489900,TraesCS2D02G495100,TraesCS2D02G494100,TraesCS2D02G495300,TraesCS2A02G557100,TraesCS2D02G494000,TraesCS2B02G016100,TraesCS2D02G495200,TraesCS2D02G494300,TraesCS3D02G014900,TraesCS2D02G495500,TraesCS2D02G494200,TraesCS2D02G464800,TraesCS2D02G494500,TraesCS2D02G494400,…
wheat_german_genotypes_75	1950-1960.all	Benjamini-Hochberg	0.1	PO	PO:0007003	1533	795	454	245	857	251	1	false	0.000122251	0.0432767	4.31672e-96	9	7.4961	plant structure development stage	plant structure	IL.03 full inflorescence length reached stage	TraesCS4A02G498400,TraesCS2D02G487000,TraesCS2D02G492600,TraesCS2D02G494900,TraesCS2D02G501400,TraesCS1A02G008300,TraesCS6B02G142500,TraesCS1A02G011600,TraesCS5B02G351100,TraesCS2D02G482800,TraesCS2D02G499100,TraesCS4A02G499500,TraesCS7D02G006600,TraesCS2D02G504900,TraesCS1A02G009400,TraesCS3D02G016600,TraesCS3D02G018900,TraesCS2B02G013500,TraesCS5B02G350100,TraesCS2D02G465000,TraesCS5A02G558100,…
wheat_german_genotypes_75	1960-1970.all	Benjamini-Hochberg	0.1	PO	PO:0001053	1533	1189	665	528	1240	539	2	false	0.000744206	0.065491	7.56625e-92	16	6.80295	plant structure development stage	plant organ development stage	vascular leaf post-expansion stage	TraesCS2D02G477200,TraesCS1B02G022900,TraesCS2D02G479500,TraesCS4A02G498400,TraesCS5A02G552700,TraesCS5A02G558000,TraesCS2D02G487000,TraesCS2D02G492600,TraesCS2D02G494900,TraesCS2D02G501400,TraesCS1A02G008300,TraesCS1B02G008600,TraesCS2D02G469700,TraesCS6B02G058000,TraesCS2A02G555500,TraesCS6B02G440500,TraesCS1A02G011600,TraesCS3B02G006200,TraesCS6A02G388900,TraesCS3D02G013200,TraesCS5B02G351100,…
wheat_german_genotypes_75	1960-1970.all	Benjamini-Hochberg	0.1	PO	PO:0004703	1533	1171	665	523	1431	616	3	false	0.00515334	0.0881082	1.03767e-293	24	3.83254	plant anatomical entity	portion of plant tissue	carpel primordium	TraesCS2D02G477200,TraesCS2D02G481700,TraesCS1B02G022900,TraesCS2D02G479500,TraesCS4A02G498400,TraesCS5A02G552700,TraesCS5A02G558000,TraesCS2D02G487000,TraesCS2D02G492600,TraesCS2D02G494900,TraesCS2D02G501400,TraesCS1A02G008300,TraesCS1B02G008600,TraesCS2D02G469700,TraesCS6B02G058000,TraesCS2A02G555500,TraesCS6B02G440500,TraesCS1A02G011600,TraesCS3B02G006200,TraesCS3B02G008500,TraesCS6A02G388900,…
wheat_german_genotypes_75	1960-1970.all	Benjamini-Hochberg	0.1	PO	PO:0004705	1533	1183	665	534	1431	616	3	false	0.000276196	0.0424271	9.99524e-286	22	4.03036	plant anatomical entity	portion of plant tissue	stamen primordium	TraesCS2D02G477200,TraesCS1B02G022900,TraesCS2D02G479500,TraesCS4A02G498400,TraesCS5A02G552700,TraesCS5A02G558000,TraesCS2D02G488100,TraesCS2D02G487000,TraesCS2D02G492600,TraesCS2D02G494900,TraesCS2D02G501400,TraesCS2D02G465100,TraesCS1A02G008300,TraesCS1B02G008600,TraesCS2D02G469700,TraesCS6B02G058000,TraesCS2A02G555500,TraesCS6B02G440500,TraesCS1A02G011600,TraesCS3B02G006200,TraesCS3B02G008500,…
wheat_german_genotypes_75	1960-1970.all	Benjamini-Hochberg	0.1	PO	PO:0006309	1533	772	665	361	869	392	3	false	0.00365892	0.0867352	2.07196e-131	46	4.55166	plant anatomical entity	collective plant structure	tassel spikelet	TraesCS2D02G477200,TraesCS1B02G022900,TraesCS2D02G479500,TraesCS4A02G498400,TraesCS5A02G552700,TraesCS2D02G487000,TraesCS2D02G492600,TraesCS2D02G494900,TraesCS2D02G501400,TraesCS2D02G465100,TraesCS1A02G008300,TraesCS2A02G555500,TraesCS1A02G011600,TraesCS3B02G006200,TraesCS3B02G008500,TraesCS6A02G388900,TraesCS2D02G499100,TraesCS4A02G499500,TraesCS2D02G504900,TraesCS1B02G005200,TraesCS1A02G009400,…
wheat_german_genotypes_75	1960-1970.all	Benjamini-Hochberg	0.1	PO	PO:0006310	1533	772	665	361	867	391	3	false	0.00318791	0.0867352	1.67833e-129	51	5.88666	plant anatomical entity	collective plant structure	tassel floret	TraesCS2D02G477200,TraesCS1B02G022900,TraesCS2D02G479500,TraesCS4A02G498400,TraesCS5A02G552700,TraesCS2D02G487000,TraesCS2D02G492600,TraesCS2D02G494900,TraesCS2D02G501400,TraesCS2D02G465100,TraesCS1A02G008300,TraesCS2A02G555500,TraesCS1A02G011600,TraesCS3B02G006200,TraesCS3B02G008500,TraesCS6A02G388900,TraesCS2D02G499100,TraesCS4A02G499500,TraesCS2D02G504900,TraesCS1B02G005200,TraesCS6B02G059200,…
wheat_german_genotypes_75	1960-1970.all	Benjamini-Hochberg	0.1	PO	PO:0006320	1533	746	665	346	902	399	2	false	0.00279651	0.0867352	1.11935e-179	15	4.50037	plant anatomical entity	collective plant structure	ear spikelet	TraesCS2D02G477200,TraesCS1B02G022900,TraesCS2D02G479500,TraesCS4A02G498400,TraesCS5A02G552700,TraesCS2D02G487000,TraesCS2D02G492600,TraesCS2D02G494900,TraesCS2D02G501400,TraesCS1A02G008300,TraesCS2A02G555500,TraesCS1A02G011600,TraesCS3B02G006200,TraesCS3B02G008500,TraesCS6A02G388900,TraesCS2D02G499100,TraesCS4A02G499500,TraesCS5A02G553900,TraesCS1B02G005200,TraesCS1A02G009400,TraesCS1B02G466400,…
wheat_german_genotypes_75	1960-1970.all	Benjamini-Hochberg	0.1	PO	PO:0006354	1533	746	665	346	900	398	3	false	0.0025268	0.0867352	3.76218e-178	32	5.88666	plant anatomical entity	collective plant structure	ear floret	TraesCS2D02G477200,TraesCS1B02G022900,TraesCS2D02G479500,TraesCS4A02G498400,TraesCS5A02G552700,TraesCS2D02G487000,TraesCS2D02G492600,TraesCS2D02G494900,TraesCS2D02G501400,TraesCS1A02G008300,TraesCS2A02G555500,TraesCS1A02G011600,TraesCS3B02G006200,TraesCS3B02G008500,TraesCS6A02G388900,TraesCS2D02G499100,TraesCS4A02G499500,TraesCS5A02G553900,TraesCS1B02G005200,TraesCS1A02G009400,TraesCS1B02G466400,…
wheat_german_genotypes_75	1960-1970.all	Benjamini-Hochberg	0.1	PO	PO:0007003	1533	795	665	360	857	377	1	false	0.00410724	0.0867352	4.31672e-96	9	7.4961	plant structure development stage	plant structure	IL.03 full inflorescence length reached stage	TraesCS2D02G477200,TraesCS1B02G022900,TraesCS2D02G479500,TraesCS4A02G498400,TraesCS5A02G552700,TraesCS2D02G487000,TraesCS2D02G492600,TraesCS2D02G494900,TraesCS2D02G501400,TraesCS1A02G008300,TraesCS2A02G555500,TraesCS1A02G011600,TraesCS3B02G006200,TraesCS5B02G351100,TraesCS2D02G482800,TraesCS2D02G499100,TraesCS4A02G499500,TraesCS2D02G504900,TraesCS1B02G005200,TraesCS1A02G009400,TraesCS1B02G466400,…
wheat_german_genotypes_75	1960-1970.all	Benjamini-Hochberg	0.1	PO	PO:0007015	1533	758	665	347	828	367	2	false	0.00357925	0.0867352	1.3182e-103	13	7.4961	plant structure development stage	plant organ development stage	radicle emergence stage	TraesCS2D02G477200,TraesCS5B02G350000,TraesCS1B02G022900,TraesCS2D02G479500,TraesCS4A02G498400,TraesCS5A02G552700,TraesCS2D02G487000,TraesCS2D02G492600,TraesCS2D02G494900,TraesCS2D02G501400,TraesCS1A02G008300,TraesCS2A02G555500,TraesCS1A02G011600,TraesCS3B02G006200,TraesCS5B02G351100,TraesCS2D02G499100,TraesCS4A02G499500,TraesCS1B02G005200,TraesCS1A02G009400,TraesCS1B02G466400,TraesCS1B02G468700,…
wheat_german_genotypes_75	1960-1970.all	Benjamini-Hochberg	0.1	PO	PO:0007123	1533	1099	665	500	1311	575	1	false	0.00390411	0.0867352	3.86073e-251	11	7.4961	plant structure development stage	plant structure	LP.06 six leaves visible stage	TraesCS2D02G477200,TraesCS5B02G350000,TraesCS1B02G022900,TraesCS2D02G479500,TraesCS4A02G498400,TraesCS5A02G552700,TraesCS5A02G558000,TraesCS2D02G487000,TraesCS2D02G492600,TraesCS2D02G494900,TraesCS2D02G501400,TraesCS1A02G008300,TraesCS1B02G008600,TraesCS2D02G469700,TraesCS6B02G058000,TraesCS2A02G555500,TraesCS6B02G440500,TraesCS1A02G011600,TraesCS3B02G006200,TraesCS6A02G388900,TraesCS3D02G013200,…
wheat_german_genotypes_75	1960-1970.all	Benjamini-Hochberg	0.1	PO	PO:0009026	1533	1266	665	566	1398	604	1	false	0.000250292	0.0424271	4.12973e-189	20	3.15229	plant anatomical entity	multi-tissue plant structure	sporophyll	TraesCS2D02G477200,TraesCS2D02G481700,TraesCS1B02G022900,TraesCS2D02G479500,TraesCS4A02G498400,TraesCS5A02G552700,TraesCS5A02G558000,TraesCS2D02G488100,TraesCS2D02G487000,TraesCS2D02G492600,TraesCS2D02G494900,TraesCS2D02G501400,TraesCS2D02G465100,TraesCS1A02G008300,TraesCS1B02G008600,TraesCS2D02G469700,TraesCS6B02G058000,TraesCS2A02G555500,TraesCS6B02G440500,TraesCS1A02G011600,TraesCS3B02G006200,…
wheat_german_genotypes_75	1960-1970.all	Benjamini-Hochberg	0.1	PO	PO:0009108	1533	772	665	361	1423	615	3	false	0.00194292	0.0867352	0	26	4.16389	plant anatomical entity	portion of plant tissue	inflorescence apical meristem	TraesCS2D02G477200,TraesCS1B02G022900,TraesCS2D02G479500,TraesCS4A02G498400,TraesCS5A02G552700,TraesCS2D02G487000,TraesCS2D02G492600,TraesCS2D02G494900,TraesCS2D02G501400,TraesCS2D02G465100,TraesCS1A02G008300,TraesCS2A02G555500,TraesCS1A02G011600,TraesCS3B02G006200,TraesCS3B02G008500,TraesCS6A02G388900,TraesCS2D02G499100,TraesCS4A02G499500,TraesCS2D02G504900,TraesCS1B02G005200,TraesCS1A02G009400,…
wheat_german_genotypes_75	1960-1970.all	Benjamini-Hochberg	0.1	PO	PO:0020090	1533	6	665	6	26	10	1	false	0.000912131	0.065491	4.34348e-06	51	7.4961	plant anatomical entity	plant cell	embryo sac central cell	TraesCS2B02G014500,TraesCS2B02G020000,TraesCS2B02G013800,TraesCS2B02G014000,TraesCS3B02G006600,TraesCS2B02G014200
wheat_german_genotypes_75	1960-1970.all	Benjamini-Hochberg	0.1	PO	PO:0020104	1533	725	665	336	1361	581	2	false	0.00212616	0.0867352	0	33	5.55019	plant anatomical entity	multi-tissue plant structure	leaf sheath	TraesCS2D02G477200,TraesCS1B02G022900,TraesCS2D02G479500,TraesCS4A02G498400,TraesCS5A02G552700,TraesCS2D02G487000,TraesCS2D02G492600,TraesCS2D02G494900,TraesCS2D02G501400,TraesCS1A02G008300,TraesCS2B02G487900,TraesCS2A02G555500,TraesCS1A02G011600,TraesCS3B02G006200,TraesCS3B02G008500,TraesCS6A02G388900,TraesCS5B02G351100,TraesCS2D02G499100,TraesCS4A02G499500,TraesCS1B02G005200,TraesCS1A02G009400,…
wheat_german_genotypes_75	1960-1970.all	Benjamini-Hochberg	0.1	PO	PO:0020137	1533	1151	665	514	1332	576	2	false	0.00515396	0.0881082	3.92926e-229	24	5.55019	plant anatomical entity	multi-tissue plant structure	leaf apex	TraesCS2D02G477200,TraesCS1B02G022900,TraesCS2D02G479500,TraesCS4A02G498400,TraesCS5A02G552700,TraesCS5A02G558000,TraesCS2D02G488100,TraesCS2D02G487000,TraesCS2D02G492600,TraesCS2D02G494900,TraesCS2D02G501400,TraesCS1A02G008300,TraesCS1B02G008600,TraesCS6B02G058000,TraesCS2A02G555500,TraesCS6B02G440500,TraesCS1A02G011600,TraesCS3B02G006200,TraesCS6A02G388900,TraesCS3D02G013200,TraesCS5B02G351100,…
wheat_german_genotypes_75	1960-1970.all	Benjamini-Hochberg	0.1	PO	PO:0025073	1533	773	665	362	1481	644	1	false	0.00386603	0.0867352	0	9	3.03019	plant anatomical entity	multi-tissue plant structure	branch	TraesCS2D02G477200,TraesCS1B02G022900,TraesCS2D02G479500,TraesCS4A02G498400,TraesCS5A02G552700,TraesCS2D02G487000,TraesCS2D02G492600,TraesCS2D02G494900,TraesCS2D02G501400,TraesCS2D02G465100,TraesCS1A02G008300,TraesCS2A02G555500,TraesCS1A02G011600,TraesCS3B02G006200,TraesCS3B02G008500,TraesCS6A02G388900,TraesCS2D02G499100,TraesCS4A02G499500,TraesCS2D02G504900,TraesCS1B02G005200,TraesCS1A02G009400,…
wheat_german_genotypes_75	1960-1970.all	Benjamini-Hochberg	0.1	PO	PO:0025139	1533	1151	665	514	1409	605	2	false	0.00346614	0.0867352	1.74229e-290	22	4.66288	plant anatomical entity	multi-tissue plant structure	phyllome apex	TraesCS2D02G477200,TraesCS1B02G022900,TraesCS2D02G479500,TraesCS4A02G498400,TraesCS5A02G552700,TraesCS5A02G558000,TraesCS2D02G488100,TraesCS2D02G487000,TraesCS2D02G492600,TraesCS2D02G494900,TraesCS2D02G501400,TraesCS1A02G008300,TraesCS1B02G008600,TraesCS6B02G058000,TraesCS2A02G555500,TraesCS6B02G440500,TraesCS1A02G011600,TraesCS3B02G006200,TraesCS6A02G388900,TraesCS3D02G013200,TraesCS5B02G351100,…
wheat_german_genotypes_75	1960-1970.all	Benjamini-Hochberg	0.1	PO	PO:0025395	1533	1275	665	572	1511	656	2	false	0.00488559	0.0881082	1.63282e-283	24	2.59082	plant anatomical entity	multi-tissue plant structure	floral organ	TraesCS2D02G477200,TraesCS2D02G481700,TraesCS1B02G022900,TraesCS2D02G479500,TraesCS4A02G498400,TraesCS5A02G552700,TraesCS5A02G558000,TraesCS2D02G488100,TraesCS2D02G487000,TraesCS2D02G492600,TraesCS2D02G494900,TraesCS2D02G501400,TraesCS2D02G465100,TraesCS1A02G008300,TraesCS1B02G008600,TraesCS2D02G469700,TraesCS6B02G058000,TraesCS2A02G555500,TraesCS6B02G440500,TraesCS1A02G011600,TraesCS3B02G006200,…
wheat_german_genotypes_75	1960-1970.all	Benjamini-Hochberg	0.1	PO	PO:0025478	1533	1183	665	534	1360	594	1	false	0.00293915	0.0867352	1.29513e-227	15	3.96974	plant anatomical entity	portion of plant tissue	androecium primordium	TraesCS2D02G477200,TraesCS1B02G022900,TraesCS2D02G479500,TraesCS4A02G498400,TraesCS5A02G552700,TraesCS5A02G558000,TraesCS2D02G488100,TraesCS2D02G487000,TraesCS2D02G492600,TraesCS2D02G494900,TraesCS2D02G501400,TraesCS2D02G465100,TraesCS1A02G008300,TraesCS1B02G008600,TraesCS2D02G469700,TraesCS6B02G058000,TraesCS2A02G555500,TraesCS6B02G440500,TraesCS1A02G011600,TraesCS3B02G006200,TraesCS3B02G008500,…
wheat_german_genotypes_75	1960-1970.all	Benjamini-Hochberg	0.1	PO	PO:0025486	1533	1183	665	534	1398	604	1	false	0.000354544	0.0424271	8.42204e-260	17	3.99959	plant anatomical entity	portion of plant tissue	stamen anlagen	TraesCS2D02G477200,TraesCS1B02G022900,TraesCS2D02G479500,TraesCS4A02G498400,TraesCS5A02G552700,TraesCS5A02G558000,TraesCS2D02G488100,TraesCS2D02G487000,TraesCS2D02G492600,TraesCS2D02G494900,TraesCS2D02G501400,TraesCS2D02G465100,TraesCS1A02G008300,TraesCS1B02G008600,TraesCS2D02G469700,TraesCS6B02G058000,TraesCS2A02G555500,TraesCS6B02G440500,TraesCS1A02G011600,TraesCS3B02G006200,TraesCS3B02G008500,…
wheat_german_genotypes_75	1960-1970.all	Benjamini-Hochberg	0.1	PO	PO:0025585	1533	1263	665	561	1350	587	3	false	0.00509209	0.0881082	1.63992e-139	28	3.2476	plant structure development stage	plant organ development stage	floral organ formation stage	TraesCS2D02G477200,TraesCS1B02G022900,TraesCS2D02G479500,TraesCS4A02G498400,TraesCS5A02G552700,TraesCS5A02G558000,TraesCS2D02G488100,TraesCS2D02G487000,TraesCS2D02G492600,TraesCS2D02G494900,TraesCS2D02G501400,TraesCS2D02G465100,TraesCS1A02G008300,TraesCS1B02G008600,TraesCS2D02G469700,TraesCS2B02G487900,TraesCS6B02G058000,TraesCS2A02G555500,TraesCS6B02G440500,TraesCS1A02G011600,TraesCS3B02G006200,…
wheat_german_genotypes_75	1970-1980.all	Benjamini-Hochberg	0.1	PO	PO:0000003	1533	1472	424	417	1533	424	1	false	0.00169513	0.0406824	8.18135e-111	2	1.15222	plant anatomical entity	NA	whole plant	TraesCS2D02G477200,TraesCS2D02G481700,TraesCS2D02G479500,TraesCS2B02G577700,TraesCS6A02G041500,TraesCS2B02G575400,TraesCS2D02G488100,TraesCS2D02G487000,TraesCS2D02G492600,TraesCS2D02G494900,TraesCS2D02G501400,TraesCS3B02G510100,TraesCS1B02G008600,TraesCS2D02G469700,TraesCS6B02G440500,TraesCS2D02G482800,TraesCS2D02G499100,TraesCS2B02G014500,TraesCS2A02G094100,TraesCS6A02G042600,TraesCS2B02G608300,…
wheat_german_genotypes_75	1970-1980.all	Benjamini-Hochberg	0.1	PO	PO:0000021	1533	829	424	266	1431	414	3	false	0.0011652	0.0406824	0	22	4.50037	plant anatomical entity	portion of plant tissue	petal primordium	TraesCS2D02G481700,TraesCS2D02G479500,TraesCS2B02G577700,TraesCS6A02G041500,TraesCS2D02G488100,TraesCS2D02G487000,TraesCS2D02G492600,TraesCS2D02G494900,TraesCS2D02G501400,TraesCS1B02G008600,TraesCS2D02G469700,TraesCS6B02G440500,TraesCS2D02G482800,TraesCS2B02G014500,TraesCS2A02G094100,TraesCS2B02G608300,TraesCS2D02G493800,TraesCS2D02G500300,TraesCS1B02G009800,TraesCS3D02G018900,TraesCS6B02G072400,…
wheat_german_genotypes_75	1970-1980.all	Benjamini-Hochberg	0.1	PO	PO:0000282	1533	45	424	22	1533	424	3	false	0.00171037	0.0406824	1.02715e-87	11	3.66746	plant anatomical entity	plant cell	trichome	TraesCS2D02G493800,TraesCS2D02G494800,TraesCS2D02G498100,TraesCS2D02G493900,TraesCS3D02G014800,TraesCS2D02G489900,TraesCS2D02G495100,TraesCS3B02G510400,TraesCS2D02G494100,TraesCS2D02G495300,TraesCS2D02G494000,TraesCS2D02G495200,TraesCS2D02G494300,TraesCS3D02G014900,TraesCS2D02G495500,TraesCS2D02G494200,TraesCS3D02G007600,TraesCS2D02G494500,TraesCS2D02G494400,TraesCS2D02G494600,TraesCS2D02G493500
wheat_german_genotypes_75	1970-1980.all	Benjamini-Hochberg	0.1	PO	PO:0009006	1533	1481	424	419	1510	421	1	false	0.00524451	0.0824248	7.47687e-62	4	0.633339	plant anatomical entity	collective plant structure	shoot system	TraesCS2D02G477200,TraesCS2D02G481700,TraesCS2D02G479500,TraesCS2B02G577700,TraesCS6A02G041500,TraesCS2B02G575400,TraesCS2D02G488100,TraesCS2D02G487000,TraesCS2D02G492600,TraesCS2D02G494900,TraesCS2D02G501400,TraesCS3B02G510100,TraesCS1B02G008600,TraesCS2D02G469700,TraesCS6B02G440500,TraesCS2D02G482800,TraesCS2D02G499100,TraesCS2B02G014500,TraesCS2A02G094100,TraesCS6A02G042600,TraesCS2B02G608300,…
wheat_german_genotypes_75	1970-1980.all	Benjamini-Hochberg	0.1	PO	PO:0009012	1533	1469	424	417	1533	424	1	false	0.000869158	0.0406824	6.42539e-115	0	0.579382	plant structure development stage	NA	plant structure development stage	TraesCS2D02G477200,TraesCS2D02G481700,TraesCS2D02G479500,TraesCS2B02G577700,TraesCS6A02G041500,TraesCS2B02G575400,TraesCS2D02G488100,TraesCS2D02G487000,TraesCS2D02G492600,TraesCS2D02G494900,TraesCS2D02G501400,TraesCS3B02G510100,TraesCS1B02G008600,TraesCS2D02G469700,TraesCS6B02G440500,TraesCS2D02G482800,TraesCS2D02G499100,TraesCS2B02G014500,TraesCS2A02G094100,TraesCS6A02G042600,TraesCS2B02G608300,…
wheat_german_genotypes_75	1970-1980.all	Benjamini-Hochberg	0.1	PO	PO:0009032	1533	829	424	266	1398	400	4	false	0.000300328	0.0215823	0	36	4.55166	plant anatomical entity	multi-tissue plant structure	petal	TraesCS2D02G481700,TraesCS2D02G479500,TraesCS2B02G577700,TraesCS6A02G041500,TraesCS2D02G488100,TraesCS2D02G487000,TraesCS2D02G492600,TraesCS2D02G494900,TraesCS2D02G501400,TraesCS1B02G008600,TraesCS2D02G469700,TraesCS6B02G440500,TraesCS2D02G482800,TraesCS2B02G014500,TraesCS2A02G094100,TraesCS2B02G608300,TraesCS2D02G493800,TraesCS2D02G500300,TraesCS1B02G009800,TraesCS3D02G018900,TraesCS6B02G072400,…
wheat_german_genotypes_75	1970-1980.all	Benjamini-Hochberg	0.1	PO	PO:0009058	1533	875	424	276	1383	399	2	false	0.00212907	0.0472654	0	25	3.36896	plant anatomical entity	collective plant structure	perianth	TraesCS2D02G481700,TraesCS2D02G479500,TraesCS2B02G577700,TraesCS6A02G041500,TraesCS2D02G488100,TraesCS2D02G487000,TraesCS2D02G492600,TraesCS2D02G494900,TraesCS2D02G501400,TraesCS1B02G008600,TraesCS2D02G469700,TraesCS6B02G440500,TraesCS2D02G482800,TraesCS2B02G014500,TraesCS2A02G094100,TraesCS2B02G608300,TraesCS2D02G493800,TraesCS2D02G500300,TraesCS1B02G009800,TraesCS3D02G018900,TraesCS6B02G072400,…
wheat_german_genotypes_75	1970-1980.all	Benjamini-Hochberg	0.1	PO	PO:0009059	1533	829	424	266	1341	390	2	false	0.00118029	0.0406824	0	26	4.31804	plant anatomical entity	collective plant structure	corolla	TraesCS2D02G481700,TraesCS2D02G479500,TraesCS2B02G577700,TraesCS6A02G041500,TraesCS2D02G488100,TraesCS2D02G487000,TraesCS2D02G492600,TraesCS2D02G494900,TraesCS2D02G501400,TraesCS1B02G008600,TraesCS2D02G469700,TraesCS6B02G440500,TraesCS2D02G482800,TraesCS2B02G014500,TraesCS2A02G094100,TraesCS2B02G608300,TraesCS2D02G493800,TraesCS2D02G500300,TraesCS1B02G009800,TraesCS3D02G018900,TraesCS6B02G072400,…
wheat_german_genotypes_75	1970-1980.all	Benjamini-Hochberg	0.1	PO	PO:0020099	1533	299	424	101	1510	421	2	false	0.00735939	0.098027	0	6	6.80295	plant anatomical entity	plant cell	microgametophyte vegetative cell	TraesCS6A02G041500,TraesCS6A02G042600,TraesCS2B02G608300,TraesCS2D02G493800,TraesCS1B02G009800,TraesCS2B02G013500,TraesCS2A02G563100,TraesCS1B02G008700,TraesCS2D02G494800,TraesCS2A02G094200,TraesCS2D02G499000,TraesCS2D02G502700,TraesCS2D02G520000,TraesCS1B02G009900,TraesCS2B02G013600,TraesCS2D02G490500,TraesCS2D02G498100,TraesCS2D02G520100,TraesCS2D02G486000,TraesCS2D02G491700,TraesCS2D02G498000,…
wheat_german_genotypes_75	1970-1980.all	Benjamini-Hochberg	0.1	PO	PO:0025001	1533	1323	424	387	1511	421	2	false	0.00065574	0.0363936	1.00985e-245	5	1.83314	plant anatomical entity	multi-tissue plant structure	cardinal organ part	TraesCS2D02G477200,TraesCS2D02G481700,TraesCS2D02G479500,TraesCS2B02G577700,TraesCS6A02G041500,TraesCS2B02G575400,TraesCS2D02G488100,TraesCS2D02G487000,TraesCS2D02G492600,TraesCS2D02G494900,TraesCS2D02G501400,TraesCS3B02G510100,TraesCS1B02G008600,TraesCS2D02G469700,TraesCS6B02G440500,TraesCS2D02G482800,TraesCS2D02G499100,TraesCS2B02G014500,TraesCS2A02G094100,TraesCS6A02G042600,TraesCS2B02G608300,…
wheat_german_genotypes_75	1970-1980.all	Benjamini-Hochberg	0.1	PO	PO:0025006	1533	343	424	116	1510	421	1	false	0.00356542	0.0659604	0	4	5.55019	plant anatomical entity	plant cell	plant gamete	TraesCS2B02G577700,TraesCS6A02G041500,TraesCS2D02G501400,TraesCS1B02G008600,TraesCS6B02G440500,TraesCS2B02G014500,TraesCS2B02G608300,TraesCS2D02G493800,TraesCS2B02G013500,TraesCS2D02G494800,TraesCS2D02G477100,TraesCS2A02G094200,TraesCS2D02G499000,TraesCS2D02G502700,TraesCS5A02G552900,TraesCS7A02G112200,TraesCS2D02G467600,TraesCS2D02G490500,TraesCS6A02G042400,TraesCS2A02G557600,TraesCS3D02G017600,…
wheat_german_genotypes_75	1970-1980.all	Benjamini-Hochberg	0.1	PO	PO:0025017	1533	796	424	252	1472	417	1	false	0.00123657	0.0406824	0	3	4.16389	plant anatomical entity	whole plant	plant spore	TraesCS2D02G481700,TraesCS2D02G479500,TraesCS2B02G577700,TraesCS6A02G041500,TraesCS2D02G492600,TraesCS2D02G494900,TraesCS2D02G501400,TraesCS1B02G008600,TraesCS2D02G469700,TraesCS6B02G440500,TraesCS2D02G482800,TraesCS2D02G499100,TraesCS2B02G014500,TraesCS2A02G094100,TraesCS6A02G042600,TraesCS2B02G608300,TraesCS2D02G493800,TraesCS2D02G500300,TraesCS1B02G009800,TraesCS3D02G018900,TraesCS2B02G013500,…
wheat_german_genotypes_75	1970-1980.all	Benjamini-Hochberg	0.1	PO	PO:0025023	1533	1341	424	390	1510	421	1	false	0.00166773	0.0406824	4.2377e-229	4	2.23341	plant anatomical entity	collective plant structure	collective phyllome structure	TraesCS2D02G477200,TraesCS2D02G481700,TraesCS2D02G479500,TraesCS2B02G577700,TraesCS6A02G041500,TraesCS2B02G575400,TraesCS2D02G488100,TraesCS2D02G487000,TraesCS2D02G492600,TraesCS2D02G494900,TraesCS2D02G501400,TraesCS3B02G510100,TraesCS1B02G008600,TraesCS2D02G469700,TraesCS6B02G440500,TraesCS2D02G482800,TraesCS2D02G499100,TraesCS2B02G014500,TraesCS2A02G094100,TraesCS6A02G042600,TraesCS2B02G608300,…
wheat_german_genotypes_75	1970-1980.all	Benjamini-Hochberg	0.1	PO	PO:0025029	1533	1481	424	419	1510	421	2	false	0.00524451	0.0824248	7.47687e-62	8	0.781927	plant anatomical entity	multi-tissue plant structure	shoot axis	TraesCS2D02G477200,TraesCS2D02G481700,TraesCS2D02G479500,TraesCS2B02G577700,TraesCS6A02G041500,TraesCS2B02G575400,TraesCS2D02G488100,TraesCS2D02G487000,TraesCS2D02G492600,TraesCS2D02G494900,TraesCS2D02G501400,TraesCS3B02G510100,TraesCS1B02G008600,TraesCS2D02G469700,TraesCS6B02G440500,TraesCS2D02G482800,TraesCS2D02G499100,TraesCS2B02G014500,TraesCS2A02G094100,TraesCS6A02G042600,TraesCS2B02G608300,…
wheat_german_genotypes_75	1970-1980.all	Benjamini-Hochberg	0.1	PO	PO:0025094	1533	1142	424	339	1512	421	2	false	0.00274608	0.0537909	0	9	3.38522	plant anatomical entity	multi-tissue plant structure	sporangium	TraesCS2D02G477200,TraesCS2D02G479500,TraesCS2B02G577700,TraesCS6A02G041500,TraesCS2D02G487000,TraesCS2D02G492600,TraesCS2D02G494900,TraesCS2D02G501400,TraesCS3B02G510100,TraesCS1B02G008600,TraesCS2D02G469700,TraesCS6B02G440500,TraesCS2D02G482800,TraesCS2D02G499100,TraesCS2B02G014500,TraesCS2A02G094100,TraesCS6A02G042600,TraesCS2B02G608300,TraesCS2D02G493800,TraesCS7A02G048700,TraesCS2D02G468500,…
wheat_german_genotypes_75	1970-1980.all	Benjamini-Hochberg	0.1	PO	PO:0025099	1533	1219	424	358	1533	424	2	false	0.00168457	0.0406824	0	4	3.50711	plant anatomical entity	whole plant	embryo plant structure	TraesCS2D02G477200,TraesCS2D02G479500,TraesCS2B02G577700,TraesCS6A02G041500,TraesCS2B02G575400,TraesCS2D02G487000,TraesCS2D02G492600,TraesCS2D02G494900,TraesCS2D02G501400,TraesCS3B02G510100,TraesCS1B02G008600,TraesCS2D02G469700,TraesCS6B02G440500,TraesCS2D02G482800,TraesCS2D02G499100,TraesCS2B02G014500,TraesCS2A02G094100,TraesCS6A02G042600,TraesCS2B02G608300,TraesCS2D02G493800,TraesCS7A02G048700,…
wheat_german_genotypes_75	1970-1980.all	Benjamini-Hochberg	0.1	PO	PO:0025127	1533	1471	424	419	1510	421	1	false	0.000324058	0.0215823	3.503e-78	4	1.11597	plant anatomical entity	portion of plant tissue	primordium	TraesCS2D02G477200,TraesCS2D02G481700,TraesCS2D02G479500,TraesCS2B02G577700,TraesCS6A02G041500,TraesCS2B02G575400,TraesCS2D02G488100,TraesCS2D02G487000,TraesCS2D02G492600,TraesCS2D02G494900,TraesCS2D02G501400,TraesCS3B02G510100,TraesCS1B02G008600,TraesCS2D02G469700,TraesCS6B02G440500,TraesCS2D02G482800,TraesCS2D02G499100,TraesCS2B02G014500,TraesCS2A02G094100,TraesCS6A02G042600,TraesCS2B02G608300,…
wheat_german_genotypes_75	1970-1980.all	Benjamini-Hochberg	0.1	PO	PO:0025195	1533	299	424	101	1510	421	2	false	0.00735939	0.098027	0	7	7.4961	plant anatomical entity	plant cell	pollen tube cell	TraesCS6A02G041500,TraesCS6A02G042600,TraesCS2B02G608300,TraesCS2D02G493800,TraesCS1B02G009800,TraesCS2B02G013500,TraesCS2A02G563100,TraesCS1B02G008700,TraesCS2D02G494800,TraesCS2A02G094200,TraesCS2D02G499000,TraesCS2D02G502700,TraesCS2D02G520000,TraesCS1B02G009900,TraesCS2B02G013600,TraesCS2D02G490500,TraesCS2D02G520100,TraesCS2D02G486000,TraesCS2D02G491700,TraesCS2D02G498000,TraesCS7A02G047200,…
wheat_german_genotypes_75	1970-1980.all	Benjamini-Hochberg	0.1	PO	PO:0025233	1533	721	424	223	1523	422	2	false	0.00460014	0.0806236	0	6	4.50037	plant anatomical entity	portion of plant tissue	portion of embryo plant tissue	TraesCS2D02G479500,TraesCS2B02G577700,TraesCS6A02G041500,TraesCS2D02G492600,TraesCS2D02G494900,TraesCS1B02G008600,TraesCS2D02G469700,TraesCS6B02G440500,TraesCS2D02G482800,TraesCS2B02G014500,TraesCS2A02G094100,TraesCS2B02G608300,TraesCS2D02G493800,TraesCS1B02G009800,TraesCS3D02G018900,TraesCS6B02G072400,TraesCS2B02G013500,TraesCS2A02G563100,TraesCS2D02G501500,TraesCS1B02G008700,TraesCS2D02G494800,…
wheat_german_genotypes_75	1970-1980.all	Benjamini-Hochberg	0.1	PO	PO:0025280	1533	781	424	246	1472	417	1	false	0.00242633	0.0504979	0	3	5.0982	plant anatomical entity	whole plant	microgametophyte	TraesCS2D02G479500,TraesCS2B02G577700,TraesCS6A02G041500,TraesCS2D02G492600,TraesCS2D02G494900,TraesCS2D02G501400,TraesCS1B02G008600,TraesCS2D02G469700,TraesCS6B02G440500,TraesCS2D02G482800,TraesCS2D02G499100,TraesCS2B02G014500,TraesCS2A02G094100,TraesCS6A02G042600,TraesCS2B02G608300,TraesCS2D02G493800,TraesCS1B02G009800,TraesCS3D02G018900,TraesCS2B02G013500,TraesCS2A02G563100,TraesCS2D02G501500,…
wheat_german_genotypes_75	1970-1980.all	Benjamini-Hochberg	0.1	PO	PO:0025338	1533	1408	424	407	1512	421	2	false	0.000254502	0.0215823	8.20689e-164	5	1.25777	plant structure development stage	plant structure	collective plant organ structure development stage	TraesCS2D02G477200,TraesCS2D02G481700,TraesCS2D02G479500,TraesCS2B02G577700,TraesCS6A02G041500,TraesCS2B02G575400,TraesCS2D02G488100,TraesCS2D02G487000,TraesCS2D02G492600,TraesCS2D02G494900,TraesCS2D02G501400,TraesCS3B02G510100,TraesCS1B02G008600,TraesCS2D02G469700,TraesCS6B02G440500,TraesCS2D02G482800,TraesCS2D02G499100,TraesCS2B02G014500,TraesCS2A02G094100,TraesCS6A02G042600,TraesCS2B02G608300,…
wheat_german_genotypes_75	1970-1980.all	Benjamini-Hochberg	0.1	PO	PO:0025395	1533	1275	424	371	1511	421	2	false	0.00701799	0.098027	1.63282e-283	24	2.59082	plant anatomical entity	multi-tissue plant structure	floral organ	TraesCS2D02G477200,TraesCS2D02G481700,TraesCS2D02G479500,TraesCS2B02G577700,TraesCS6A02G041500,TraesCS2D02G488100,TraesCS2D02G487000,TraesCS2D02G492600,TraesCS2D02G494900,TraesCS2D02G501400,TraesCS3B02G510100,TraesCS1B02G008600,TraesCS2D02G469700,TraesCS6B02G440500,TraesCS2D02G482800,TraesCS2D02G499100,TraesCS2B02G014500,TraesCS2A02G094100,TraesCS6A02G042600,TraesCS2B02G608300,TraesCS2D02G493800,…
wheat_german_genotypes_75	1970-1980.all	Benjamini-Hochberg	0.1	PO	PO:0025484	1533	829	424	266	1398	400	1	false	0.000300328	0.0215823	0	17	4.45157	plant anatomical entity	portion of plant tissue	petal anlagen	TraesCS2D02G481700,TraesCS2D02G479500,TraesCS2B02G577700,TraesCS6A02G041500,TraesCS2D02G488100,TraesCS2D02G487000,TraesCS2D02G492600,TraesCS2D02G494900,TraesCS2D02G501400,TraesCS1B02G008600,TraesCS2D02G469700,TraesCS6B02G440500,TraesCS2D02G482800,TraesCS2B02G014500,TraesCS2A02G094100,TraesCS2B02G608300,TraesCS2D02G493800,TraesCS2D02G500300,TraesCS1B02G009800,TraesCS3D02G018900,TraesCS6B02G072400,…
wheat_german_genotypes_75	1970-1980.all	Benjamini-Hochberg	0.1	PO	PO:0025498	1533	1323	424	387	1533	424	2	false	0.000200529	0.0215823	3.81933e-265	3	1.79565	plant anatomical entity	multi-tissue plant structure	cardinal part of multi-tissue plant structure	TraesCS2D02G477200,TraesCS2D02G481700,TraesCS2D02G479500,TraesCS2B02G577700,TraesCS6A02G041500,TraesCS2B02G575400,TraesCS2D02G488100,TraesCS2D02G487000,TraesCS2D02G492600,TraesCS2D02G494900,TraesCS2D02G501400,TraesCS3B02G510100,TraesCS1B02G008600,TraesCS2D02G469700,TraesCS6B02G440500,TraesCS2D02G482800,TraesCS2D02G499100,TraesCS2B02G014500,TraesCS2A02G094100,TraesCS6A02G042600,TraesCS2B02G608300,…
wheat_german_genotypes_75	1970-1980.all	Benjamini-Hochberg	0.1	PO	PO:0025571	1533	1383	424	403	1469	417	1	false	0.00544548	0.0824248	1.32613e-141	1	2.63628	plant structure development stage	NA	multi-tissue plant structure development stage	TraesCS2D02G477200,TraesCS2D02G481700,TraesCS2D02G479500,TraesCS2B02G577700,TraesCS6A02G041500,TraesCS2B02G575400,TraesCS2D02G488100,TraesCS2D02G487000,TraesCS2D02G492600,TraesCS2D02G494900,TraesCS2D02G501400,TraesCS3B02G510100,TraesCS1B02G008600,TraesCS2D02G469700,TraesCS6B02G440500,TraesCS2D02G482800,TraesCS2D02G499100,TraesCS2B02G014500,TraesCS2A02G094100,TraesCS6A02G042600,TraesCS2B02G608300,…
wheat_german_genotypes_75	1990-2000.all	Benjamini-Hochberg	0.1	PO	PO:0007006	1533	717	792	389	857	440	1	false	7.80525e-05	0.0279428	5.42357e-165	9	5.41666	plant structure development stage	plant structure	IL.00 inflorescence just visible stage	TraesCS2B02G497700,TraesCS5A02G552700,TraesCS2D02G487000,TraesCS2D02G492600,TraesCS2D02G501400,TraesCS2B02G483300,TraesCS3A02G001700,TraesCS2B02G608300,TraesCS2B02G520800,TraesCS1B02G468700,TraesCS3D02G016600,TraesCS3A02G000600,TraesCS2B02G529600,TraesCS2B02G013500,TraesCS5B02G350100,TraesCS2B02G575300,TraesCS2B02G514100,TraesCS2B02G539400,TraesCS2B02G485500,TraesCS1A02G008200,TraesCS2B02G473700,…
wheat_german_genotypes_75	1990-2000.all	Benjamini-Hochberg	0.1	PO	PO:0007031	1533	826	792	450	925	486	1	false	0.000461946	0.0568352	4.8417e-136	10	7.4961	plant structure development stage	plant structure	mid whole plant fruit ripening stage	TraesCS2B02G497700,TraesCS5A02G552700,TraesCS2D02G487000,TraesCS2D02G492600,TraesCS2D02G501400,TraesCS2B02G483300,TraesCS3A02G001700,TraesCS2B02G475900,TraesCS2B02G608300,TraesCS2B02G520800,TraesCS1B02G468700,TraesCS3D02G016600,TraesCS3A02G000600,TraesCS2B02G529600,TraesCS5B02G350100,TraesCS2B02G575300,TraesCS2B02G519800,TraesCS2B02G514100,TraesCS2B02G539400,TraesCS2B02G485500,TraesCS1A02G008200,…
wheat_german_genotypes_75	1990-2000.all	Benjamini-Hochberg	0.1	PO	PO:0007057	1533	828	792	455	1375	705	1	false	0.000476273	0.0568352	0	9	5.88666	plant structure development stage	plant structure	seed germination stage	TraesCS2B02G497700,TraesCS5A02G552700,TraesCS2D02G487000,TraesCS2D02G492600,TraesCS2D02G501400,TraesCS2B02G483300,TraesCS2B02G516300,TraesCS3A02G001700,TraesCS2B02G475900,TraesCS2B02G608300,TraesCS2B02G520800,TraesCS1B02G468700,TraesCS3D02G016600,TraesCS3A02G000600,TraesCS2B02G529600,TraesCS2B02G013500,TraesCS5B02G350100,TraesCS2B02G575300,TraesCS2B02G519800,TraesCS2B02G514100,TraesCS2B02G539400,…
wheat_german_genotypes_75	2000-2010.all	Benjamini-Hochberg	0.1	PO	PO:0000034	1533	45	308	20	1472	293	3	false	0.000127173	0.00661301	6.56199e-87	9	3.91258	plant anatomical entity	portion of plant tissue	vascular system	TraesCS5B02G344800,TraesCS5B02G343600,TraesCS2B02G016100,TraesCS5B02G343700,TraesCS2A02G053000,TraesCS2A02G053100,TraesCS5B02G343000,TraesCS2A02G051800,TraesCS5B02G343900,TraesCS5B02G342900,TraesCS5B02G344400,TraesCS3A02G000200,TraesCS5B02G343200,TraesCS7B02G482200,TraesCS5B02G344500,TraesCS5B02G353200,TraesCS5B02G343400,TraesCS5B02G344700,TraesCS3A02G000100,TraesCS5B02G345000
wheat_german_genotypes_75	2000-2010.all	Benjamini-Hochberg	0.1	PO	PO:0000039	1533	17	308	13	45	20	3	false	0.000974146	0.0434191	9.06562e-13	22	6.80295	plant anatomical entity	portion of plant tissue	shoot axis vascular system	TraesCS5B02G344800,TraesCS5B02G343600,TraesCS5B02G343700,TraesCS5B02G343000,TraesCS5B02G343900,TraesCS5B02G342900,TraesCS5B02G344400,TraesCS5B02G343200,TraesCS5B02G344500,TraesCS5B02G353200,TraesCS5B02G343400,TraesCS5B02G344700,TraesCS5B02G345000
wheat_german_genotypes_75	2000-2010.all	Benjamini-Hochberg	0.1	PO	PO:0003011	1533	27	308	19	47	20	2	false	4.63914e-06	0.000361853	1.02433e-13	25	6.39749	plant anatomical entity	portion of plant tissue	root vascular system	TraesCS5B02G344800,TraesCS5B02G343600,TraesCS2B02G016100,TraesCS5B02G343700,TraesCS2A02G053000,TraesCS5B02G343000,TraesCS5B02G343900,TraesCS5B02G342900,TraesCS5B02G344400,TraesCS3A02G000200,TraesCS5B02G343200,TraesCS7B02G482200,TraesCS5B02G344500,TraesCS5B02G353200,TraesCS5B02G343400,TraesCS5B02G344700,TraesCS3A02G000100,TraesCS5B02G345000
wheat_german_genotypes_75	2000-2010.all	Benjamini-Hochberg	0.1	PO	PO:0009015	1533	65	308	23	1522	306	1	false	0.00243076	0.0947996	4.58628e-116	3	2.49215	plant anatomical entity	portion of plant tissue	portion of vascular tissue	TraesCS5B02G344800,TraesCS5B02G343600,TraesCS7B02G482600,TraesCS2B02G016100,TraesCS5B02G343700,TraesCS2A02G053000,TraesCS2A02G053100,TraesCS5B02G343000,TraesCS2A02G051800,TraesCS5B02G343900,TraesCS2D02G485100,TraesCS5B02G342900,TraesCS5B02G344400,TraesCS3A02G000200,TraesCS5B02G343200,TraesCS7B02G482200,TraesCS5B02G344500,TraesCS5B02G353200,TraesCS5B02G343400,TraesCS2D02G489900,TraesCS5B02G344700,…
wheat_german_genotypes_75	2000-2010.all	Benjamini-Hochberg	0.1	PO	PO:0020124	1533	31	308	19	1293	250	2	false	2.27415e-07	7.09534e-05	4.10105e-63	22	5.19351	plant anatomical entity	multi-tissue plant structure	root stele	TraesCS5B02G344800,TraesCS5B02G343600,TraesCS2B02G016100,TraesCS5B02G343700,TraesCS2A02G053000,TraesCS2A02G053100,TraesCS5B02G343000,TraesCS5B02G343900,TraesCS5B02G342900,TraesCS5B02G344400,TraesCS3A02G000200,TraesCS5B02G343200,TraesCS7B02G482200,TraesCS5B02G344500,TraesCS5B02G353200,TraesCS5B02G343400,TraesCS5B02G344700,TraesCS3A02G000100,TraesCS5B02G345000
wheat_german_genotypes_75	2000-2010.all	Benjamini-Hochberg	0.1	PO	PO:0025197	1533	31	308	19	1510	305	2	false	5.04598e-07	7.87172e-05	3.17238e-65	7	4.72351	plant anatomical entity	multi-tissue plant structure	stele	TraesCS5B02G344800,TraesCS5B02G343600,TraesCS2B02G016100,TraesCS5B02G343700,TraesCS2A02G053000,TraesCS2A02G053100,TraesCS5B02G343000,TraesCS5B02G343900,TraesCS5B02G342900,TraesCS5B02G344400,TraesCS3A02G000200,TraesCS5B02G343200,TraesCS7B02G482200,TraesCS5B02G344500,TraesCS5B02G353200,TraesCS5B02G343400,TraesCS5B02G344700,TraesCS3A02G000100,TraesCS5B02G345000
wheat_german_genotypes_75	2000-2010.all	Benjamini-Hochberg	0.1	PO	PO:0025198	1533	17	308	13	1481	300	2	false	8.36867e-07	8.70341e-05	4.91657e-40	12	5.88666	plant anatomical entity	multi-tissue plant structure	shoot axis stele	TraesCS5B02G344800,TraesCS5B02G343600,TraesCS5B02G343700,TraesCS5B02G343000,TraesCS5B02G343900,TraesCS5B02G342900,TraesCS5B02G344400,TraesCS5B02G343200,TraesCS5B02G344500,TraesCS5B02G353200,TraesCS5B02G343400,TraesCS5B02G344700,TraesCS5B02G345000
wheat_german_genotypes_75	2000-2010.all	Benjamini-Hochberg	0.1	PO	PO:0025205	1533	33	308	18	1481	300	2	false	1.09664e-05	0.000684305	2.92649e-68	13	4.20026	plant anatomical entity	portion of plant tissue	shoot system vascular system	TraesCS5B02G344800,TraesCS5B02G343600,TraesCS2B02G016100,TraesCS5B02G343700,TraesCS5B02G343000,TraesCS2A02G051800,TraesCS5B02G343900,TraesCS5B02G342900,TraesCS5B02G344400,TraesCS3A02G000200,TraesCS5B02G343200,TraesCS7B02G482200,TraesCS5B02G344500,TraesCS5B02G353200,TraesCS5B02G343400,TraesCS5B02G344700,TraesCS3A02G000100,TraesCS5B02G345000
wheat_german_genotypes_75	2010-2020.all	Benjamini-Hochberg	0.1	PO	PO:0000034	1533	45	594	28	1472	577	3	false	0.00127917	0.0634101	6.56199e-87	9	3.91258	plant anatomical entity	portion of plant tissue	vascular system	TraesCS5B02G342500,TraesCS5B02G344800,TraesCS5B02G343600,TraesCS5B02G341400,TraesCS5B02G343700,TraesCS1B02G468500,TraesCS2A02G051800,TraesCS5B02G343900,TraesCS5B02G342900,TraesCS2B02G578500,TraesCS5B02G341700,TraesCS3A02G000200,TraesCS5B02G341800,TraesCS2B02G534600,TraesCS1B02G064400,TraesCS3A02G000100,TraesCS5B02G345000,TraesCS2B02G016100,TraesCS2A02G053000,TraesCS7B02G451200,TraesCS2A02G053100,…
wheat_german_genotypes_75	2010-2020.all	Benjamini-Hochberg	0.1	PO	PO:0000039	1533	17	594	17	45	28	3	false	1.94677e-05	0.00168882	9.06562e-13	22	6.80295	plant anatomical entity	portion of plant tissue	shoot axis vascular system	TraesCS5B02G342500,TraesCS5B02G344800,TraesCS5B02G343600,TraesCS5B02G341400,TraesCS5B02G343700,TraesCS5B02G343900,TraesCS5B02G342900,TraesCS5B02G341700,TraesCS5B02G341800,TraesCS5B02G345000,TraesCS5B02G343000,TraesCS5B02G344400,TraesCS5B02G343200,TraesCS5B02G344500,TraesCS5B02G353200,TraesCS5B02G343400,TraesCS5B02G344700
wheat_german_genotypes_75	2010-2020.all	Benjamini-Hochberg	0.1	PO	PO:0003011	1533	27	594	23	47	29	2	false	0.000159198	0.00920694	1.02433e-13	25	6.39749	plant anatomical entity	portion of plant tissue	root vascular system	TraesCS5B02G344800,TraesCS5B02G343600,TraesCS5B02G341400,TraesCS5B02G343700,TraesCS5B02G343900,TraesCS5B02G342900,TraesCS5B02G341700,TraesCS3A02G000200,TraesCS5B02G341800,TraesCS1B02G064400,TraesCS3A02G000100,TraesCS5B02G345000,TraesCS2B02G016100,TraesCS2A02G053000,TraesCS5B02G343000,TraesCS5B02G344400,TraesCS5B02G343200,TraesCS5B02G344500,TraesCS5B02G353200,TraesCS5B02G343400,TraesCS5B02G344700
wheat_german_genotypes_75	2010-2020.all	Benjamini-Hochberg	0.1	PO	PO:0020124	1533	31	594	24	1293	506	2	false	1.30692e-05	0.00151167	4.10105e-63	22	5.19351	plant anatomical entity	multi-tissue plant structure	root stele	TraesCS5B02G342500,TraesCS5B02G344800,TraesCS5B02G343600,TraesCS5B02G341400,TraesCS5B02G343700,TraesCS5B02G343900,TraesCS5B02G342900,TraesCS5B02G341700,TraesCS3A02G000200,TraesCS5B02G341800,TraesCS1B02G064400,TraesCS3B02G510400,TraesCS3A02G000100,TraesCS5B02G345000,TraesCS2B02G016100,TraesCS2A02G053000,TraesCS2A02G053100,TraesCS5B02G343000,TraesCS5B02G344400,TraesCS5B02G343200,TraesCS5B02G344500,…
wheat_german_genotypes_75	2010-2020.all	Benjamini-Hochberg	0.1	PO	PO:0025197	1533	31	594	24	1510	588	2	false	1.22183e-05	0.00151167	3.17238e-65	7	4.72351	plant anatomical entity	multi-tissue plant structure	stele	TraesCS5B02G342500,TraesCS5B02G344800,TraesCS5B02G343600,TraesCS5B02G341400,TraesCS5B02G343700,TraesCS5B02G343900,TraesCS5B02G342900,TraesCS5B02G341700,TraesCS3A02G000200,TraesCS5B02G341800,TraesCS1B02G064400,TraesCS3B02G510400,TraesCS3A02G000100,TraesCS5B02G345000,TraesCS2B02G016100,TraesCS2A02G053000,TraesCS2A02G053100,TraesCS5B02G343000,TraesCS5B02G344400,TraesCS5B02G343200,TraesCS5B02G344500,…
wheat_german_genotypes_75	2010-2020.all	Benjamini-Hochberg	0.1	PO	PO:0025198	1533	17	594	17	1481	580	2	false	1.03766e-07	3.60069e-05	4.91657e-40	12	5.88666	plant anatomical entity	multi-tissue plant structure	shoot axis stele	TraesCS5B02G342500,TraesCS5B02G344800,TraesCS5B02G343600,TraesCS5B02G341400,TraesCS5B02G343700,TraesCS5B02G343900,TraesCS5B02G342900,TraesCS5B02G341700,TraesCS5B02G341800,TraesCS5B02G345000,TraesCS5B02G343000,TraesCS5B02G344400,TraesCS5B02G343200,TraesCS5B02G344500,TraesCS5B02G353200,TraesCS5B02G343400,TraesCS5B02G344700
wheat_german_genotypes_75	2010-2020.all	Benjamini-Hochberg	0.1	PO	PO:0025205	1533	33	594	24	1481	580	2	false	8.07624e-05	0.00560491	2.92649e-68	13	4.20026	plant anatomical entity	portion of plant tissue	shoot system vascular system	TraesCS5B02G342500,TraesCS5B02G344800,TraesCS5B02G343600,TraesCS5B02G341400,TraesCS5B02G343700,TraesCS2A02G051800,TraesCS5B02G343900,TraesCS5B02G342900,TraesCS2B02G578500,TraesCS5B02G341700,TraesCS3A02G000200,TraesCS5B02G341800,TraesCS1B02G064400,TraesCS3A02G000100,TraesCS5B02G345000,TraesCS2B02G016100,TraesCS7B02G451200,TraesCS5B02G343000,TraesCS5B02G344400,TraesCS5B02G343200,TraesCS5B02G344500,…
